# Supplementary material for: Coexpression Clusters and Allele-Specific Expression in Metabolism-Based Herbicide Resistance
Source: Genome Biol Evol. 2020 Sep 11;12(12):2267–78. doi: 10.1093/gbe/evaa191 (PMC7738748; doi:10.1093/gbe/evaa191)
Supplement: evaa191_Supplementary_Data [file evaa191_supplementary_data.zip]

Archive with 6 entries (6 files):
- Supplementary_Material.docx
- Supplementary_Table1.xlsx
- Supplementary_Table2.xlsx
- Supplementary_Table3.xlsx
- Supplementary_Table4.xlsx
- Supplementary_Table5.xlsx
