# Supplementary material for: Coexpression Clusters and Allele-Specific Expression in Metabolism-Based Herbicide Resistance
Source: Genome Biol Evol. 2020 Sep 11;12(12):2267–78. doi: 10.1093/gbe/evaa191 (PMC7738748; doi:10.1093/gbe/evaa191)
Supplement: evaa191_Supplementary_Data [file evaa191_supplementary_data.zip › Supplementary_Table1.xlsx]

## Sheet: Sheet1
Name	Sequence
CYP81E8_qF	GTACTTTGATTGAACAGTTGCTGGATTTGC
CYP81E8_qR	AGGTTCGTGCTGTGGTTTCTGATC
ABCC10_qF	TGTGGAGAAGTAGGCTCTGGAAAATCA
ABCC10_qR	TCCGACCATAAACTTCAACAGTGCCT
CYP71A1_qF	GGTGTTACAATGGATCATATTGGTGTCAAAGC
CYP71A1_qR	GATGCCTTAATAGTTCTGCCATTGTCCATTC
CYP72A219_qF	TCAAACCCACTCATAAAGAAGGTCGCAC
CYP72A219_qR	TCATCTCATTAGAACTTTCCCACATTGCTG
BTBTOZ_qF	GATCCATATCAATTCAAGGTGTCCCACATG
BTBTOZ_qR	GGAACAACATACACATGCGACAATACCAG
CYP97B2_qF	ACCGAAAGCATTTGTCGTTGTCTCG
CYP97B2_qR	TGGGTTGGAGGATTTCAGCAAGAACT
ABCI11_qF	TGGACGAAGTGGCAGTGGAAAGA
ABCI11_qR	ACGCCCATCCTCTCCtTATCCTTGT
UDPflav_qF	ACCATCATCGTCGGTTGTGTTTCTCT
UDPflav_qR	TCCTCCAACCCTTTCGCAATCTCTT
GAPDH_qF	GTGGTGCCAAGAAGGTTGTCATTT
GAPDH_qR	AGGGAGCAAGGCAGTTGGTG
EF1alpha_qF	CGTGTGATTGAAAGATTTGAGAAGGAAGC
EF1alpha_qR	ATACCACGCTCACGCTCTGCT
60S-RBP_qF	CTTGTGAGAAGAACTGGTAGCAAA
60S-RBP_qR	GTACTTAATCAGCCTAGACAAAGAAAGG
