# Supplementary material for: Coexpression Clusters and Allele-Specific Expression in Metabolism-Based Herbicide Resistance
Source: Genome Biol Evol. 2020 Sep 11;12(12):2267–78. doi: 10.1093/gbe/evaa191 (PMC7738748; doi:10.1093/gbe/evaa191)
Supplement: evaa191_Supplementary_Data [file evaa191_supplementary_data.zip › Supplementary_Table2.xlsx]

## Sheet: CHR.temb
target_id	pval	qval	b	se_b	mean_obs	var_obs	tech_var	sigma_sq	smooth_sigma_sq	final_sigma_sq	annotation	Scaffold	Start	Stop
SS_TRINITY_DN27476_c1_g1_i1	2.95948e-46	1.38865e-41	8.12914	0.569308	3.37142	19.0945	0.00626051	0.243049	0.641963	0.641963	Peptidyl-prolyl cis-trans isomerase CYP19-4	Scaffold_15	16795326	16797163
SR_TRINITY_DN24462_c0_g1_i7	3.71211e-34	8.70898e-30	3.11896	0.255956	6.3065	2.82987	0.0154053	0.0434842	0.115621	0.115621	DNA (cytosine-5)-methyltransferase CMT2	Scaffold_2	29412735	29418329
SR_TRINITY_DN25061_c0_g1_i1	1.78254e-30	2.78801e-26	6.21077	0.541292	4.85733	11.3194	0.35685	-0.00880357	0.229143	0.229143	Tropinone reductase homolog At2g29170 {ECO:0000305}	Scaffold_15	12863126	12867906
SS_TRINITY_DN25247_c0_g1_i1	1.17943e-27	1.38353e-23	7.20763	0.661377	2.91067	14.9609	0.00566418	0.132092	0.869176	0.869176	14-3-3-like protein	Scaffold_2	29439573	29443689
RR_TRINITY_DN30226_c0_g2_i2	1.01301e-24	9.50645e-21	-2.45533	0.239194	6.62319	1.794	0.00948052	0.0739791	0.104947	0.104947	Oxygen-evolving enhancer protein 3, chloroplastic	Scaffold_9	16864878	16864979
SS_TRINITY_DN25603_c0_g2_i1	1.13646e-16	8.88746e-13	6.11703	0.737917	2.78251	11.0334	0.147257	0.252416	0.941786	0.941786	Exosome complex exonuclease RRP46 homolog	Scaffold_11	6358333	6359633
SS_TRINITY_DN24851_c0_g1_i4	1.82685e-13	1.22457e-09	2.15369	0.292586	5.53982	1.38685	0.0101389	0.0617274	0.161074	0.161074	Protein FLX-like 3	Scaffold_15	7379520	7384806
RR_TRINITY_DN28210_c1_g2_i3	2.72352e-13	1.59741e-09	2.62743	0.359557	4.82168	2.09007	0.0246771	0.112611	0.233886	0.233886	F-box/WD-40 repeat-containing protein 1	Scaffold_15	11392857	11394095
RR_TRINITY_DN23687_c1_g2_i3	5.40849e-13	2.55026e-09	-5.65803	0.784245	2.41187	9.28711	0.0633945	0.100479	1.16668	1.16668	Kinesin-related protein 11		#N/A	#N/A
SS_TRINITY_DN24582_c0_g1_i1	5.43512e-13	2.55026e-09	-3.01343	0.417723	5.02938	2.89364	0.0235062	0.325479	0.207753	0.325479	Putative UDP-glucose flavonoid 3-O-glucosyltransferase	Scaffold_2	28048125	28332969
RR_TRINITY_DN25961_c1_g1_i3	2.17695e-12	9.28607e-09	-3.70084	0.526986	6.26803	4.38928	0.0389801	0.516448	0.117178	0.516448		Scaffold_2	28904073	28904705
SS_TRINITY_DN24672_c0_g2_i2	2.53931e-12	9.92911e-09	3.51597	0.502201	4.53197	3.96437	0.156752	0.347661	0.277622	0.347661	Protein-S-isoprenylcysteine O-methyltransferase	Scaffold_15	12013947	12017369
SR_TRINITY_DN22285_c0_g1_i2	3.20482e-11	1.15674e-07	4.25601	0.641271	5.06297	5.88028	0.317247	0.505209	0.203956	0.505209	DnaJ protein homolog ANJ1	Scaffold_15	13511126	13513208
SS_TRINITY_DN25354_c0_g1_i2	9.22521e-11	3.0919e-07	5.47056	0.844335	2.04213	8.62237	0.0151548	0.0685982	1.41065	1.41065	Uncharacterized protein YKR070W	Scaffold_15	8489533	8495031
SS_TRINITY_DN25787_c0_g1_i6	2.00514e-10	6.27235e-07	5.25833	0.826658	2.2367	8.12673	0.0872521	0.177266	1.27947	1.27947	ATP phosphoribosyltransferase 2, chloroplastic	Scaffold_2	29286299	29289418
SR_TRINITY_DN20924_c0_g1_i20	2.29378e-10	6.72678e-07	5.31624	0.83849	2.66366	9.08133	0.394193	0.779888	1.01194	1.01194	Probable pre-mRNA-splicing factor ATP-dependent RNA helicase DEAH9	Scaffold_9	22659615	22675635
RR_TRINITY_DN25163_c0_g1_i3	4.47354e-10	1.22442e-06	1.63492	0.262151	6.55418	0.881514	0.00234072	0.135106	0.106973	0.135106	Cyclin-dependent kinases regulatory subunit 1	Scaffold_10	22603733	22604210
RR_TRINITY_DN30046_c0_g1_i2	4.69705e-10	1.22442e-06	1.94937	0.312955	5.39051	1.14397	0.0230414	0.0449191	0.17284	0.17284	Probable NAD(P)H dehydrogenase (quinone) FQR1-like 3 {ECO:0000305}	Scaffold_15	15814301	15819979
SR_TRINITY_DN19543_c0_g1_i5	1e-09	2.45316e-06	5.27202	0.862784	1.94286	8.0816	0.00887182	0.154919	1.47992	1.47992	14-3-3-like protein	Scaffold_2	29439607	29443799
SS_TRINITY_DN25737_c0_g1_i5	1.24882e-09	2.92985e-06	-1.33519	0.219826	8.08002	0.587578	0.00057022	0.0906933	0.0960768	0.0960768	ABC transporter C family member 10	Scaffold_7	20079033	20082560
RR_TRINITY_DN31274_c1_g1_i1	1.53065e-09	3.42e-06	-1.38285	0.228907	8.47224	0.636192	0.000268723	0.104528	0.102073	0.104528	ABC transporter C family member 10	Scaffold_7	20073592	20079085
RS_TRINITY_DN27553_c1_g1_i9	2.1199e-09	4.52136e-06	4.63024	0.773209	2.73545	6.89081	0.226433	0.666463	0.969273	0.969273	Probable trans-2-enoyl-CoA reductase, mitochondrial	Scaffold_1	2507794	2507837
SS_TRINITY_DN24722_c0_g1_i1	2.71109e-09	5.53087e-06	-1.5324	0.257624	6.16125	0.784705	0.00417374	0.128566	0.121942	0.128566	Myb-related protein Myb4	Scaffold_9	22187108	22189160
SR_TRINITY_DN26866_c0_g1_i1	3.2174e-09	6.29028e-06	5.16733	0.872844	1.89052	7.74789	0.00663026	0.13215	1.51708	1.51708		Scaffold_1	15185903	15186542
RS_TRINITY_DN22604_c1_g2_i3	5.93593e-09	1.1141e-05	-1.30776	0.224758	6.86231	0.526438	0.00177518	0.0423213	0.0992567	0.0992567	Protein SPIRAL1-like 2	Scaffold_2	29177249	29180112
RR_TRINITY_DN20931_c0_g2_i1	6.39417e-09	1.15395e-05	2.07634	0.357613	4.8411	1.35859	0.0244858	0.123482	0.231288	0.231288	Thioredoxin-like protein CXXS1	Scaffold_9	21842520	21844563
SR_TRINITY_DN19402_c0_g1_i1	7.52197e-09	1.30721e-05	4.95311	0.857112	2.04721	7.25189	0.0621356	0.220635	1.40715	1.40715	Retrovirus-related Pol polyprotein from transposon 412	Scaffold_13	19284300	19286501
RR_TRINITY_DN24283_c0_g1_i1	1.23835e-08	2.07522e-05	-2.53654	0.445448	4.95205	2.17846	0.0191437	0.377705	0.217049	0.377705	UDP-glycosyltransferase 71A16 {ECO:0000303|Ref.1}	Scaffold_2	28330673	28331085
RS_TRINITY_DN23486_c0_g2_i1	3.78531e-08	6.12463e-05	4.92146	0.894716	2.68313	8.29254	0.180915	1.42012	1.00028	1.42012	Transposon Tf2-6 polyprotein	Scaffold_3	16663330	16967767
RS_TRINITY_DN29644_c4_g1_i1	5.00628e-08	7.83015e-05	1.50112	0.27538	7.60161	0.773819	0.000896235	0.150772	0.093391	0.150772	1-deoxy-D-xylulose-5-phosphate synthase	Scaffold_15	16720983	16725691
SR_TRINITY_DN23498_c2_g3_i2	5.91425e-08	8.95189e-05	-2.07459	0.382668	7.26786	1.48072	0.0046792	0.288191	0.094353	0.288191	Probable mannitol dehydrogenase	Scaffold_2	22701500	22703572
RR_TRINITY_DN25520_c1_g1_i4	7e-08	0.000102612	5.54099	1.02778	2.07735	9.15716	0.726211	-0.277062	1.38645	1.38645	Cysteine-rich receptor-like protein kinase 25	Scaffold_9	21670353	21676685
RR_TRINITY_DN19057_c0_g1_i2	9.94831e-08	0.00013337	4.70153	0.882474	1.97959	7.28013	0.103412	1.02195	1.45411	1.45411	Auxin-repressed 12.5 kDa protein	Scaffold_9	22207404	22208387
RS_TRINITY_DN26060_c0_g1_i3	9.75896e-08	0.00013337	-1.72525	0.323616	8.58505	1.02995	0.000324419	0.20913	0.104495	0.20913	Natterin-4	Scaffold_15	13208863	13219790
SR_TRINITY_DN26503_c0_g1_i2	9.70541e-08	0.00013337	-3.55272	0.666282	4.97295	4.36726	0.139358	0.748507	0.214469	0.748507	Putative UDP-glucose flavonoid 3-O-glucosyltransferase	Scaffold_2	28330970	28333046
SR_TRINITY_DN23661_c0_g1_i4	1.34194e-07	0.000174906	1.34193	0.254489	6.1288	0.539015	0.00601362	0.0225817	0.123515	0.123515	Zinc finger CCCH domain-containing protein 43	Scaffold_15	7051449	7056847
SR_TRINITY_DN28016_c3_g2_i1	3.07531e-07	0.000389999	-1.37424	0.268471	6.78272	0.663143	0.00175409	0.142399	0.100918	0.142399	ABC transporter C family member 10	Scaffold_7	20077770	20079130
SR_TRINITY_DN24793_c2_g1_i1	3.81686e-07	0.000471302	4.35885	0.858402	2.15404	5.73069	0.139249	0.213352	1.33446	1.33446	CBL-interacting serine/threonine-protein kinase 11	Scaffold_15	8132852	8134615
SS_TRINITY_DN27868_c0_g3_i1	5.06341e-07	0.000609193	-6.37612	1.26916	3.74009	14.377	1.13256	2.08897	0.492965	2.08897	Alpha-farnesene synthase	Scaffold_9	21519319	21762666
RR_TRINITY_DN28993_c0_g1_i4	1.157e-06	0.00134719	2.90227	0.596823	4.35964	3.01724	0.0333365	0.679059	0.309702	0.679059		Scaffold_5	10017011	10017334
SS_TRINITY_DN19470_c0_g1_i2	1.17717e-06	0.00134719	3.55285	0.731123	2.7533	4.23762	0.110285	0.62603	0.958796	0.958796	Protein-L-isoaspartate O-methyltransferase	Scaffold_15	7223352	7224785
RR_TRINITY_DN28185_c1_g1_i1	1.217e-06	0.00135962	-1.20876	0.249082	7.32697	0.523811	0.000819972	0.123263	0.0940132	0.123263	ABC transporter C family member 10	Scaffold_7	20080987	20082544
RS_TRINITY_DN19040_c0_g2_i1	1.26113e-06	0.00137616	-4.97622	1.02692	2.31028	8.8829	0.347362	1.76176	1.23148	1.76176	Probable tyrosine-protein phosphatase At1g05000	Scaffold_9	18574269	18577233
RR_TRINITY_DN28263_c0_g1_i3	1.42731e-06	0.0014931	4.36771	0.905947	2.77239	6.85714	0.69382	0.947218	0.947659	0.947659	G-type lectin S-receptor-like serine/threonine-protein kinase At1g11300	Scaffold_9	21193033	21223004
RR_TRINITY_DN30226_c0_g2_i1	1.43194e-06	0.0014931	1.16201	0.241056	8.97534	0.47882	0.000607579	0.107925	0.115609	0.115609	Oxygen-evolving enhancer protein 3, chloroplastic	Scaffold_9	21656432	21789656
SS_TRINITY_DN21028_c0_g1_i4	1.5593e-06	0.00159055	4.39535	0.915034	1.77426	5.70099	0.0734258	0.138029	1.60115	1.60115	Maf-like protein Sala_2841		#N/A	#N/A
RR_TRINITY_DN21667_c0_g1_i1	1.91318e-06	0.00188133	-2.27958	0.478664	3.97045	1.8557	0.0470169	0.38581	0.411221	0.411221		Scaffold_15	7847270	7850286
SR_TRINITY_DN19428_c0_g1_i1	1.92455e-06	0.00188133	2.63294	0.553	4.88359	2.40109	0.385897	0.104591	0.22572	0.22572	Protein FLX-like 3	Scaffold_2	29332928	29340529
RR_TRINITY_DN24685_c0_g1_i4	2.01461e-06	0.00192917	-1.35514	0.285175	5.60673	0.658806	0.00656202	0.149912	0.156087	0.156087	Protein FLX-like 3	Scaffold_2	29334873	29340485
SR_TRINITY_DN21113_c0_g3_i1	2.06967e-06	0.00194226	-4.60326	0.969822	3.20958	7.66666	0.236421	1.64469	0.715151	1.64469	Zinc finger BED domain-containing protein RICESLEEPER 3	Scaffold_14	10049714	10050564
SS_TRINITY_DN21747_c0_g1_i11	2.33018e-06	0.00214386	-5.11732	1.08361	1.86551	7.52468	0.813457	-0.763644	1.53499	1.53499	Histone-lysine N-methyltransferase ATXR4	Scaffold_4	25574493	25580744
RS_TRINITY_DN22604_c1_g2_i2	2.5926e-06	0.00233826	1.48931	0.316827	7.23678	0.805807	0.00163031	0.199128	0.0945613	0.199128	Protein SPIRAL1-like 2	Scaffold_2	29177063	29180086
SR_TRINITY_DN16115_c0_g1_i1	2.64115e-06	0.00233826	1.69682	0.361263	5.03489	1.04637	0.0165612	0.244461	0.207121	0.244461	Proteasome subunit alpha type-2-B	Scaffold_16	7430138	7442870
SR_TRINITY_DN18964_c0_g3_i5	2.86729e-06	0.00249146	3.30723	0.706658	2.97488	3.55856	0.164558	0.341168	0.834171	0.834171	SRR1-like protein	Scaffold_15	13498464	13499384
RR_TRINITY_DN24302_c0_g1_i2	5.40661e-06	0.00453016	-4.42293	0.972424	2.48453	7.21027	0.0159164	1.8753	1.12138	1.8753	Ubiquinone biosynthesis protein COQ4 homolog, mitochondrial {ECO:0000255|HAMAP-Rule:MF_03111}	Scaffold_2	29172911	29176053
SS_TRINITY_DN25469_c1_g1_i2	5.35443e-06	0.00453016	4.37091	0.960556	1.49231	5.65231	0.0315922	0.194476	1.81374	1.81374	Outer envelope protein 80, chloroplastic	Scaffold_15	13519186	13527405
SR_TRINITY_DN25782_c1_g2_i3	5.96555e-06	0.0049108	-3.96244	0.875173	2.12605	5.70792	0.178536	1.24706	1.35332	1.35332	Potassium transporter 8	Scaffold_16	9941103	9947642
RR_TRINITY_DN26768_c0_g1_i1	6.382e-06	0.00516304	-1.93386	0.428479	4.29003	1.30285	0.0427865	0.23059	0.324402	0.324402	Protein SUPPRESSOR OF K(+) TRANSPORT GROWTH DEFECT 1 {ECO:0000303|PubMed:17468262}	Scaffold_15	7528339	7533652
RS_TRINITY_DN26921_c0_g2_i2	7.23307e-06	0.00575237	-1.26795	0.282601	6.97187	0.596249	0.00153985	0.158186	0.0973583	0.158186	DNA (cytosine-5)-methyltransferase CMT2	Scaffold_2	29413458	29418453
RS_TRINITY_DN27939_c0_g1_i7	8.28728e-06	0.00648093	3.72625	0.835927	2.25325	4.81444	0.128943	0.859595	1.2686	1.2686	General transcription factor 3C polypeptide 3	Scaffold_15	7696223	7707157
RR_TRINITY_DN22116_c2_g1_i4	8.60887e-06	0.00651525	2.17038	0.487785	5.75688	1.75376	0.0348994	0.44097	0.145442	0.44097	Magnesium-chelatase subunit ChlI, chloroplastic	Scaffold_7	374122	374254
RS_TRINITY_DN21776_c0_g1_i4	8.56958e-06	0.00651525	-4.01827	0.902893	2.16824	5.86658	0.305498	1.15668	1.32493	1.32493	Palmitoyl-monogalactosyldiacylglycerol delta-7 desaturase, chloroplastic {ECO:0000303|PubMed:15579662}	Scaffold_3	527117	551752
SS_TRINITY_DN27064_c0_g1_i2	1.14262e-05	0.00851013	-1.14778	0.261558	5.9932	0.483605	0.00612133	0.118948	0.130704	0.130704	Transcriptional adapter ADA2	Scaffold_2	29991001	30006557
SR_TRINITY_DN18934_c0_g1_i2	1.28831e-05	0.00942824	3.26985	0.749608	3.05344	4.01812	0.315683	0.808142	0.792719	0.808142	NADH--cytochrome b5 reductase 1	Scaffold_15	14469889	14473847
SR_TRINITY_DN24795_c3_g1_i4	1.30607e-05	0.00942824	1.54489	0.354407	5.40922	0.897234	0.014171	0.237038	0.171306	0.237038		Scaffold_2	28766053	28768801
RR_TRINITY_DN29948_c0_g1_i3	1.38918e-05	0.00987625	1.06469	0.245005	6.38047	0.387458	0.00723937	0.0669436	0.112816	0.112816	Putative tRNA pseudouridine synthase	Scaffold_15	8277776	8289033
SS_TRINITY_DN25655_c1_g1_i1	1.5172e-05	0.0106254	2.26653	0.523911	3.72426	1.74748	0.0499228	0.276418	0.499043	0.499043	50S ribosomal protein L31e	Scaffold_1	21841154	21842320
RS_TRINITY_DN22777_c0_g1_i1	1.60626e-05	0.0106484	-3.75673	0.870905	2.03347	5.27728	0.100317	1.35217	1.41663	1.41663	60S ribosomal protein L17-1	Scaffold_3	4753610	4758042
SR_TRINITY_DN11018_c0_g1_i1	1.61126e-05	0.0106484	-4.46389	1.03501	2.48447	7.52966	0.0244847	2.118	1.12141	2.118		Scaffold_15	12169016	12170846
SR_TRINITY_DN26662_c1_g1_i2	1.57918e-05	0.0106484	-1.23493	0.286039	6.41464	0.575989	0.00280631	0.160831	0.111583	0.160831	Putative cysteine-rich repeat secretory protein 5	Scaffold_12	7359332	7488769
SS_TRINITY_DN21426_c0_g1_i9	1.5784e-05	0.0106484	-3.80056	0.880278	2.05029	5.45531	0.020879	1.5289	1.40503	1.5289	Uncharacterized protein ECU01_0210/ECU01_1400		#N/A	#N/A
SR_TRINITY_DN22787_c1_g2_i24	1.67081e-05	0.0108886	4.80315	1.11575	2.80421	8.72561	0.0108951	2.47889	0.929254	2.47889	Protein PLANT CADMIUM RESISTANCE 8	Scaffold_15	11086965	11088105
RR_TRINITY_DN29726_c0_g1_i4	1.73821e-05	0.0111727	-1.73729	0.404386	5.94651	1.14267	0.00671146	0.320344	0.133401	0.320344	Protein FLX-like 3	Scaffold_15	7379958	7382670
RR_TRINITY_DN23130_c0_g1_i6	2.29594e-05	0.014364	4.15101	0.980404	1.38236	4.98318	0.0224574	0.0476275	1.89993	1.89993	Putative F-box protein At1g33530	Scaffold_15	11392181	11392961
RR_TRINITY_DN31088_c2_g1_i3	2.27548e-05	0.014364	1.01129	0.238737	8.91925	0.381564	0.0002606	0.103996	0.113731	0.113731	Chlorophyll a-b binding protein, chloroplastic	Scaffold_15	8981251	8982142
SR_TRINITY_DN24766_c1_g1_i6	2.39424e-05	0.014617	1.93869	0.458912	4.0838	1.11773	0.0446481	0.00652726	0.376552	0.376552	ATP phosphoribosyltransferase 2, chloroplastic	Scaffold_2	29286375	29289866
SR_TRINITY_DN26362_c1_g1_i17	2.39869e-05	0.014617	-2.92098	0.691499	3.22013	3.18927	0.246193	0.630583	0.71015	0.71015	Replication protein A 70 kDa DNA-binding subunit B	Scaffold_11	2687215	2687386
RR_TRINITY_DN20735_c0_g1_i5	2.52178e-05	0.0150886	4.66301	1.10686	1.63836	6.78469	0.748169	-0.080599	1.7021	1.7021	NADH dehydrogenase [ubiquinone] 1 alpha subcomplex subunit 12	Scaffold_6	9291045	9292893
RS_TRINITY_DN28870_c0_g1_i16	2.54039e-05	0.0150886	-3.99325	0.948249	2.2509	6.09745	0.0203117	1.77804	1.27015	1.77804		Scaffold_7	17415357	17417088
RS_TRINITY_DN25280_c0_g1_i13	2.80623e-05	0.0164592	4.17321	0.996314	1.39346	5.30451	0.0941365	0.289243	1.89115	1.89115	Lysosomal beta glucosidase	Scaffold_15	15425382	15433943
RS_TRINITY_DN28678_c0_g1_i3	2.93785e-05	0.0168109	2.85649	0.68366	3.94938	3.13254	0.204135	0.730648	0.418103	0.730648	Alpha-farnesene synthase	Scaffold_2	5330520	5330638
RS_TRINITY_DN29753_c1_g1_i2	2.93254e-05	0.0168109	-1.354	0.324028	5.29644	0.703792	0.00735419	0.202634	0.180877	0.202634	Linoleate 13S-lipoxygenase 3-1, chloroplastic	Scaffold_5	6088435	6088616
RS_TRINITY_DN25917_c0_g1_i6	3.59172e-05	0.0203049	2.75391	0.666437	3.28192	2.5076	0.206769	0.190761	0.681507	0.681507	Histone deacetylase 8	Scaffold_15	16364395	16366566
SS_TRINITY_DN22854_c0_g1_i1	3.80537e-05	0.0210065	-1.29943	0.315473	5.91851	0.653044	0.00406544	0.194981	0.135071	0.194981	40S ribosomal protein S15a-1	Scaffold_16	11153957	11155107
SS_TRINITY_DN25821_c1_g2_i1	3.80225e-05	0.0210065	2.06125	0.500402	3.8365	1.43451	0.043688	0.213663	0.457116	0.457116	Probable inactive receptor kinase RLK902	Scaffold_2	29525353	29528343
RS_TRINITY_DN21721_c0_g1_i3	3.85256e-05	0.0210197	-4.02701	0.978345	2.8291	6.27423	0.280923	1.63339	0.914991	1.63339	Cytochrome P450 71A1	Scaffold_15	7369205	7369996
RR_TRINITY_DN21172_c0_g2_i5	3.91192e-05	0.0210983	-0.914563	0.22238	8.18	0.251387	0.00164079	0.0128355	0.0972645	0.0972645	60S acidic ribosomal protein P3-2	Scaffold_12	5031750	5031777
RS_TRINITY_DN27895_c0_g1_i2	4.00238e-05	0.0213409	-3.09237	0.752889	4.65981	3.70395	0.0429413	1.09074	0.257026	1.09074	50S ribosomal protein L18	Scaffold_2	28905243	28907517
RS_TRINITY_DN26275_c0_g1_i4	4.54656e-05	0.0234433	2.55749	0.627176	3.46589	2.02813	0.183997	0.00190652	0.602702	0.602702	Protein NAR1 {ECO:0000303|PubMed:23734982}	Scaffold_2	29261669	29269097
SR_TRINITY_DN25014_c0_g1_i3	4.5153e-05	0.0234433	2.06659	0.506592	3.85326	1.28257	0.0621615	0.0105799	0.451109	0.451109	Putative nuclease HARBI1	Scaffold_15	10103004	10107644
SR_TRINITY_DN26779_c0_g1_i4	4.50684e-05	0.0234433	1.54055	0.377602	4.60774	0.743277	0.0200344	0.0560197	0.265133	0.265133	Membrane-associated guanylate kinase, WW and PDZ domain-containing protein 2	Scaffold_7	17415066	17417100
SS_TRINITY_DN27745_c0_g2_i12	4.76581e-05	0.0243067	-4.49963	1.10642	2.60933	7.88336	1.08523	1.36312	1.04474	1.36312	Protein IWS1 homolog	Scaffold_1	19481811	19493423
SR_TRINITY_DN15080_c0_g1_i7	4.91922e-05	0.0248193	3.34375	0.823699	4.59383	4.35759	0.138483	1.21848	0.267362	1.21848	GDSL esterase/lipase At5g45960	Scaffold_9	22607802	22610446
RR_TRINITY_DN23984_c0_g1_i6	5.00738e-05	0.0249954	1.03724	0.255776	6.08834	0.345898	0.00528522	0.0396378	0.125557	0.125557	14-3-3-like protein	Scaffold_2	29439724	29443689
SR_TRINITY_DN27613_c0_g3_i8	5.56531e-05	0.0274879	-1.79272	0.444787	7.70651	1.25739	0.00130017	0.394371	0.0935667	0.394371	Probable mannitol dehydrogenase	Scaffold_2	22703398	22713938
RS_TRINITY_DN27633_c0_g2_i4	6.10162e-05	0.0295155	-1.03004	0.256942	6.19828	0.416315	0.0100636	0.121975	0.120217	0.121975	Histone deacetylase 19	Scaffold_6	13264090	13274325
SR_TRINITY_DN27005_c0_g2_i4	6.05815e-05	0.0295155	1.51941	0.378855	4.57259	0.84491	0.0162438	0.199947	0.270819	0.270819	Proline transporter 2	Scaffold_15	7273392	7276184
RS_TRINITY_DN21044_c0_g1_i1	6.58164e-05	0.0310294	-1.24398	0.311702	6.57542	0.608696	0.00189764	0.192419	0.106331	0.192419	1-aminocyclopropane-1-carboxylate oxidase homolog 3	Scaffold_5	17202966	17208609
SS_TRINITY_DN20098_c0_g1_i4	6.61298e-05	0.0310294	-2.13598	0.53536	3.79766	1.44451	0.101917	0.0625439	0.471305	0.471305	Acireductone dioxygenase	Scaffold_2	32990794	32993266
SS_TRINITY_DN20580_c0_g1_i2	6.54568e-05	0.0310294	2.49924	0.626028	3.92863	2.45648	0.128375	0.655447	0.425009	0.655447		Scaffold_13	1205298	1205445
RS_TRINITY_DN28461_c1_g3_i5	6.89339e-05	0.0320249	-2.56656	0.644874	3.71507	2.59497	0.270815	0.560911	0.50259	0.560911	Protein root UVB sensitive 6	Scaffold_2	31142785	31148675
RR_TRINITY_DN31177_c1_g1_i1	7.06471e-05	0.032499	-1.06036	0.266818	6.91536	0.443289	0.00185602	0.140527	0.0982807	0.140527	Uncharacterized RING finger protein C2F3.16	Scaffold_2	30153521	30165643
RR_TRINITY_DN30201_c0_g1_i2	7.54778e-05	0.0343842	3.96767	1.00236	1.29069	4.75112	0.0362885	0.259215	1.97317	1.97317	Scarecrow-like protein 33	Scaffold_15	11884886	11885622
SS_TRINITY_DN20156_c0_g1_i4	7.63253e-05	0.0344359	-1.37668	0.348029	4.97271	0.749143	0.0105511	0.231697	0.214497	0.231697		Scaffold_13	1431418	1431818
RS_TRINITY_DN28902_c0_g1_i10	7.72769e-05	0.0345332	4.30591	1.08936	2.54108	7.33176	0.668739	1.70468	1.08647	1.70468	F-box/LRR-repeat protein 3	Scaffold_8	993461	1052537
RS_TRINITY_DN29847_c1_g2_i4	7.85762e-05	0.0347826	3.0938	0.783497	2.75871	3.55404	0.272102	0.68375	0.955635	0.955635	Putative ciliary rootlet coiled-coil protein-like 2 protein	Scaffold_1	34684385	34685107
SR_TRINITY_DN13595_c0_g1_i1	8.31324e-05	0.0364555	2.5985	0.660326	3.13203	2.22419	0.119214	0.224929	0.752846	0.752846		Scaffold_15	7383170	7384544
RS_TRINITY_DN28359_c0_g2_i6	8.50533e-05	0.0369525	-1.43572	0.365351	4.82183	0.817763	0.0182413	0.248721	0.233865	0.248721	Uncharacterized transporter AF_0788	Scaffold_2	30325653	30328713
SS_TRINITY_DN27798_c1_g1_i3	8.71532e-05	0.0375175	-2.14759	0.547321	3.95121	1.83129	0.0648719	0.534248	0.417502	0.534248	1-aminocyclopropane-1-carboxylate oxidase homolog 2	Scaffold_5	17164346	17165162
RR_TRINITY_DN28188_c0_g1_i3	8.80796e-05	0.0375715	1.03285	0.263396	7.61811	0.423728	0.000691211	0.138064	0.0934035	0.138064	Haloacid dehalogenase-like hydrolase domain-containing protein	Scaffold_15	7076752	7081725
SR_TRINITY_DN20612_c0_g1_i1	8.97178e-05	0.0379256	3.01731	0.770342	4.46125	3.61848	0.0496524	1.1372	0.290114	1.1372	3-isopropylmalate dehydratase large subunit	Scaffold_6	5965102	5965183
SS_TRINITY_DN23340_c0_g1_i1	9.49117e-05	0.0397629	-1.0629	0.272312	5.87272	0.400004	0.0104225	0.0796642	0.137885	0.137885	Magnesium transporter MRS2-5	Scaffold_2	29204173	29209037
RS_TRINITY_DN23426_c0_g1_i2	0.000100568	0.0417597	-1.44716	0.372095	5.3732	0.835714	0.0100083	0.266902	0.174277	0.266902		Scaffold_15	7822615	7830115
RR_TRINITY_DN25004_c1_g1_i3	0.000102373	0.0421365	-2.37174	0.610502	5.36951	2.24612	0.0106688	0.734756	0.174586	0.734756		Scaffold_15	12169016	12170846
SR_TRINITY_DN14227_c0_g1_i2	0.000110935	0.0448734	4.53045	1.17207	1.64966	6.39075	1.05391	-0.439701	1.69359	1.69359	F-box/FBD/LRR-repeat protein At1g13570	Scaffold_1	13248517	13248600
SR_TRINITY_DN22661_c0_g1_i3	0.000110573	0.0448734	-4.50596	1.16549	2.65477	8.12969	0.107233	2.60952	1.01727	2.60952	Serine carboxypeptidase-like 50	Scaffold_2	30332796	30335119
RS_TRINITY_DN25508_c0_g3_i4	0.000112896	0.045276	3.86389	1.00073	3.18176	5.98241	0.403377	1.59956	0.728482	1.59956	Ribonuclease P protein subunit p25-like protein		#N/A	#N/A
SS_TRINITY_DN27056_c0_g3_i5	0.000113862	0.0452764	-3.5379	0.916797	2.51855	5.01709	0.343522	1.33751	1.10034	1.33751	Aromatic-L-amino-acid decarboxylase	Scaffold_9	22549980	22564029
SS_TRINITY_DN16999_c0_g1_i4	0.000122131	0.0473604	2.2421	0.583605	4.84014	2.02017	0.0333398	0.647851	0.231416	0.647851	Uncharacterized protein At5g64816	Scaffold_2	28999499	29001952
SS_TRINITY_DN23479_c0_g1_i7	0.000120243	0.0473604	3.808	0.990214	2.57695	5.824	0.124326	1.83672	1.06447	1.83672	Putative nuclease HARBI1	Scaffold_14	8400973	8404192
SS_TRINITY_DN27607_c0_g1_i3	0.000121854	0.0473604	1.90823	0.496629	5.21881	1.4632	0.0263476	0.466934	0.187989	0.466934	WPP domain-interacting tail-anchored protein 2	Scaffold_2	30010154	30016420

## Sheet: NEB.temb
target_id	pval	qval	b	se_b	mean_obs	var_obs	tech_var	sigma_sq	smooth_sigma_sq	final_sigma_sq	Annotation	Scaffold	Start	Stop
RS_TRINITY_DN20200_c0_g1_i11	2.47267e-15	1.23369e-10	6.97477	0.88121	3.74316	15.8717	0.0601481	3.04597	1.26942	3.04597	Early nodulin-like protein 2	Scaffold_6	6092989	6095372
SS_TRINITY_DN28397_c1_g2_i1	1.90407e-12	4.74999e-08	4.09548	0.581634	5.8823	5.73576	0.0192368	1.33395	0.254617	1.33395		Scaffold_13	15858013	15858847
SS_TRINITY_DN17380_c0_g1_i13	5.72957e-12	9.52885e-08	5.48005	0.795799	2.84192	10.3726	0.00899128	2.5242	1.81982	2.5242	Transcription factor GTE4	Scaffold_6	7691110	7696179
SR_TRINITY_DN26532_c0_g1_i9	3.73404e-11	4.65756e-07	-1.64774	0.249119	6.72496	0.9557	0.00302493	0.245215	0.140301	0.245215	Probable inactive shikimate kinase like 1, chloroplastic	Scaffold_6	528106	536073
RR_TRINITY_DN30739_c2_g1_i1	2.46398e-10	2.45871e-06	-1.26378	0.199674	8.87392	0.574754	0.000242564	0.159237	0.0768273	0.159237	Polyubiquitin 14	Scaffold_4	26970936	27096491
SS_TRINITY_DN18381_c0_g1_i1	7.90784e-10	6.57576e-06	4.84928	0.788915	3.0933	8.59438	0.117579	2.37197	1.69517	2.37197	Mannose/glucose-specific lectin		#N/A	#N/A
RS_TRINITY_DN19650_c0_g1_i3	7.33066e-09	5.22498e-05	5.0468	0.872671	3.36997	9.6352	0.645104	2.40111	1.53131	2.40111	Probable serine/threonine-protein kinase abkC	Scaffold_6	8007840	8010648
SR_TRINITY_DN25339_c1_g1_i6	1.26467e-08	7.88724e-05	-2.95058	0.518485	7.22834	3.3252	0.00531399	1.06999	0.107363	1.06999	BTB/POZ and TAZ domain-containing protein 4	Scaffold_3	11422764	11427477
RS_TRINITY_DN29486_c1_g1_i13	5.77464e-08	0.000296913	-4.21607	0.777063	2.01591	6.2178	0.374877	1.20842	2.04043	2.04043	Cellulose synthase-like protein E6	Scaffold_6	283581	293717
SS_TRINITY_DN29005_c1_g1_i5	5.95099e-08	0.000296913	3.91462	0.722219	1.95087	5.07879	0.043323	1.01988	2.04308	2.04308		Scaffold_6	13764639	13765532
RR_TRINITY_DN22657_c1_g1_i4	7.92199e-08	0.00035932	-0.922964	0.171909	8.46486	0.337494	0.000342345	0.117869	0.0767505	0.117869	Protein translation factor SUI1 homolog	Scaffold_6	3434633	3437188
SS_TRINITY_DN22654_c0_g2_i12	9.76739e-08	0.000406104	3.8924	0.730144	1.74449	5.1054	0.0956816	1.0456	2.03676	2.03676	Bifunctional TH2 protein, mitochondrial {ECO:0000303|PubMed:27677881}	Scaffold_6	13582657	13592788
SS_TRINITY_DN15799_c0_g1_i2	1.22817e-07	0.00047136	3.81592	0.721448	2.07298	5.53688	0.0456697	1.72635	2.03628	2.03628	Histone H3-like centromeric protein HTR12	Scaffold_6	13170273	13179788
RR_TRINITY_DN19317_c0_g1_i2	1.78903e-07	0.000595068	-0.984338	0.18857	7.27314	0.391131	0.00095673	0.141277	0.105212	0.141277	UPF0301 protein Plut_0637 {ECO:0000255|HAMAP-Rule:MF_00758}	Scaffold_6	8001669	8003639
SR_TRINITY_DN20070_c0_g1_i4	1.67285e-07	0.000595068	-4.48729	0.857591	1.91741	8.11527	0.391105	2.55074	2.04357	2.55074	Serine/arginine-rich splicing factor SC35	Scaffold_3	16555836	16559746
SR_TRINITY_DN24919_c2_g1_i2	2.77e-07	0.000863832	-3.1776	0.618397	5.89634	4.12025	0.0252098	1.50445	0.251783	1.50445		Scaffold_2	9751582	9752157
RS_TRINITY_DN25855_c0_g1_i1	3.14492e-07	0.000922997	1.92666	0.376702	6.65828	1.51965	0.0162847	0.551334	0.146307	0.551334	Aldehyde dehydrogenase family 3 member I1, chloroplastic	Scaffold_6	14738191	14744952
RR_TRINITY_DN20645_c1_g1_i13	3.97758e-07	0.00110252	-4.57943	0.903236	2.80205	8.63811	0.410417	2.85293	1.83766	2.85293		Scaffold_12	21076408	21079923
SS_TRINITY_DN16981_c0_g1_i2	4.73576e-07	0.00124358	3.07487	0.61049	3.62305	3.68598	0.136332	1.11156	1.35446	1.35446	Cleft lip and palate transmembrane protein 1 homolog	Scaffold_6	13854891	13858691
SS_TRINITY_DN17716_c1_g2_i4	5.13871e-07	0.00128193	4.16082	0.828673	3.1898	7.18032	0.0596073	2.68719	1.64263	2.68719	Retrovirus-related Pol polyprotein from transposon TNT 1-94	Scaffold_8	4750345	4752407
SR_TRINITY_DN24171_c0_g1_i3	5.44784e-07	0.00129433	-4.05339	0.809088	1.68806	6.64255	0.587338	1.83539	2.03116	2.03116	Probable 2-oxoglutarate-dependent dioxygenase At3g50210	Scaffold_3	23443539	23447474
RR_TRINITY_DN16382_c0_g1_i1	5.7615e-07	0.00130454	-1.44728	0.289512	6.36582	0.871485	0.00337614	0.331892	0.178139	0.331892	Tryptophan synthase beta chain 2, chloroplastic	Scaffold_6	3299773	3300868
RS_TRINITY_DN25136_c0_g1_i5	6.01376e-07	0.00130454	3.66053	0.73346	2.06463	4.84562	0.114861	1.24845	2.03699	2.03699	Probable sesquiterpene synthase	Scaffold_6	6755906	6937543
SS_TRINITY_DN27330_c1_g1_i8	8.16649e-07	0.00169771	3.79509	0.769584	2.32257	5.88993	0.370841	1.82474	1.9982	1.9982	Homeobox protein knotted-1-like 3	Scaffold_16	6425110	6428705
SR_TRINITY_DN16211_c0_g2_i1	9.55385e-07	0.00190668	-3.2478	0.662733	3.19307	4.11635	0.116068	1.28054	1.64079	1.64079	Transposon Tf2-6 polyprotein	Scaffold_11	364084	366799
RS_TRINITY_DN20909_c4_g1_i4	1.891e-06	0.00339857	3.96205	0.831537	4.5287	6.76753	0.299821	2.466	0.749225	2.466	GPI-anchored protein LLG1 {ECO:0000305}	Scaffold_6	5624574	5625980
RS_TRINITY_DN29967_c1_g1_i3	1.90728e-06	0.00339857	3.2713	0.686814	4.04807	4.61477	0.0853857	1.80147	1.06508	1.80147		Scaffold_6	13747601	13749441
SR_TRINITY_DN21364_c0_g2_i10	1.83558e-06	0.00339857	-4.16062	0.872113	4.59748	7.45571	0.46857	2.57376	0.711536	2.57376	NAD(P)H-quinone oxidoreductase subunit O, chloroplastic {ECO:0000305}	Scaffold_3	27881024	27885606
SR_TRINITY_DN27415_c0_g1_i8	2.12422e-06	0.00365461	-1.06853	0.225371	7.06571	0.494094	0.00414747	0.19902	0.116064	0.19902	Proteasome activator subunit 4	Scaffold_6	56147	90348
SR_TRINITY_DN23323_c1_g1_i3	2.45887e-06	0.00408934	4.02134	0.853515	2.94096	7.032	0.0656427	2.84831	1.77307	2.84831	TBC1 domain family member 15	Scaffold_4	27136320	27139165
RR_TRINITY_DN25385_c0_g1_i7	3.209e-06	0.00516479	-1.78919	0.384196	4.97176	1.31142	0.0572448	0.433222	0.533182	0.533182	Mitochondrial outer membrane protein porin 2	Scaffold_3	11484980	11491467
SS_TRINITY_DN27325_c0_g1_i3	4.24889e-06	0.00662468	3.65342	0.794426	1.78232	5.87248	0.484863	1.99351	2.03959	2.03959	Probable 3-deoxy-D-manno-octulosonic acid transferase, mitochondrial	Scaffold_15	1576247	1587842
RR_TRINITY_DN27900_c0_g1_i3	5.39826e-06	0.00816167	3.5134	0.772399	5.4787	5.51903	0.183522	2.20288	0.353347	2.20288	Adenosine kinase 2	Scaffold_2	2725671	2725880
RS_TRINITY_DN22619_c0_g1_i3	5.98154e-06	0.00840257	4.34694	0.960216	4.31831	8.48109	0.411094	3.27697	0.879824	3.27697	Exosome complex component CSL4	Scaffold_6	13491689	13501707
SR_TRINITY_DN23073_c0_g2_i1	6.06282e-06	0.00840257	-3.12716	0.691209	3.17097	3.80295	0.258026	1.02252	1.65306	1.65306	Non-functional pseudokinase ZED1 {ECO:0000305}	Scaffold_3	27894751	27898373
SR_TRINITY_DN23295_c0_g1_i5	5.83445e-06	0.00840257	-3.39499	0.749065	1.63298	5.02802	0.220289	1.87374	2.0241	2.0241		Scaffold_3	12507997	12510005
RR_TRINITY_DN30230_c0_g1_i1	6.30085e-06	0.00849644	-1.94282	0.430205	5.0897	1.62888	0.256803	0.409979	0.483503	0.483503	Cellulose synthase-like protein E6	Scaffold_6	283505	293719
SS_TRINITY_DN18178_c0_g1_i1	6.60325e-06	0.00866989	3.5516	0.788178	3.87355	5.68295	0.153469	2.33143	1.18021	2.33143	Valencene synthase	Scaffold_16	14820718	14821780
RR_TRINITY_DN22655_c0_g4_i3	7.66866e-06	0.00889797	-4.07074	0.90982	2.24584	6.32421	1.29777	0.743614	2.01332	2.01332	Replication protein A 70 kDa DNA-binding subunit B	Scaffold_3	14248067	14252563
RR_TRINITY_DN22803_c0_g1_i1	7.34979e-06	0.00889797	-0.724048	0.161499	7.32803	0.237171	0.00129439	0.103033	0.102711	0.103033	Peptidyl-prolyl cis-trans isomerase FKBP19, chloroplastic	Scaffold_6	11579438	11604140
RS_TRINITY_DN26825_c0_g1_i5	7.0867e-06	0.00889797	2.99296	0.666426	3.22402	4.04682	0.0807833	1.69571	1.62307	1.69571	RNA pseudouridine synthase 1	Scaffold_6	14893230	14901500
SS_TRINITY_DN17716_c1_g2_i2	7.551e-06	0.00889797	1.51673	0.338743	5.18938	0.99413	0.0138877	0.393972	0.445099	0.445099		Scaffold_8	4751030	4753869
SS_TRINITY_DN21752_c0_g1_i1	7.137e-06	0.00889797	1.43181	0.31892	5.72777	0.926409	0.00996898	0.396872	0.288576	0.396872	DEAD-box ATP-dependent RNA helicase 38	Scaffold_8	2632551	2636220
RS_TRINITY_DN21327_c0_g1_i2	8.12693e-06	0.0090106	4.1125	0.921711	4.41081	7.6817	0.0535931	3.34461	0.819925	3.34461	Chorismate mutase 2	Scaffold_16	7035546	7039813
SR_TRINITY_DN20153_c0_g1_i9	8.031e-06	0.0090106	4.92525	1.10324	3.44632	11.0128	0.00457773	4.86397	1.47939	4.86397		Scaffold_6	5047285	5048506
RR_TRINITY_DN19627_c0_g1_i2	8.37354e-06	0.0090376	3.19573	0.71727	2.41344	4.28493	0.081533	1.59155	1.97637	1.97637	Chorismate mutase 2	Scaffold_16	7028155	7039614
SR_TRINITY_DN27951_c1_g1_i1	8.51356e-06	0.0090376	-2.08031	0.467291	5.60612	1.96926	0.0258228	0.847621	0.318764	0.847621	Soluble inorganic pyrophosphatase 4 {ECO:0000303|PubMed:15135060}	Scaffold_3	12484930	12490048
RS_TRINITY_DN23140_c0_g1_i15	8.8553e-06	0.00920453	3.47994	0.783173	2.76905	5.51921	0.175548	2.27789	1.85198	2.27789	Auxin-binding protein T85	Scaffold_8	4490886	4492606
RR_TRINITY_DN23357_c0_g1_i1	1.02139e-05	0.00987851	-0.914442	0.207234	6.45297	0.311014	0.00410278	0.0902114	0.167682	0.167682	Probable aspartyl aminopeptidase	Scaffold_6	13077960	13091838
SR_TRINITY_DN23660_c0_g1_i7	1.06917e-05	0.00987851	-3.45317	0.784331	2.14595	5.25136	0.432221	1.78727	2.02848	2.02848	Sorting nexin 1	Scaffold_8	1565535	1569748
SR_TRINITY_DN27352_c2_g1_i4	1.04284e-05	0.00987851	-3.32319	0.753883	3.80656	5.06675	0.331461	1.9419	1.22548	1.9419		Scaffold_2	9996338	9996845
SS_TRINITY_DN25054_c0_g1_i1	9.75962e-06	0.00987851	3.91218	0.884623	1.81481	5.37286	1.08881	0.294918	2.04142	2.04142	Sesquiterpene synthase	Scaffold_6	3697071	3729361
SS_TRINITY_DN26175_c0_g1_i4	1.0056e-05	0.00987851	4.64765	1.05247	3.3176	9.89553	0.247316	4.18342	1.56558	4.18342	DUF21 domain-containing protein At4g14240	Scaffold_8	4645437	4653714
SS_TRINITY_DN28181_c0_g1_i13	1.06215e-05	0.00987851	4.9918	1.13344	2.84101	11.441	0.656647	4.48208	1.82023	4.48208		Scaffold_10	11662743	11665748
RR_TRINITY_DN27556_c2_g2_i2	1.25945e-05	0.0106795	-4.21735	0.965725	5.9828	8.22475	0.325892	3.40461	0.23528	3.40461	NAC domain-containing protein 72	Scaffold_6	4942232	4944353
RR_TRINITY_DN27900_c0_g1_i1	1.22772e-05	0.0106795	-0.887547	0.202979	8.89593	0.363879	0.000214927	0.164587	0.0769579	0.164587	Adenosine kinase 2	Scaffold_2	2725671	2725880
RR_TRINITY_DN30285_c1_g1_i5	1.22523e-05	0.0106795	-3.41749	0.781488	2.36663	5.39449	0.16929	2.2736	1.98816	2.2736	ATP-dependent RNA helicase-like protein DB10	Scaffold_13	14461280	14462070
RS_TRINITY_DN14799_c0_g1_i1	1.26288e-05	0.0106795	3.31895	0.760103	1.89835	4.61913	0.267436	1.53438	2.04359	2.04359	Retrovirus-related Pol polyprotein from transposon TNT 1-94	Scaffold_1	22011150	22011602
RS_TRINITY_DN31769_c0_g1_i1	1.24011e-05	0.0106795	3.13927	0.718301	1.59921	3.80006	0.0448151	1.21095	2.01901	2.01901		Scaffold_16	9801859	9802491
SR_TRINITY_DN24409_c0_g1_i7	1.30664e-05	0.0108653	-1.01165	0.232083	7.4007	0.474001	0.000941668	0.214508	0.0996186	0.214508	Trigger factor-like protein TIG, Chloroplastic	Scaffold_6	2431744	2436302
RR_TRINITY_DN27357_c0_g1_i4	1.34311e-05	0.0109856	-2.36476	0.543253	4.2614	2.24582	0.262391	0.546107	0.918106	0.918106	Electron transfer flavoprotein subunit alpha, mitochondrial	Scaffold_6	3379781	3383560
RS_TRINITY_DN22467_c0_g1_i2	1.4276e-05	0.0114451	1.11088	0.255988	6.3924	0.573723	0.0229028	0.239216	0.174859	0.239216	Uncharacterized ATP-dependent helicase C29A10.10c	Scaffold_8	4529249	4539351
SR_TRINITY_DN27618_c0_g1_i1	1.44517e-05	0.0114451	-0.831514	0.191731	6.67492	0.23509	0.00227658	0.0520585	0.144766	0.144766	Increased DNA methylation 1 {ECO:0000303|PubMed:22700931}	Scaffold_6	7616215	7634895
RR_TRINITY_DN12142_c0_g1_i2	1.64387e-05	0.0126181	-3.1998	0.742676	2.35127	4.44605	0.214494	1.62378	1.99178	1.99178	12-oxophytodienoate reductase 3	Scaffold_6	1541533	1545224
SR_TRINITY_DN25967_c0_g1_i3	1.63444e-05	0.0126181	-2.63902	0.612339	4.758	3.25703	0.331367	1.16847	0.63222	1.16847	Amidase 1	Scaffold_6	15525743	15530257
SS_TRINITY_DN22368_c0_g1_i3	1.76984e-05	0.0131795	3.67481	0.856177	2.63401	6.3378	0.63195	2.30021	1.90597	2.30021	Thaumatin-like protein	Scaffold_10	394378	406023
SS_TRINITY_DN22432_c0_g1_i7	1.75955e-05	0.0131795	3.19324	0.743756	2.24072	4.62178	0.19847	1.84006	2.01422	2.01422	Heat stress transcription factor A-3	Scaffold_8	2314993	2316815
SS_TRINITY_DN27228_c0_g1_i1	1.84528e-05	0.0135392	3.12315	0.729224	3.32425	4.58635	0.147718	1.97935	1.5613	1.97935	Anthranilate N-benzoyltransferase protein 1	Scaffold_6	3205426	3209443
RR_TRINITY_DN26927_c1_g1_i18	2.35011e-05	0.0169933	4.49272	1.06243	3.06075	9.59654	0.351109	4.16389	1.71237	4.16389			#N/A	#N/A
RR_TRINITY_DN21486_c0_g1_i6	2.40218e-05	0.0171217	-1.49569	0.354111	6.23681	1.0647	0.200032	0.301546	0.195219	0.301546	Branched-chain amino acid aminotransferase 2, chloroplastic {ECO:0000303|PubMed:23347725}	Scaffold_3	9987040	9997707
RS_TRINITY_DN24550_c0_g1_i3	2.57414e-05	0.0180889	3.54885	0.843318	5.20708	6.01358	0.0942157	2.75052	0.43865	2.75052	Peptidyl-prolyl cis-trans isomerase FKBP19, chloroplastic	Scaffold_6	11579462	11604140
SR_TRINITY_DN23683_c0_g1_i7	2.71687e-05	0.0188267	-0.788141	0.187832	6.74416	0.227682	0.00246996	0.063999	0.138654	0.138654	Autophagy-related protein 18f	Scaffold_6	3560155	3567796
RR_TRINITY_DN19682_c0_g1_i20	2.89876e-05	0.0194561	-4.10583	0.981956	3.18973	8.09525	0.138394	3.71856	1.64266	3.71856	DNL-type zinc finger protein	Scaffold_2	4623341	4625829
RS_TRINITY_DN24062_c0_g1_i2	2.92467e-05	0.0194561	3.67551	0.879466	1.76299	6.49009	0.0743394	3.0195	2.03824	3.0195	Putative pentatricopeptide repeat-containing protein At1g12700, mitochondrial	Scaffold_6	15300225	15308841
SR_TRINITY_DN28102_c0_g1_i1	2.8911e-05	0.0194561	-0.857782	0.205119	6.73938	0.353286	0.00656569	0.161729	0.13906	0.161729	Putative vacuolar protein sorting-associated protein 13A	Scaffold_3	23137827	23199747
RR_TRINITY_DN25139_c0_g1_i1	2.98516e-05	0.0195972	-0.649733	0.15564	7.49553	0.162118	0.000955206	0.0521277	0.0959396	0.0959396		Scaffold_6	6047926	6060519
RS_TRINITY_DN27988_c0_g1_i2	3.33778e-05	0.0216275	3.33055	0.802715	2.46699	5.3636	0.064511	2.5129	1.96148	2.5129	Lysine-specific histone demethylase 1 homolog 2 {ECO:0000303|PubMed:17921315}	Scaffold_6	4654298	4655320
RR_TRINITY_DN30165_c3_g1_i1	3.48696e-05	0.0223045	-1.91508	0.462682	5.40463	1.77722	0.0101262	0.846172	0.374667	0.846172		Scaffold_11	1105443	1106357
RR_TRINITY_DN9240_c0_g1_i1	4.03017e-05	0.0254528	-3.15933	0.76949	2.30426	4.6813	0.366383	1.79748	2.00208	2.00208	Protein NDR1	Scaffold_6	3445415	3446241
RS_TRINITY_DN25679_c2_g5_i1	4.40507e-05	0.0274402	3.61498	0.884911	2.39915	6.40827	0.0764826	3.05578	1.98009	3.05578	Protein DEFECTIVE IN MERISTEM SILENCING 3	Scaffold_13	10528536	10530599
SR_TRINITY_DN25178_c0_g1_i6	4.55414e-05	0.0274402	-3.27731	0.803773	3.22451	5.27613	0.264882	2.31932	1.62278	2.31932	Electron transfer flavoprotein subunit alpha, mitochondrial	Scaffold_6	3379781	3383560
SS_TRINITY_DN22141_c0_g1_i3	4.56484e-05	0.0274402	3.61818	0.887493	2.15814	5.36722	1.12367	0.886571	2.02691	2.02691	Transcription factor DIVARICATA	Scaffold_8	16473987	16476434
SS_TRINITY_DN28306_c0_g4_i5	4.48425e-05	0.0274402	3.15901	0.774078	3.34689	4.89817	0.0846014	2.31219	1.54657	2.31219	GTPase-activating protein GYP7	Scaffold_4	27136228	27137331
RR_TRINITY_DN26070_c0_g2_i7	4.87704e-05	0.0289679	-3.89155	0.958169	3.22436	7.46597	0.247863	3.42449	1.62287	3.42449	CBS domain-containing protein CBSX1, chloroplastic	Scaffold_3	22972737	22985764
RS_TRINITY_DN28426_c0_g2_i4	5.06405e-05	0.0293792	3.16669	0.781386	1.88699	4.75632	0.398746	1.83219	2.04351	2.04351	E3 ubiquitin-protein ligase CCNB1IP1 homolog	Scaffold_6	12955310	12961522
SS_TRINITY_DN21637_c0_g1_i12	5.00529e-05	0.0293792	4.87363	1.20177	5.29837	11.7258	0.210865	5.56613	0.407269	5.56613	Polyadenylate-binding protein RBP45	Scaffold_6	10173854	10178678
SR_TRINITY_DN25783_c1_g1_i1	5.48382e-05	0.0314487	-1.66988	0.413953	5.0589	1.38333	0.0143225	0.671106	0.49606	0.671106	Probable cinnamyl alcohol dehydrogenase 9	Scaffold_3	10600838	11002941
SR_TRINITY_DN26968_c0_g2_i3	5.61269e-05	0.0318221	-0.811422	0.201419	6.52372	0.246753	0.00246861	0.0737943	0.15981	0.15981	Protein SRC2 {ECO:0000305}	Scaffold_6	359075	362144
RR_TRINITY_DN20818_c0_g1_i1	5.76245e-05	0.032304	-3.98164	0.989883	3.25214	7.88577	0.956593	2.96288	1.60637	2.96288	Pentatricopeptide repeat-containing protein At1g12300, mitochondrial	Scaffold_6	5860335	5865110
SS_TRINITY_DN17087_c0_g1_i1	6.00739e-05	0.0333029	-0.81433	0.202947	6.818	0.330602	0.0027323	0.162018	0.13265	0.162018		Scaffold_6	3491495	3492761
RR_TRINITY_DN27185_c0_g2_i1	6.47071e-05	0.0354773	-1.35784	0.339888	6.8617	0.922949	0.00198988	0.460106	0.12934	0.460106		Scaffold_6	3932708	3938384
SS_TRINITY_DN25639_c0_g1_i3	6.67412e-05	0.0361947	1.17327	0.294228	5.85848	0.690276	0.0115074	0.334772	0.259521	0.334772		Scaffold_6	6322372	6325555
RS_TRINITY_DN26535_c0_g2_i1	6.76829e-05	0.0363108	3.14319	0.788895	1.45197	4.95802	0.0137453	2.47568	1.99009	2.47568	Retrovirus-related Pol polyprotein from transposon TNT 1-94	Scaffold_6	1747815	1748823
RR_TRINITY_DN29866_c0_g2_i1	6.91553e-05	0.0365538	-1.38639	0.34841	7.54796	0.965739	0.00231233	0.483247	0.0940697	0.483247	ATP sulfurylase 1, chloroplastic	Scaffold_13	12795095	12802072
SS_TRINITY_DN24652_c0_g3_i1	6.96012e-05	0.0365538	1.61095	0.405002	4.85577	1.20571	0.0703285	0.480024	0.585778	0.585778	Pyridine nucleotide-disulfide oxidoreductase domain-containing protein 2	Scaffold_3	12150500	12167699
RR_TRINITY_DN21543_c5_g1_i2	7.07081e-05	0.0367483	-1.64501	0.413956	5.08454	1.36136	0.01695	0.668487	0.485587	0.668487	Protein FATTY ACID EXPORT 7 {ECO:0000303|PubMed:25646734}	Scaffold_4	3025735	3029224
RS_TRINITY_DN24133_c1_g1_i5	7.20037e-05	0.0370359	3.30063	0.831483	1.77249	5.4862	0.364726	2.40073	2.03893	2.40073	Protein ACCELERATED CELL DEATH 6 {ECO:0000303|PubMed:10488236}	Scaffold_13	5219678	5226985
SR_TRINITY_DN24685_c0_g1_i5	7.924e-05	0.040342	-1.76514	0.447245	5.42229	1.57763	0.0178636	0.782249	0.36951	0.782249	Putative ankyrin repeat protein RF_0381	Scaffold_6	3508031	3513047
RS_TRINITY_DN29967_c2_g2_i2	8.2863e-05	0.0417605	2.6493	0.6731	3.03874	2.68758	0.0884236	0.785762	1.72383	1.72383	Probable disease resistance protein At4g27220	Scaffold_2	10646626	10646747
RR_TRINITY_DN19962_c0_g1_i1	8.63819e-05	0.0419234	-0.860211	0.219108	6.43869	0.376555	0.00219397	0.189839	0.169337	0.189839	DNA damage-inducible protein 1	Scaffold_6	106068	121080
RS_TRINITY_DN28381_c0_g1_i5	8.4028e-05	0.0419234	-1.24367	0.316244	5.59052	0.785827	0.00549067	0.394551	0.322843	0.394551	Trigger factor-like protein TIG, Chloroplastic	Scaffold_6	2436013	2438301
SR_TRINITY_DN23295_c0_g1_i3	8.58964e-05	0.0419234	-3.2794	0.835021	3.6429	5.47096	0.547781	2.24126	1.34032	2.24126	Uncharacterized sugar kinase slr0537	Scaffold_3	12508365	12510926
SS_TRINITY_DN24962_c0_g2_i2	8.65475e-05	0.0419234	2.70575	0.689274	3.11524	3.61424	0.216975	1.56369	1.68342	1.68342	4-hydroxy-tetrahydrodipicolinate reductase 2, chloroplastic	Scaffold_6	3250828	3255686
RS_TRINITY_DN22222_c1_g2_i14	9.10388e-05	0.043675	2.62387	0.670498	3.31166	2.82733	0.228888	0.833342	1.56938	1.56938	Vacuolar protein sorting-associated protein 60.2 {ECO:0000305}	Scaffold_4	23350565	23355362
RR_TRINITY_DN25253_c0_g1_i2	9.25743e-05	0.0439887	-1.72107	0.440254	5.31902	1.5135	0.122098	0.653195	0.400616	0.653195	UPF0505 protein	Scaffold_6	2870202	2902091
SR_TRINITY_DN23319_c0_g2_i2	9.49798e-05	0.0442881	-2.67361	0.685002	3.52482	3.60737	0.45254	1.37016	1.42437	1.42437	Probable E3 ubiquitin-protein ligase HERC2	Scaffold_3	27740888	27750876
SS_TRINITY_DN19192_c0_g1_i2	9.45423e-05	0.0442881	3.21541	0.823579	3.58401	5.28928	0.0500321	2.6631	1.3823	2.6631	Sesquiterpene synthase	Scaffold_6	12513919	12521170
RS_TRINITY_DN23306_c0_g1_i1	9.58729e-05	0.0442906	1.1467	0.293966	5.62858	0.673267	0.00557777	0.340086	0.312971	0.340086	Cation/calcium exchanger 5	Scaffold_6	15470976	15477661
RS_TRINITY_DN24133_c1_g1_i6	0.00010303	0.0466088	3.79409	0.977015	2.12374	7.40237	0.155548	3.66268	2.03115	3.66268	Ankyrin-1	Scaffold_7	23352027	23353289
RS_TRINITY_DN28599_c2_g3_i2	0.000102151	0.0466088	1.69084	0.435175	4.79587	1.46939	0.0817733	0.675735	0.614059	0.675735	Putative disease resistance protein RGA4	Scaffold_6	12725591	12728460
SR_TRINITY_DN22387_c1_g2_i1	0.000103694	0.0466088	-1.46208	0.376652	5.21225	1.09968	0.0527356	0.514731	0.436791	0.514731	Phosphopantetheine adenylyltransferase	Scaffold_3	12409580	12415448
SS_TRINITY_DN24168_c0_g1_i2	0.000107625	0.047944	2.79194	0.720923	1.38117	3.07482	0.106544	0.960792	1.97237	1.97237	Putative ribonuclease H protein At1g65750		#N/A	#N/A
RR_TRINITY_DN28971_c0_g1_i3	0.000110687	0.0485418	3.67826	0.951465	2.5597	6.98762	0.361581	3.25956	1.9323	3.25956	Putative DUF21 domain-containing protein At1g03270	Scaffold_8	4645431	4653698
SS_TRINITY_DN28135_c0_g1_i9	0.000110913	0.0485418	2.85968	0.739817	2.3974	3.60821	0.208777	1.32066	1.98054	1.98054		Scaffold_6	11960297	11962716
RR_TRINITY_DN29327_c0_g2_i4	0.000112709	0.0488988	4.09655	1.06088	3.47246	8.67685	0.00442495	4.49743	1.46121	4.49743		Scaffold_9	315151	318088

## Sheet: CHR.24D
target_id	pval	qval	b	se_b	mean_obs	var_obs	tech_var	sigma_sq	smooth_sigma_sq	final_sigma_sq	Annotation	Scaffold	Start	Stop
RS_TRINITY_DN15306_c1_g1_i4	1.86462e-16	8.65368e-12	-5.83585	0.709053	2.89336	10.8291	1.07159	0.800443	0.939437	0.939437	Zinc finger A20 and AN1 domain-containing stress-associated protein 8	Scaffold_4	3721442	3723462
RS_TRINITY_DN17184_c0_g1_i2	1.0996e-14	2.55161e-10	-3.03407	0.392649	4.34229	3.0304	0.0423588	0.574334	0.361388	0.574334	Probable glucuronoxylan glucuronosyltransferase F8H	Scaffold_4	3595575	3604155
RS_TRINITY_DN13224_c0_g2_i3	1.01735e-13	1.57384e-09	-2.93643	0.394754	5.04199	2.88114	0.0233479	0.599976	0.231701	0.599976	Serine/threonine-protein kinase Nek6	Scaffold_4	3688031	3694074
RR_TRINITY_DN23728_c0_g1_i1	4.1646e-10	4.83198e-06	-3.67523	0.588251	7.43735	4.89384	0.00406331	1.38009	0.101712	1.38009	Cytochrome P450 81E8 {ECO:0000303|PubMed:14617078}	Scaffold_4	3494046	3499932
RR_TRINITY_DN26730_c0_g1_i2	8.31864e-09	7.72136e-05	-1.79151	0.310926	5.87897	1.21679	0.0103549	0.376344	0.153181	0.376344	Polygalacturonase inhibitor 1	Scaffold_4	3942866	4502784
SR_TRINITY_DN14173_c0_g1_i4	1.38582e-08	0.000107194	-2.28038	0.40182	5.98698	1.98948	0.00735551	0.638481	0.14597	0.638481	Polygalacturonase inhibitor 1	Scaffold_4	7012442	7013274
RS_TRINITY_DN27250_c1_g4_i5	2.13293e-08	0.000141413	-3.79043	0.676759	2.01177	5.31345	0.43652	1.1515	1.39549	1.39549	1-acyl-sn-glycerol-3-phosphate acyltransferase 2	Scaffold_4	3606868	3613966
RS_TRINITY_DN28652_c0_g1_i3	3.81732e-08	0.000221452	-2.57888	0.468963	4.41418	2.59456	0.183889	0.695818	0.344251	0.695818	Isoflavone 2'-hydroxylase	Scaffold_4	3498448	3499862
RS_TRINITY_DN15995_c0_g1_i7	1.07369e-07	0.000553665	4.21772	0.793731	2.56674	7.0958	1.12982	1.39022	1.10638	1.39022	Phytochromobilin:ferredoxin oxidoreductase, chloroplastic	Scaffold_4	4344778	4349757
RR_TRINITY_DN18739_c1_g1_i5	2.95581e-07	0.00131205	4.6507	0.907234	3.20165	8.84054	0.0771187	3.21517	0.792737	3.21517	Putative G3BP-like protein	Scaffold_4	6090237	6097049
RS_TRINITY_DN14880_c0_g2_i2	3.10979e-07	0.00131205	-1.53237	0.299486	5.69273	0.961025	0.00766345	0.351104	0.167195	0.351104	Probable feruloyl esterase A	Scaffold_4	6401008	6412959
RS_TRINITY_DN23851_c0_g3_i1	5.18744e-07	0.00200624	-1.25275	0.24959	5.71534	0.651071	0.00529639	0.243884	0.165387	0.243884	Splicing factor 3B subunit 3	Scaffold_4	4954930	4976698
SS_TRINITY_DN23722_c0_g1_i3	6.70555e-07	0.00219645	-1.54626	0.311137	5.39255	0.998986	0.0173293	0.369895	0.193567	0.369895	LanC-like protein GCL1	Scaffold_2	28429747	28443015
RS_TRINITY_DN23335_c1_g3_i1	7.09905e-07	0.00219645	-4.65887	0.939547	2.39314	9.08362	0.507127	3.02387	1.19635	3.02387	Polygalacturonase inhibitor {ECO:0000250|UniProtKB:P58822}	Scaffold_4	3942879	4502819
RS_TRINITY_DN1341_c0_g1_i1	6.38006e-07	0.00219645	-1.65284	0.331939	5.35547	1.13985	0.00899565	0.431738	0.197111	0.431738		Scaffold_4	4591865	4595860
RS_TRINITY_DN28395_c0_g1_i2	1.17417e-06	0.00340582	-4.20633	0.865508	3.05372	7.51484	0.235042	2.76138	0.861311	2.76138	Probable LRR receptor-like serine/threonine-protein kinase At1g56130	Scaffold_4	3829110	3849305
RS_TRINITY_DN3569_c0_g2_i1	2.98506e-06	0.00814921	-3.48709	0.746405	3.78758	5.32253	0.102814	2.12567	0.540814	2.12567	Chaperone protein DnaJ {ECO:0000255|HAMAP-Rule:MF_01152}	Scaffold_4	5090690	5094679
RR_TRINITY_DN19349_c0_g1_i1	3.1778e-06	0.00819344	-1.39665	0.299775	4.50114	0.855662	0.0217668	0.337694	0.324716	0.337694		Scaffold_4	6085231	6088951
SS_TRINITY_DN13333_c0_g2_i2	3.61965e-06	0.00884146	-1.15382	0.249092	5.97002	0.586655	0.00313028	0.245057	0.147059	0.245057	Polygalacturonase inhibitor 1	Scaffold_4	3946116	3946873
SS_TRINITY_DN25020_c0_g2_i3	4.05104e-06	0.00895279	-3.18213	0.690454	1.27602	4.35405	0.13236	1.63957	1.77455	1.77455	Probable flavin-containing monooxygenase 1	Scaffold_1	36599738	36755816
SR_TRINITY_DN24445_c0_g3_i14	3.99714e-06	0.00895279	3.62702	0.786512	2.01636	4.98813	1.08132	0.504447	1.39309	1.39309	1-acyl-sn-glycerol-3-phosphate acyltransferase 2	Scaffold_4	3606812	3613632
SR_TRINITY_DN27785_c0_g1_i4	6.39595e-06	0.0114368	2.01128	0.445678	3.56589	1.82028	0.12459	0.669926	0.63596	0.669926	Chaperone protein ClpC1, chloroplastic {ECO:0000303|PubMed:11299370}	Scaffold_11	15755740	15758692
RS_TRINITY_DN28236_c1_g1_i11	6.40715e-06	0.0114368	-4.94003	1.09475	3.69165	10.982	0.449932	4.34395	0.58126	4.34395	DNA polymerase I B, chloroplastic/mitochondrial	Scaffold_13	19211572	19221101
RR_TRINITY_DN23431_c0_g1_i1	6.1566e-06	0.0114368	-1.17179	0.259192	4.87095	0.565902	0.0128025	0.201209	0.255919	0.255919	F-box/FBD/LRR-repeat protein At5g22660	Scaffold_4	3974662	3977286
RR_TRINITY_DN22421_c0_g1_i2	5.53075e-06	0.0114368	-3.03045	0.666974	2.2192	3.83302	0.492447	0.990469	1.28697	1.28697	Chaperone protein DnaJ {ECO:0000255|HAMAP-Rule:MF_01152}	Scaffold_4	5091281	5094673
RS_TRINITY_DN3436_c0_g2_i1	5.94731e-06	0.0114368	-4.08288	0.901645	2.57904	7.48036	0.028371	3.22348	1.10001	3.22348	NifU-like protein 2, chloroplastic	Scaffold_4	5170790	5174799
RS_TRINITY_DN19693_c2_g1_i11	6.85481e-06	0.0116673	-1.14288	0.254078	7.32828	0.58932	0.00238572	0.255836	0.102387	0.255836	YTH domain-containing family protein 2 {ECO:0000305}	Scaffold_4	5129827	5156573
RR_TRINITY_DN29831_c1_g1_i4	7.0391e-06	0.0116673	-1.54376	0.343631	6.35645	1.07636	0.00578782	0.466541	0.126253	0.466541	YTH domain-containing family protein 2 {ECO:0000305}	Scaffold_4	5135090	5156888
SR_TRINITY_DN24951_c0_g1_i6	7.47935e-06	0.0119695	-3.57862	0.798875	6.33771	5.79768	0.666948	1.88586	0.127088	1.88586	Rhodanese-like domain-containing protein 9, chloroplastic	Scaffold_4	4070616	4073924
RS_TRINITY_DN25115_c0_g1_i2	1.07823e-05	0.0166802	-1.20919	0.274763	6.158	0.671751	0.00293008	0.299048	0.135914	0.299048	Guanylate kinase 1	Scaffold_4	3520508	3521815
SS_TRINITY_DN21511_c0_g1_i2	1.31246e-05	0.0196488	-1.12434	0.257994	4.94168	0.40765	0.0209333	0.0546485	0.245311	0.245311	Probable prolyl 4-hydroxylase 4 {ECO:0000305}	Scaffold_13	16453728	16458142
SR_TRINITY_DN25960_c1_g1_i4	1.43927e-05	0.0208739	2.10939	0.486283	3.258	1.91354	0.178257	0.600665	0.767629	0.767629	2-oxoglutarate-Fe(II) type oxidoreductase {ECO:0000303|PubMed:22492455}	Scaffold_4	19034838	19035059
RR_TRINITY_DN32622_c0_g1_i1	2.44509e-05	0.0343868	2.69345	0.638286	1.74824	3.17695	0.0966144	1.2345	1.53302	1.53302		Scaffold_1	12134062	12141410
RR_TRINITY_DN30444_c1_g1_i1	2.99558e-05	0.0408897	1.17642	0.281859	4.6255	0.64276	0.0187475	0.274505	0.29903	0.29903	Putative pentatricopeptide repeat-containing protein At1g19290	Scaffold_4	26961294	26964682
RS_TRINITY_DN19693_c2_g1_i14	3.16683e-05	0.0419922	-4.69211	1.12761	4.05195	10.6178	0.127698	4.95827	0.442049	4.95827	YTH domain-containing family protein 2 {ECO:0000305}	Scaffold_4	5151912	5156322
RS_TRINITY_DN26311_c0_g1_i11	3.41991e-05	0.0436579	-1.12287	0.270993	5.23261	0.610388	0.0483332	0.245415	0.209538	0.245415	Bifunctional nuclease 2	Scaffold_3	2601866	2606303
RS_TRINITY_DN19255_c0_g1_i7	3.48059e-05	0.0436579	3.71424	0.897268	1.78776	6.6845	1.41639	1.80397	1.51247	1.80397	MADS-box transcription factor 27	Scaffold_3	2746548	2752666
SR_TRINITY_DN20898_c1_g1_i1	3.60511e-05	0.0440297	0.982981	0.237928	6.6803	0.469009	0.00665231	0.219786	0.114043	0.219786	NifU-like protein 3, chloroplastic	Scaffold_9	12444814	12446564
SS_TRINITY_DN20977_c1_g1_i6	4.07484e-05	0.0484906	3.34856	0.816085	2.50244	5.47647	0.732446	1.93153	1.13973	1.93153	Meiotic nuclear division protein 1 homolog	Scaffold_2	6388574	6391771

## Sheet: NEB.24D
target_id	pval	qval	b	se_b	mean_obs	var_obs	tech_var	sigma_sq	smooth_sigma_sq	final_sigma_sq	Annotation	Scaffold	Start	Stop
RR_TRINITY_DN21948_c0_g1_i1	1.49982e-92	7.48305e-88	-5.95144	0.291661	7.33039	9.76283	0.0264155	0.31385	0.0998985	0.31385	Alpha-amylase inhibitor AAI	Scaffold_4	2773258	2773913
RS_TRINITY_DN21983_c0_g1_i3	6.2048e-65	1.54788e-60	-6.44585	0.378802	5.14441	11.3714	0.118749	0.193776	0.455215	0.455215	Omega-6 fatty acid desaturase, endoplasmic reticulum isozyme 2	Scaffold_4	4317605	4319651
RS_TRINITY_DN19684_c0_g1_i2	6.90308e-57	1.14805e-52	-6.16945	0.388147	5.37427	10.3337	0.22405	-0.0271481	0.378582	0.378582	40S ribosomal protein S5-1	Scaffold_4	4938690	4943352
RR_TRINITY_DN23728_c0_g1_i1	3.35726e-54	4.18759e-50	-6.48359	0.418239	6.46652	11.8629	0.0333263	0.666371	0.163603	0.666371	Cytochrome P450 81E8 {ECO:0000303|PubMed:14617078}	Scaffold_4	3494046	3499932
RS_TRINITY_DN15231_c0_g2_i6	8.23611e-53	8.21849e-49	-6.67493	0.436408	5.36722	12.5923	0.231625	0.530183	0.380639	0.530183	Rhodanese-like domain-containing protein 9, chloroplastic	Scaffold_4	4070647	4074041
RS_TRINITY_DN3349_c0_g1_i1	1.00738e-47	8.37686e-44	-6.01227	0.414277	4.86892	9.75855	0.116837	0.0109416	0.569665	0.569665	Imidazoleglycerol-phosphate dehydratase	Scaffold_4	7501103	7512537
RS_TRINITY_DN16291_c0_g2_i4	7.87002e-46	5.60941e-42	-8.90312	0.626511	4.12073	21.6256	0.584247	-0.0613174	0.985817	0.985817	Glutamyl-tRNA(Gln) amidotransferase subunit B, chloroplastic/mitochondrial {ECO:0000255|HAMAP-Rule:MF_03147}	Scaffold_4	6120829	6129550
RS_TRINITY_DN18043_c1_g1_i2	5.33028e-44	3.3243e-40	-7.72087	0.554966	3.95284	16.5878	0.139506	0.601209	1.09244	1.09244	Probable prolyl 4-hydroxylase 4 {ECO:0000305}	Scaffold_4	6595999	6602129
RR_TRINITY_DN20482_c0_g1_i4	1.52053e-40	8.42929e-37	-2.66569	0.199956	7.40601	2.04418	0.00183916	0.158091	0.0966701	0.158091	FRIGIDA-like protein 4a	Scaffold_4	7629214	7635178
RS_TRINITY_DN22143_c1_g2_i1	1.26992e-38	6.33602e-35	-5.71171	0.439459	4.85546	8.88582	0.196764	0.00271282	0.575732	0.575732	Eukaryotic translation initiation factor NCBP	Scaffold_4	5076846	5082727
RR_TRINITY_DN28627_c3_g1_i1	2.53837e-38	1.15134e-34	-4.65729	0.359801	5.27256	5.86989	0.10773	-0.015813	0.410098	0.410098	Activating molecule in BECN1-regulated autophagy protein 1	Scaffold_4	5684259	5693392
RS_TRINITY_DN19693_c2_g1_i14	1.25901e-36	5.23464e-33	-7.38736	0.58441	3.71702	15.0974	0.125626	0.45787	1.24052	1.24052	YTH domain-containing family protein 2 {ECO:0000305}	Scaffold_4	5151912	5156322
RS_TRINITY_DN19693_c2_g1_i11	1.48847e-36	5.71262e-33	-7.3819	0.584587	4.38424	15.6555	0.550249	0.654179	0.81672	0.81672	YTH domain-containing family protein 2 {ECO:0000305}	Scaffold_4	5129827	5156573
RS_TRINITY_DN9125_c0_g1_i1	5.32816e-35	1.89884e-31	-5.97991	0.484487	4.51606	9.70557	0.198948	-0.0170803	0.739961	0.739961	Probable plastid-lipid-associated protein 13, chloroplastic	Scaffold_4	4320273	4328235
RS_TRINITY_DN3436_c0_g2_i3	1.49334e-33	4.96715e-30	-6.76497	0.560407	4.12981	12.6958	0.276342	0.250584	0.979883	0.979883	NifU-like protein 2, chloroplastic	Scaffold_4	5170790	5178685
RS_TRINITY_DN28302_c0_g1_i6	3.97039e-33	1.23809e-29	-5.80887	0.484444	4.59792	9.57876	0.242105	0.379991	0.69664	0.69664	Calcium-transporting ATPase 4, plasma membrane-type	Scaffold_4	3002688	3016263
RS_TRINITY_DN20910_c1_g1_i7	1.12122e-32	3.29065e-29	-7.29474	0.612771	3.46189	14.6311	0.0957398	0.376633	1.40621	1.40621	Cyclin-T1-5	Scaffold_4	4113962	4124387
RS_TRINITY_DN20803_c0_g1_i1	1.10403e-31	3.06019e-28	-2.00367	0.171076	7.04461	1.12416	0.00239371	0.0550047	0.114674	0.114674	Uncharacterized protein At4g15545	Scaffold_4	6712191	6721588
RS_TRINITY_DN27300_c0_g1_i6	8.4298e-31	2.21362e-27	-6.34859	0.550205	3.98284	11.3584	0.136835	0.517319	1.07407	1.07407	Disease resistance protein RGA2	Scaffold_4	3332942	3336388
RS_TRINITY_DN14880_c0_g2_i2	1.88456e-30	4.70132e-27	-5.4202	0.472589	4.55445	8.1257	0.174173	0.138052	0.719189	0.719189	Probable feruloyl esterase A	Scaffold_4	6401008	6412959
RS_TRINITY_DN12337_c0_g1_i5	3.71547e-30	8.82743e-27	-6.59003	0.577552	3.86293	12.2394	0.186817	0.518694	1.14745	1.14745	Protein ALWAYS EARLY 3	Scaffold_4	6282557	6313909
RS_TRINITY_DN9323_c0_g1_i2	4.29646e-30	9.74379e-27	-7.23052	0.634388	3.287	14.2312	0.0968595	0.213583	1.51293	1.51293	OTU domain-containing protein At3g57810	Scaffold_4	3851733	3858740
RS_TRINITY_DN14880_c0_g2_i4	1.58619e-28	3.44086e-25	-7.1332	0.643848	3.24901	14.0864	0.123707	0.431018	1.53445	1.53445	Lipase ZK262.3	Scaffold_4	6401008	6412959
RS_TRINITY_DN27300_c0_g1_i1	2.30063e-28	4.78272e-25	-5.37372	0.4865	4.40403	7.98364	0.142008	0.161366	0.804722	0.804722	Putative disease resistance protein RGA4	Scaffold_4	3332881	3336453
SR_TRINITY_DN22240_c0_g1_i1	1.29216e-27	2.57879e-24	4.97779	0.457114	4.47407	7.28612	0.0722587	0.654765	0.763555	0.763555	Serine carboxypeptidase-like 45	Scaffold_4	1927056	1935004
RS_TRINITY_DN13224_c0_g2_i3	1.63339e-27	3.13441e-24	-6.82408	0.627892	3.39313	12.7363	0.127599	0.213256	1.4494	1.4494	Serine/threonine-protein kinase Nek6	Scaffold_4	3688031	3694074
RR_TRINITY_DN23204_c2_g1_i5	1.38703e-26	2.56308e-23	-6.94696	0.650996	3.09155	13.1411	0.0786935	0.212386	1.61649	1.61649	Bidirectional sugar transporter SWEET17 {ECO:0000303|PubMed:21107422}	Scaffold_4	5932791	5942690
RS_TRINITY_DN25845_c1_g1_i1	1.98304e-26	3.53357e-23	-7.98176	0.750305	4.12868	18.3307	1.27121	0.166417	0.98062	0.98062	Probable galactinol--sucrose galactosyltransferase 2	Scaffold_4	3240541	3249324
RS_TRINITY_DN1734_c0_g1_i1	4.88522e-26	8.40478e-23	-6.46744	0.612814	3.64374	11.4856	0.213897	0.141291	1.28827	1.28827	3-isopropylmalate dehydratase large subunit, chloroplastic	Scaffold_4	6099801	6105401
RR_TRINITY_DN29831_c1_g1_i4	1.15853e-25	1.92676e-22	-6.16964	0.589142	3.95903	10.7019	0.299668	0.291129	1.08868	1.08868	YTH domain-containing family protein 2 {ECO:0000305}	Scaffold_4	5135090	5156888
RS_TRINITY_DN15600_c0_g1_i25	2.19723e-25	3.53634e-22	-6.92253	0.664892	2.76812	12.9372	0.00487511	0.16458	1.76345	1.76345	7-hydroxymethyl chlorophyll a reductase, chloroplastic	Scaffold_4	5564298	5576624
RR_TRINITY_DN22962_c0_g1_i1	3.7398e-25	5.83093e-22	-5.49985	0.530835	4.08463	8.90547	0.117821	0.781354	1.00932	1.00932	Carboxyl-terminal-processing peptidase 3, chloroplastic	Scaffold_4	3653207	3660103
RR_TRINITY_DN22635_c0_g1_i2	6.05293e-25	9.15149e-22	-6.36442	0.61703	4.89418	12.0368	0.964534	0.358948	0.558371	0.558371	Thioredoxin reductase NTRC	Scaffold_4	3095766	3103295
RS_TRINITY_DN11147_c0_g2_i2	2.41626e-24	3.54572e-21	-6.73595	0.661635	3.00522	12.4064	0.0924237	0.236433	1.65862	1.65862		Scaffold_4	6535644	6544088
RR_TRINITY_DN25591_c0_g1_i1	3.9858e-24	5.68182e-21	-3.99936	0.394727	4.96479	4.57689	0.0957028	0.238136	0.527536	0.527536	TBCC domain-containing protein 1	Scaffold_4	4054948	4066203
RS_TRINITY_DN27282_c0_g1_i7	1.77012e-23	2.45324e-20	-6.72332	0.673331	2.66851	12.1414	0.0115105	0.0819385	1.80199	1.80199	Transcription initiation factor IIB-2	Scaffold_4	3048124	3056527
RS_TRINITY_DN15306_c1_g1_i4	2.15657e-23	2.90805e-20	-6.76839	0.679179	2.69105	12.2787	0.0515536	0.0152645	1.79358	1.79358	Zinc finger A20 and AN1 domain-containing stress-associated protein 8	Scaffold_4	3721442	3723462
RS_TRINITY_DN3720_c0_g3_i1	5.07742e-23	6.66652e-20	-6.02344	0.609652	3.75472	10.2145	0.270573	0.307308	1.21613	1.21613	Glucan endo-1,3-beta-glucosidase 8	Scaffold_4	5207391	5211138
RS_TRINITY_DN19383_c0_g2_i1	5.95549e-23	7.6189e-20	-6.28738	0.637399	3.46016	10.797	0.217799	0.0557759	1.40731	1.40731	NAC domain-containing protein 78 {ECO:0000303|PubMed:15029955}	Scaffold_4	6823142	6827056
RS_TRINITY_DN24946_c4_g3_i7	8.67764e-23	1.08238e-19	-5.07151	0.516118	4.85179	7.82205	0.488121	0.543999	0.57739	0.57739	DNA-directed RNA polymerase III subunit 1 {ECO:0000305}	Scaffold_4	5833915	5865328
RS_TRINITY_DN20331_c0_g2_i3	2.00348e-22	2.43804e-19	-6.64597	0.682225	5.56553	13.516	0.42437	1.43735	0.32541	1.43735	Mitochondrial dicarboxylate/tricarboxylate transporter DTC	Scaffold_4	4843223	4846402
RR_TRINITY_DN29754_c3_g1_i5	2.09742e-22	2.49159e-19	-1.91066	0.196227	6.59477	1.02759	0.00410612	0.0538545	0.149914	0.149914	ISWI chromatin-remodeling complex ATPase CHR11 {ECO:0000305}	Scaffold_4	6430454	6440420
RS_TRINITY_DN19693_c2_g1_i12	3.64952e-22	4.23454e-19	-5.25473	0.542817	4.42433	7.51265	0.38603	-0.225968	0.792571	0.792571	YTH domain-containing family protein 2 {ECO:0000305}	Scaffold_4	5131137	5156683
RS_TRINITY_DN27282_c0_g1_i8	4.7613e-22	5.39899e-19	-6.53263	0.676728	2.74126	11.5852	0.0576496	0.162166	1.77419	1.77419	Transcription initiation factor IIB-2	Scaffold_4	3048124	3056473
RS_TRINITY_DN22154_c0_g1_i1	5.39767e-22	5.98458e-19	-6.37483	0.661262	3.19034	11.173	0.182951	0.177119	1.56612	1.56612	AP2-like ethylene-responsive transcription factor At2g41710	Scaffold_4	3160336	3165960
RR_TRINITY_DN29167_c0_g1_i3	6.78917e-22	7.36374e-19	-4.49284	0.467186	4.54479	5.60806	0.148706	0.0926054	0.724344	0.724344	Kinesin-like protein KIN-13A {ECO:0000305}	Scaffold_4	5809248	5816184
RR_TRINITY_DN26730_c0_g1_i1	9.41962e-22	9.79111e-19	-6.11167	0.637756	3.41003	10.8132	0.18803	0.725455	1.4389	1.4389	Polygalacturonase inhibitor 1	Scaffold_4	3946110	3946875
RR_TRINITY_DN23906_c0_g1_i1	9.34981e-22	9.79111e-19	-4.16757	0.434854	4.60431	4.94941	0.0629744	0.277489	0.693417	0.693417	Heat shock 70 kDa protein 8	Scaffold_4	7436174	7439491
RS_TRINITY_DN3569_c0_g2_i1	2.48551e-21	2.48019e-18	-6.40153	0.675097	2.71479	11.1674	0.0384996	0.218076	1.78453	1.78453	Chaperone protein DnaJ {ECO:0000255|HAMAP-Rule:MF_01152}	Scaffold_4	5090690	5094679
RS_TRINITY_DN29484_c0_g2_i8	2.46663e-21	2.48019e-18	-5.67245	0.59816	3.8891	9.71944	0.299956	0.920384	1.13122	1.13122	tRNA (adenine(58)-N(1))-methyltransferase non-catalytic subunit trm6	Scaffold_4	6368241	6376351
RS_TRINITY_DN32065_c0_g1_i1	4.59603e-21	4.49627e-18	-6.3434	0.673537	2.82143	10.9994	0.0732027	0.215124	1.74141	1.74141	Ras-related protein RABF1 {ECO:0000303|PubMed:12644670}	Scaffold_4	6830683	6840180
RR_TRINITY_DN23818_c0_g1_i10	1.14494e-20	1.09855e-17	-6.14689	0.659417	3.23055	10.6247	0.194689	0.393472	1.54463	1.54463	Serine carboxypeptidase-like 18	Scaffold_4	6963434	6976276
RR_TRINITY_DN28380_c0_g1_i3	1.24248e-20	1.16964e-17	-6.04988	0.649615	3.17262	10.499	0.11269	0.678836	1.57531	1.57531	Chaperone protein dnaJ 49	Scaffold_4	5883519	5886984
RS_TRINITY_DN15600_c0_g1_i6	1.52628e-20	1.4102e-17	-6.69444	0.720517	2.65407	12.2335	0.269308	0.0335589	1.80727	1.80727	7-hydroxymethyl chlorophyll a reductase, chloroplastic	Scaffold_4	5564298	5577465
RS_TRINITY_DN24156_c0_g3_i4	3.11149e-20	2.82257e-17	-5.64921	0.613042	4.02674	9.91336	0.0869669	1.41632	1.04652	1.41632	Photosystem II D1 precursor processing protein PSB27-H2, chloroplastic	Scaffold_4	7496751	7501319
RR_TRINITY_DN24231_c0_g1_i1	5.56971e-20	4.96232e-17	-5.96055	0.651257	3.43205	9.851	0.271442	0.132303	1.4251	1.4251		Scaffold_4	5064311	5065020
RS_TRINITY_DN16563_c0_g1_i4	8.49752e-20	7.43801e-17	-2.47872	0.272189	5.72559	1.6904	0.010739	0.0449617	0.285607	0.285607	DnaJ homolog subfamily B member 12 {ECO:0000312|MGI:MGI:1931881}	Scaffold_4	6485146	6489676
RR_TRINITY_DN21474_c0_g1_i1	9.02711e-20	7.76534e-17	-6.35065	0.697868	2.58386	10.9188	0.116242	0.0593477	1.83184	1.83184	Transmembrane protein 120 homolog	Scaffold_4	2950362	2960162
RR_TRINITY_DN29302_c0_g1_i2	1.08821e-19	9.20236e-17	-4.77284	0.525658	4.21832	6.22885	0.183274	-0.0180866	0.921991	0.921991	Probable glycerol-3-phosphate dehydrogenase [NAD(+)] 1, cytosolic	Scaffold_4	2986229	2990076
RS_TRINITY_DN23851_c0_g3_i1	1.4167e-19	1.17806e-16	-2.90884	0.321383	5.30938	2.31857	0.0149111	0.0517446	0.398237	0.398237	Splicing factor 3B subunit 3	Scaffold_4	4954930	4976698
RS_TRINITY_DN15600_c0_g1_i28	3.4121e-19	2.79081e-16	-6.20824	0.693308	2.41097	10.3853	0.0389442	0.0760932	1.88376	1.88376	7-hydroxymethyl chlorophyll a reductase, chloroplastic	Scaffold_4	5564298	5577465
RS_TRINITY_DN23815_c0_g5_i3	4.09196e-19	3.29291e-16	-5.80142	0.649331	3.27328	9.27154	0.165731	0.151944	1.52079	1.52079	Probable 1-deoxy-D-xylulose-5-phosphate synthase, chloroplastic	Scaffold_4	6642544	6643470
RS_TRINITY_DN25115_c0_g1_i2	8.75338e-19	6.93226e-16	-5.87116	0.663409	3.09851	9.5021	0.147434	0.184668	1.61301	1.61301	Guanylate kinase 1	Scaffold_4	3520508	3521815
RS_TRINITY_DN16780_c0_g1_i3	8.95944e-19	6.98458e-16	-6.10981	0.690578	2.36176	10.0626	0.0114253	0.104338	1.89616	1.89616	Alpha-mannosidase I MNS4	Scaffold_4	4852513	4876651
SS_TRINITY_DN17496_c0_g4_i15	1.64672e-18	1.264e-15	6.28121	0.715467	3.14651	11.932	0.458835	1.05303	1.58873	1.58873	2-succinylbenzoate--CoA ligase, chloroplastic/peroxisomal	Scaffold_4	5515781	5520229
RR_TRINITY_DN27201_c0_g2_i10	1.76294e-18	1.3327e-15	-2.06772	0.235731	7.45202	1.34758	0.00124952	0.221028	0.0948315	0.221028	Calmodulin	Scaffold_4	1019733	1022442
RS_TRINITY_DN23075_c0_g1_i1	1.80044e-18	1.34074e-15	-6.01571	0.68601	2.66541	9.91091	0.0793075	0.199869	1.80313	1.80313	Nudix hydrolase 23, chloroplastic	Scaffold_4	4356939	4364239
RS_TRINITY_DN15995_c0_g1_i7	3.02582e-18	2.2201e-15	-6.06678	0.696491	2.34024	9.86309	0.0391594	0.0124979	1.90124	1.90124	Phytochromobilin:ferredoxin oxidoreductase, chloroplastic	Scaffold_4	4344778	4349757
RS_TRINITY_DN15231_c0_g2_i4	3.15953e-18	2.28462e-15	-6.02938	0.692588	2.32154	9.82645	0.0132208	0.128424	1.90549	1.90549	Rhodanese-like domain-containing protein 9, chloroplastic	Scaffold_4	4070647	4074041
RR_TRINITY_DN18739_c1_g1_i6	3.59686e-18	2.56369e-15	-6.14291	0.706824	3.13071	11.0098	0.401613	0.613104	1.59679	1.59679	Putative G3BP-like protein	Scaffold_4	6090237	6097049
RS_TRINITY_DN12337_c0_g1_i4	3.6622e-18	2.5735e-15	-5.5969	0.644149	3.34057	9.03501	0.17829	0.552004	1.48142	1.48142	Protein ALWAYS EARLY 3	Scaffold_4	6282557	6304593
SS_TRINITY_DN14141_c0_g1_i1	4.18975e-18	2.90332e-15	5.43211	0.626287	3.46515	8.49497	0.164804	0.506137	1.40414	1.40414	Putative disease resistance protein RGA4	Scaffold_4	1366648	1370314
RS_TRINITY_DN10548_c0_g1_i1	6.08496e-18	4.15886e-15	-5.97365	0.692121	2.29368	9.63036	0.00458091	0.118087	1.91154	1.91154	Cyclin-T1-4	Scaffold_4	7386040	7391122
RR_TRINITY_DN23818_c0_g1_i8	1.784e-17	1.20282e-14	-5.98636	0.703693	2.72584	10.4049	0.200498	0.70865	1.78024	1.78024	Serine carboxypeptidase-like 18	Scaffold_4	6963434	7179774
RS_TRINITY_DN18320_c0_g2_i1	3.40046e-17	2.26213e-14	-5.35571	0.635171	3.38835	8.14895	0.16142	0.374272	1.45235	1.45235		Scaffold_4	7659652	7675257
RS_TRINITY_DN8312_c0_g1_i1	5.88335e-17	3.86234e-14	-2.08967	0.249736	6.62569	1.3973	0.00442538	0.245046	0.146871	0.245046	Probable GTP diphosphokinase CRSH, chloroplastic	Scaffold_7	15963928	15969568
RS_TRINITY_DN25376_c0_g2_i3	8.40138e-17	5.44376e-14	-5.79936	0.696582	2.84901	9.45104	0.21127	0.305542	1.72964	1.72964		Scaffold_2	9478665	9478845
RS_TRINITY_DN17184_c0_g1_i2	1.53202e-16	9.79963e-14	-5.51428	0.668075	3.17417	8.38373	0.210787	0.0839975	1.57451	1.57451	Probable glucuronoxylan glucuronosyltransferase F8H	Scaffold_4	3595575	3604155
RR_TRINITY_DN22546_c0_g1_i1	1.62212e-16	1.02446e-13	-5.84567	0.70881	2.59187	9.67836	0.180514	0.425786	1.82913	1.82913		Scaffold_4	7657797	7676494
RS_TRINITY_DN13327_c0_g1_i3	2.146e-16	1.33838e-13	-3.71858	0.452732	4.52403	3.79792	0.0842819	0.0341199	0.735584	0.735584	Serine/threonine-protein kinase WNK1	Scaffold_4	7491843	7495928
RR_TRINITY_DN20665_c0_g1_i2	2.34979e-16	1.44738e-13	-5.81436	0.708832	2.77638	9.55134	0.249676	0.324804	1.7601	1.7601	CST complex subunit TEN1 {ECO:0000303|PubMed:23572541}	Scaffold_4	5988060	5993178
RS_TRINITY_DN2292_c0_g1_i1	2.38591e-16	1.45171e-13	-5.83544	0.711561	2.22457	9.27546	0.100196	0.10854	1.92508	1.92508	E3 ubiquitin-protein ligase RHF1A {ECO:0000305}	Scaffold_4	7090517	7095434
RS_TRINITY_DN1440_c0_g1_i1	2.59321e-16	1.55883e-13	-5.70982	0.697095	2.46961	8.91986	0.0761917	0.165923	1.86757	1.86757	Mavicyanin	Scaffold_4	7412131	7412689
RR_TRINITY_DN27944_c1_g1_i1	3.56688e-16	2.1186e-13	-5.14464	0.631056	4.16051	8.54467	0.279474	1.31345	0.959788	1.31345	Triacylglycerol lipase SDP1	Scaffold_4	2657430	2658725
RS_TRINITY_DN25102_c1_g1_i5	4.16313e-16	2.44366e-13	-6.10063	0.750042	3.88659	12.0249	0.681962	1.56829	1.13277	1.56829	Pentatricopeptide repeat-containing protein At2g41720	Scaffold_4	3166142	3175046
RS_TRINITY_DN17993_c0_g1_i3	9.5184e-16	5.52211e-13	-6.1428	0.764704	3.35065	12.2455	0.124325	2.21476	1.47536	2.21476		Scaffold_4	11940595	11956255
RS_TRINITY_DN12387_c1_g1_i1	1.06649e-15	6.11615e-13	-5.66619	0.706599	2.36454	10.1785	0.101637	1.6309	1.89549	1.89549	Probable calcium-binding protein CML49	Scaffold_4	2945862	2948270
RS_TRINITY_DN24489_c2_g1_i4	1.82042e-15	1.02594e-12	-5.85133	0.735738	2.23253	9.19416	0.241614	-0.173025	1.92363	1.92363	Protein FATTY ACID EXPORT 1, chloroplastic {ECO:0000303|PubMed:25646734}	Scaffold_4	2854426	2860851
RS_TRINITY_DN16849_c0_g1_i5	1.83009e-15	1.02594e-12	-6.07269	0.763635	2.3432	10.3726	0.431996	0.145089	1.90056	1.90056		Scaffold_4	6023622	6032115
RR_TRINITY_DN20332_c0_g1_i3	1.89647e-15	1.05134e-12	-5.21345	0.65595	3.38805	8.04298	0.268552	0.583199	1.45253	1.45253	OTU domain-containing protein At3g57810	Scaffold_4	3851733	3859782
RS_TRINITY_DN12867_c0_g1_i2	1.92532e-15	1.0556e-12	-5.67482	0.714168	2.84121	10.4918	0.0867309	1.95341	1.73299	1.95341	Pentatricopeptide repeat-containing protein At2g35130	Scaffold_7	15131981	15142462
RS_TRINITY_DN25325_c1_g3_i3	1.95999e-15	1.06293e-12	-5.37087	0.676104	2.63426	9.27965	0.0140676	1.68663	1.8144	1.8144	Protein ROOT PRIMORDIUM DEFECTIVE 1	Scaffold_4	1998594	2002798
RS_TRINITY_DN1690_c0_g1_i1	2.02439e-15	1.08605e-12	-5.56378	0.700742	2.65445	8.69881	0.157018	0.318676	1.80714	1.80714	Leucine-rich repeat protein FLOR 1 {ECO:0000303|PubMed:11689012}	Scaffold_4	3927815	3931328
RS_TRINITY_DN16566_c0_g1_i2	2.42864e-15	1.28907e-12	-4.40097	0.555873	4.31712	6.31853	0.113489	1.12249	0.858445	1.12249		Scaffold_2	26280927	26281974
RS_TRINITY_DN16849_c0_g1_i10	2.60367e-15	1.36742e-12	-5.54175	0.700728	2.07773	8.50057	0.0172934	0.315882	1.94678	1.94678		Scaffold_4	6023622	6032115
SS_TRINITY_DN23976_c1_g1_i2	3.1573e-15	1.64091e-12	5.36004	0.679818	3.55503	9.0679	0.502433	1.00459	1.34618	1.34618	Photosystem II D1 precursor processing protein PSB27-H2, chloroplastic	Scaffold_4	7496751	7500702
RS_TRINITY_DN24360_c2_g3_i2	3.70675e-15	1.90661e-12	-4.2378	0.538854	4.97547	5.87308	0.146865	1.01459	0.522978	1.01459	Probable tocopherol O-methyltransferase, chloroplastic	Scaffold_4	10844499	10849665
RS_TRINITY_DN21690_c0_g3_i3	5.93308e-15	3.0206e-12	-5.66036	0.725189	2.43635	8.93072	0.226656	0.187763	1.87694	1.87694		Scaffold_4	6344956	6349653
RS_TRINITY_DN11909_c0_g3_i1	1.44693e-14	7.25425e-12	-5.41943	0.704541	2.40344	8.11241	0.099786	0.200581	1.88573	1.88573	Purple acid phosphatase 23	Scaffold_4	5311245	5316533
RR_TRINITY_DN26673_c0_g1_i6	1.45396e-14	7.25425e-12	-5.42022	0.7047	2.7169	9.68832	0.00797849	1.97843	1.78371	1.97843	Uridine-cytidine kinase C	Scaffold_7	15177870	15187848
RS_TRINITY_DN15995_c0_g1_i6	1.8601e-14	9.18871e-12	-5.06855	0.661696	3.2818	7.31031	0.235446	0.256957	1.51592	1.51592	Phytochromobilin:ferredoxin oxidoreductase, chloroplastic	Scaffold_4	4346082	4349757
RS_TRINITY_DN20910_c1_g1_i6	2.7058e-14	1.31293e-11	-5.54861	0.728962	2.57368	8.70986	0.2903	0.245367	1.83524	1.83524	Cyclin-T1-5	Scaffold_4	4113962	4125684
RS_TRINITY_DN10658_c0_g1_i4	2.71044e-14	1.31293e-11	-5.9036	0.775621	3.01828	11.5399	0.0212625	2.38509	1.65237	2.38509		Scaffold_7	13411502	13425128
RS_TRINITY_DN12533_c0_g1_i4	3.8097e-14	1.82767e-11	-5.3957	0.713026	2.0047	7.82866	0.0796761	-0.00999683	1.95395	1.95395		Scaffold_4	7524709	7534668
RS_TRINITY_DN12422_c0_g1_i11	4.35318e-14	2.06851e-11	-6.85136	0.907467	3.77243	15.592	0.0841732	3.20982	1.20475	3.20982	2-alkenal reductase (NADP(+)-dependent)	Scaffold_7	15107295	15112433
RS_TRINITY_DN28395_c0_g1_i7	5.92109e-14	2.78699e-11	-5.29008	0.704422	1.95189	7.73816	0.0272352	0.267965	1.9576	1.9576	Probable LRR receptor-like serine/threonine-protein kinase At1g56130	Scaffold_4	3829110	3849305
RS_TRINITY_DN16849_c0_g1_i8	8.99156e-14	4.19267e-11	-5.61719	0.753487	2.11545	9.26436	0.328831	0.582175	1.94214	1.94214		Scaffold_4	6023622	6032115
RS_TRINITY_DN10836_c0_g1_i6	9.12566e-14	4.2158e-11	-5.5345	0.742589	2.69507	10.2269	0.117742	2.08801	1.79206	2.08801	Putative tRNA (cytidine(32)/guanosine(34)-2'-O)-methyltransferase {ECO:0000255|HAMAP-Rule:MF_03162}		#N/A	#N/A
RS_TRINITY_DN19707_c2_g1_i1	9.4508e-14	4.32595e-11	-5.25881	0.706036	2.22819	7.61092	0.069523	0.18358	1.92442	1.92442	Putative pentatricopeptide repeat-containing protein At5g52630	Scaffold_4	3543673	3545740
RR_TRINITY_DN26611_c0_g1_i4	1.2074e-13	5.47646e-11	-2.49684	0.336684	8.60555	2.08565	0.0140873	0.439338	0.0727811	0.439338	Desiccation protectant protein Lea14 homolog	Scaffold_7	15454438	15460050
RS_TRINITY_DN16423_c0_g1_i3	1.22396e-13	5.50155e-11	-5.70883	0.76999	3.07612	10.9043	0.0408758	2.33066	1.62416	2.33066	Proteasome assembly chaperone 3	Scaffold_13	6644589	6865303
RR_TRINITY_DN14457_c0_g1_i3	1.35863e-13	6.05234e-11	-5.084	0.686998	2.48325	8.48406	0.0242694	1.68092	1.8636	1.8636		Scaffold_4	11096679	11099872
RS_TRINITY_DN24949_c0_g2_i3	1.67809e-13	7.4093e-11	-6.60937	0.896524	3.49882	14.6497	0.0513735	3.16365	1.38257	3.16365	Protein TRIGALACTOSYLDIACYLGLYCEROL 4, chloroplastic {ECO:0000303|PubMed:18689504}	Scaffold_7	15844517	15853426
RR_TRINITY_DN21990_c0_g1_i1	2.02019e-13	8.84152e-11	-5.216	0.709905	2.60005	9.13657	0.00765012	2.00821	1.82635	2.00821		Scaffold_4	13648026	13660276
RS_TRINITY_DN16849_c0_g1_i4	2.05216e-13	8.90333e-11	-5.16547	0.703229	1.88959	7.27904	0.0178493	0.157682	1.96027	1.96027		Scaffold_4	6023622	6032115
RS_TRINITY_DN26708_c3_g1_i9	2.38551e-13	1.02604e-10	-7.18109	0.980327	3.85469	17.3394	0.0870021	3.75716	1.15259	3.75716	Putative disease resistance protein At3g14460	Scaffold_3	6106879	6107167
RS_TRINITY_DN27569_c0_g1_i1	2.71572e-13	1.15808e-10	-5.39908	0.738811	4.62039	9.81115	0.481999	1.70137	0.685409	1.70137	U3 small nucleolar RNA-associated protein 14	Scaffold_7	14263612	14272782
RS_TRINITY_DN28012_c0_g1_i2	2.86626e-13	1.20173e-10	-5.05813	0.692843	5.58473	8.61469	0.100215	1.81991	0.320388	1.81991	Microtubule-associated protein 70-2	Scaffold_4	2103043	2106720
SS_TRINITY_DN18883_c2_g1_i4	2.8507e-13	1.20173e-10	5.46311	0.748242	3.09417	10.049	0.448269	1.79119	1.61518	1.79119	[Pyruvate dehydrogenase (acetyl-transferring)] kinase, mitochondrial	Scaffold_7	15997525	16003782
SR_TRINITY_DN24543_c0_g1_i2	2.90735e-13	1.20881e-10	-5.66329	0.77594	3.67296	10.8005	0.204481	2.20385	1.26918	2.20385	DNA gyrase subunit B, chloroplastic/mitochondrial	Scaffold_4	2089675	2092144
RS_TRINITY_DN18043_c1_g1_i1	2.96013e-13	1.22058e-10	-5.17385	0.709116	2.12087	7.3736	0.0699655	0.182116	1.94142	1.94142	Probable prolyl 4-hydroxylase 4 {ECO:0000305}	Scaffold_4	6599744	6602129
RS_TRINITY_DN15461_c0_g1_i7	3.03992e-13	1.2432e-10	-5.28425	0.724603	2.48962	7.95068	0.238485	0.302018	1.86171	1.86171	Lariat debranching enzyme	Scaffold_4	4709696	4716034
RS_TRINITY_DN10706_c0_g1_i3	3.13366e-13	1.27112e-10	-5.1453	0.705946	4.20612	8.92031	0.279905	1.71353	0.929952	1.71353	Peptidyl-tRNA hydrolase 2, mitochondrial	Scaffold_4	11478333	11483425
RS_TRINITY_DN14880_c0_g1_i6	3.28742e-13	1.32273e-10	-5.18755	0.712373	2.39374	7.60302	0.141673	0.315663	1.88823	1.88823	Auxin-responsive protein SAUR64 {ECO:0000305}	Scaffold_4	7646908	7650201
RS_TRINITY_DN15708_c0_g1_i3	3.32373e-13	1.32665e-10	-6.02744	0.827878	3.13992	12.2468	0.0142127	2.72731	1.5921	2.72731	eIF-2-alpha kinase GCN2 {ECO:0000250|UniProtKB:Q9HGN1}	Scaffold_7	12747703	12783229
RS_TRINITY_DN15600_c0_g1_i24	3.73602e-13	1.47937e-10	-5.4548	0.750854	2.03425	8.11558	0.303788	-0.109914	1.95134	1.95134	7-hydroxymethyl chlorophyll a reductase, chloroplastic	Scaffold_4	5564298	5577465
RS_TRINITY_DN15529_c0_g1_i5	3.90559e-13	1.53434e-10	-5.14934	0.709393	1.88152	7.18281	0.0524664	0.0674819	1.96049	1.96049	DNA-3-methyladenine glycosylase	Scaffold_4	4522945	4528032
RS_TRINITY_DN15043_c0_g1_i2	4.28618e-13	1.67071e-10	-2.76252	0.381236	5.06826	2.57767	0.0281169	0.553248	0.484685	0.553248	Ganglioside-induced differentiation-associated protein 2	Scaffold_4	2535453	2538357
RS_TRINITY_DN6139_c0_g1_i3	5.12134e-13	1.98077e-10	-3.75366	0.51975	4.54726	4.76584	0.148712	0.931849	0.723018	0.931849	Uncharacterized GPI-anchored protein At1g61900	Scaffold_7	13855944	13861142
RR_TRINITY_DN20448_c0_g1_i2	6.07197e-13	2.33037e-10	-4.96728	0.690009	2.51442	8.33888	0.0502459	1.8346	1.8542	1.8542	Protein FAM136A	Scaffold_7	14748017	14754614
RR_TRINITY_DN22546_c0_g1_i3	6.12312e-13	2.33207e-10	5.24023	0.728041	2.42011	8.23901	0.23884	0.742943	1.88134	1.88134		Scaffold_4	7659786	7675242
RR_TRINITY_DN21221_c0_g1_i4	6.60264e-13	2.49565e-10	-4.79789	0.66754	3.17264	6.43348	0.207138	0.108799	1.5753	1.5753	5'-nucleotidase SurE {ECO:0000255|HAMAP-Rule:MF_00060}	Scaffold_4	7465732	7483569
RS_TRINITY_DN25083_c0_g2_i20	6.78611e-13	2.54571e-10	-6.77489	0.943096	3.62599	15.5603	0.0405582	3.51716	1.29987	3.51716		Scaffold_4	11304285	11312073
RR_TRINITY_DN20653_c1_g2_i2	7.27004e-13	2.70689e-10	-6.63809	0.925265	3.53263	14.9466	0.00112367	3.42334	1.36073	3.42334	Probable glutathione peroxidase 3, mitochondrial	Scaffold_7	12245119	12251086
RR_TRINITY_DN24652_c0_g1_i4	8.32274e-13	3.0759e-10	-3.93684	0.550166	6.33819	5.263	0.0339042	1.17682	0.179077	1.17682	Probable alpha,alpha-trehalose-phosphate synthase [UDP-forming] 7	Scaffold_4	10906806	10917015
RR_TRINITY_DN22680_c0_g1_i3	9.15611e-13	3.35901e-10	-5.64118	0.78979	6.06726	10.8148	0.0812238	2.41385	0.217936	2.41385	60S ribosomal protein L23	Scaffold_4	8909324	8912371
RR_TRINITY_DN28333_c1_g2_i1	1.06201e-12	3.86766e-10	-5.16189	0.724758	2.282	7.45909	0.187119	0.191878	1.91398	1.91398	VAN3-binding protein {ECO:0000303|PubMed:19363154}	Scaffold_13	12838673	12843537
RS_TRINITY_DN23720_c0_g1_i2	1.10022e-12	3.97172e-10	-5.00779	0.703603	1.81075	6.89174	0.0191364	0.199738	1.96109	1.96109		Scaffold_4	6087822	6088798
RS_TRINITY_DN18015_c0_g1_i1	1.10651e-12	3.97172e-10	-5.06616	0.711883	2.72755	8.73623	0.0387726	1.98834	1.77957	1.98834	Probable LRR receptor-like serine/threonine-protein kinase At1g56140	Scaffold_7	14191452	14198817
RR_TRINITY_DN22583_c0_g1_i5	1.16834e-12	4.1637e-10	-5.55665	0.781629	2.9242	10.5146	0.100139	2.34364	1.69634	2.34364	Putative tRNA (cytidine(32)/guanosine(34)-2'-O)-methyltransferase {ECO:0000255|HAMAP-Rule:MF_03162}	Scaffold_7	15584623	15597306
RS_TRINITY_DN10602_c0_g2_i4	1.19029e-12	4.21187e-10	-5.38902	0.758324	3.71262	9.89129	0.186763	2.11346	1.24337	2.11346	Disease resistance protein At4g27190	Scaffold_7	14160477	14166871
RS_TRINITY_DN17993_c0_g1_i21	1.28804e-12	4.52564e-10	-5.29597	0.746375	3.02872	9.55902	0.108775	2.11953	1.64734	2.11953		Scaffold_4	11947517	11956255
RS_TRINITY_DN9456_c0_g1_i5	1.31876e-12	4.56921e-10	-5.3707	0.757254	3.99002	9.83265	0.389955	1.90378	1.06961	1.90378	Probable methyltransferase PMT19	Scaffold_4	8385757	8397020
RS_TRINITY_DN7987_c0_g1_i1	1.3161e-12	4.56921e-10	-3.77949	0.532877	5.91575	4.86931	0.0197749	1.11606	0.244912	1.11606	Eukaryotic translation initiation factor 5B	Scaffold_4	13473302	13481507
RS_TRINITY_DN24886_c2_g2_i1	1.49988e-12	5.16095e-10	-4.55525	0.643898	3.30407	5.91258	0.155387	0.250855	1.50303	1.50303	Laccase-17	Scaffold_4	3680911	3684522
RS_TRINITY_DN12422_c0_g1_i3	1.5231e-12	5.20493e-10	-5.01105	0.708539	2.52362	7.92939	0.156754	1.16455	1.85136	1.85136	2-alkenal reductase (NADP(+)-dependent)	Scaffold_7	15106702	15112433
RR_TRINITY_DN22384_c0_g2_i2	1.53462e-12	5.20863e-10	-2.00642	0.28374	5.86144	1.37409	0.00916386	0.312869	0.255768	0.312869	NADH-ubiquinone oxidoreductase chain 5	Scaffold_3	18560045	18560081
RR_TRINITY_DN24313_c0_g1_i4	1.6896e-12	5.6959e-10	-5.03307	0.713106	2.35924	7.28833	0.13731	0.433943	1.89677	1.89677	Protein RTF1 homolog {ECO:0000305}	Scaffold_4	4441486	4442523
RR_TRINITY_DN19584_c0_g1_i3	2.08358e-12	6.97691e-10	-2.95522	0.420446	4.86007	2.93239	0.133449	0.513159	0.57365	0.57365	ATP-dependent (S)-NAD(P)H-hydrate dehydratase {ECO:0000255|HAMAP-Rule:MF_03157}	Scaffold_7	13047624	13053375
RR_TRINITY_DN21474_c0_g1_i5	2.2287e-12	7.41311e-10	-5.03653	0.717519	2.22505	7.17714	0.134338	0.307841	1.925	1.925	Transmembrane protein 120 homolog	Scaffold_9	21981975	21991051
RS_TRINITY_DN22285_c0_g2_i1	2.25324e-12	7.44508e-10	-4.95628	0.70624	2.84974	8.41268	0.0645077	1.93059	1.72932	1.93059		Scaffold_1	33621757	33621820
RS_TRINITY_DN3436_c0_g2_i1	2.37737e-12	7.80357e-10	-4.95584	0.706933	1.78477	7.00977	0.0382823	0.454937	1.96074	1.96074	NifU-like protein 2, chloroplastic	Scaffold_4	5170790	5174799
RS_TRINITY_DN10658_c0_g1_i5	2.76732e-12	9.02419e-10	-4.99153	0.714192	2.68958	8.37846	0.246145	1.61211	1.79413	1.79413		Scaffold_7	13411502	13425128
RS_TRINITY_DN25325_c1_g3_i2	2.78999e-12	9.03904e-10	-4.85476	0.694736	2.58015	8.08691	0.0484203	1.88221	1.83308	1.88221	Protein ROOT PRIMORDIUM DEFECTIVE 1	Scaffold_4	1998570	2002798
RS_TRINITY_DN1341_c0_g1_i1	2.89115e-12	9.30632e-10	-2.29591	0.328789	5.24774	1.56171	0.0140342	0.153169	0.418375	0.418375		Scaffold_4	4591865	4595860
RS_TRINITY_DN15413_c0_g2_i7	3.17723e-12	1.01617e-09	-5.83826	0.837668	3.05325	11.709	0.801782	2.00497	1.63541	2.00497	Putative E3 ubiquitin-protein ligase XBAT35	Scaffold_4	9649204	9669426
RS_TRINITY_DN13225_c0_g2_i1	3.4416e-12	1.0937e-09	-4.96325	0.713275	1.78848	6.67492	0.0742373	0.0392242	1.96081	1.96081		Scaffold_4	4378074	4378647
RS_TRINITY_DN3740_c0_g1_i1	3.56438e-12	1.11848e-09	-4.8292	0.694504	2.44487	7.63283	0.0547555	1.46007	1.87459	1.87459	Bark storage protein A	Scaffold_4	11469354	11470833
RS_TRINITY_DN16901_c0_g1_i3	3.54316e-12	1.11848e-09	-5.69556	0.818999	2.93629	11.1547	0.0218614	2.66117	1.69083	2.66117		Scaffold_7	14660020	14663019
RS_TRINITY_DN16780_c0_g1_i5	3.87402e-12	1.20804e-09	-4.79765	0.691135	2.93307	6.79248	0.218363	0.482875	1.6923	1.6923	Alpha-mannosidase I MNS4	Scaffold_4	4852518	4876651
RR_TRINITY_DN22540_c0_g1_i6	4.27355e-12	1.32435e-09	-2.41772	0.348987	5.10516	1.62933	0.0169975	0.0586059	0.470171	0.470171	Zinc finger protein ZOP1 {ECO:0000305}	Scaffold_4	4720854	4729412
RR_TRINITY_DN22320_c0_g1_i5	4.9105e-12	1.51234e-09	-4.54023	0.657229	3.3383	6.06986	0.245014	0.368787	1.48278	1.48278	Proline--tRNA ligase, cytoplasmic {ECO:0000305}	Scaffold_4	5718629	5719332
RS_TRINITY_DN27541_c0_g1_i6	5.15055e-12	1.57654e-09	-6.59811	0.956058	3.70393	15.0218	0.0591047	3.59708	1.24901	3.59708		Scaffold_7	12296892	12299359
SR_TRINITY_DN19675_c0_g1_i4	5.41295e-12	1.64676e-09	4.99865	0.72504	2.38413	7.47691	0.212073	0.659903	1.89066	1.89066	Signal peptidase complex subunit 3A	Scaffold_4	6991036	6997146
RS_TRINITY_DN19326_c0_g1_i2	5.55055e-12	1.67839e-09	-4.89006	0.709657	2.36639	7.93801	0.11941	1.5534	1.89504	1.89504		Scaffold_4	1587872	1591379
RR_TRINITY_DN31107_c1_g1_i5	6.87462e-12	2.06181e-09	-5.04009	0.734682	3.07722	8.70293	0.535419	1.53128	1.62361	1.62361	Putative disease resistance protein At3g14460	Scaffold_4	1374837	1377656
RS_TRINITY_DN29077_c1_g2_i5	6.90121e-12	2.06181e-09	-4.97894	0.725826	2.51453	8.57742	0.0347937	2.0725	1.85417	2.0725	Activating signal cointegrator 1 {ECO:0000303|PubMed:12077347}	Scaffold_4	10344541	10349842
RS_TRINITY_DN23335_c1_g3_i2	7.10669e-12	2.11056e-09	-1.99513	0.291027	5.81007	1.37571	0.072181	0.264488	0.266606	0.266606	Polygalacturonase inhibitor {ECO:0000250|UniProtKB:P58822}	Scaffold_4	3914190	3946862
RR_TRINITY_DN16588_c0_g1_i4	7.51779e-12	2.21944e-09	-2.85027	0.416252	4.73668	2.77245	0.0626372	0.586691	0.630427	0.630427	Sn1-specific diacylglycerol lipase alpha	Scaffold_4	8694852	8703638
RS_TRINITY_DN7987_c0_g1_i3	7.61675e-12	2.23543e-09	-5.98107	0.873713	3.55945	12.3895	0.0950535	2.95845	1.3433	2.95845	Eukaryotic translation initiation factor 5B	Scaffold_4	13475613	13481507
RS_TRINITY_DN25083_c0_g2_i22	8.10993e-12	2.36625e-09	-5.54247	0.810707	2.15011	8.46874	0.691686	-0.394901	1.9373	1.9373		Scaffold_4	11304285	11312073
RR_TRINITY_DN21880_c1_g4_i1	8.21309e-12	2.38242e-09	-3.06888	0.449009	4.55794	2.61758	0.0890989	0.0245935	0.717337	0.717337	Casein kinase 1-like protein HD16 {ECO:0000305}	Scaffold_4	5117108	5119828
RR_TRINITY_DN32961_c0_g1_i1	8.4175e-12	2.4276e-09	-4.82923	0.706931	1.85599	6.43387	0.0380353	0.192128	1.96097	1.96097	LINE-1 retrotransposable element ORF2 protein	Scaffold_2	33637168	33643476
RS_TRINITY_DN25376_c0_g2_i6	8.53642e-12	2.44775e-09	-4.99852	0.731929	2.19882	6.96764	0.213294	0.113406	1.92959	1.92959		Scaffold_2	9478665	9478845
RS_TRINITY_DN15030_c0_g1_i17	9.37649e-12	2.67326e-09	-4.91228	0.720723	2.67746	8.37404	0.100262	1.9775	1.79867	1.9775	Uncharacterized CRM domain-containing protein At3g25440, chloroplastic	Scaffold_7	13077130	13082737
RS_TRINITY_DN5307_c0_g3_i2	9.54652e-12	2.70628e-09	-5.33251	0.782676	3.33209	9.86981	0.127895	2.32243	1.48649	2.32243		Scaffold_7	15416228	15418556
RR_TRINITY_DN19313_c0_g1_i4	9.84579e-12	2.77535e-09	-5.24196	0.769886	4.62522	9.54033	0.2344	2.1365	0.683036	2.1365	NADPH-dependent aldo-keto reductase, chloroplastic {ECO:0000303|PubMed:21169366}	Scaffold_7	14482451	14492622
RS_TRINITY_DN14203_c0_g1_i1	1.07241e-11	3.00595e-09	-1.90416	0.28017	7.12557	1.25993	0.0344139	0.279567	0.110044	0.279567	Protein EXPORTIN 1A {ECO:0000303|PubMed:18791220}	Scaffold_4	12172227	12192300
RR_TRINITY_DN28459_c1_g2_i5	1.08969e-11	3.03732e-09	-2.73591	0.402687	6.03427	2.60143	0.0168305	0.631796	0.223393	0.631796	Universal stress protein PHOS32 {ECO:0000303|PubMed:12644671}	Scaffold_4	12918216	12931622
RR_TRINITY_DN2699_c0_g2_i1	1.30255e-11	3.61045e-09	-4.70233	0.694753	2.38377	7.28249	0.0399765	1.44499	1.89075	1.89075	Retrovirus-related Pol polyprotein from transposon TNT 1-94	Scaffold_10	745214	747263
RS_TRINITY_DN30476_c0_g1_i1	1.33134e-11	3.66985e-09	-5.42244	0.80152	4.21375	10.2392	0.227324	2.34241	0.924973	2.34241	Protein FAM136A	Scaffold_7	14748158	14754614
RR_TRINITY_DN19740_c0_g1_i5	1.44396e-11	3.95842e-09	-4.95166	0.733208	3.87004	8.54541	0.280544	1.86983	1.14302	1.86983		Scaffold_7	16450160	16450741
RS_TRINITY_DN21163_c1_g1_i2	1.49137e-11	4.06606e-09	-3.64036	0.539414	4.08572	4.42633	0.155254	0.800882	1.00862	1.00862	Zinc finger CCCH domain-containing protein 40	Scaffold_7	14104620	14106353
RS_TRINITY_DN12867_c0_g1_i5	1.5011e-11	4.07035e-09	-5.66255	0.83917	4.04088	11.1796	0.209838	2.60699	1.03751	2.60699	Pentatricopeptide repeat-containing protein At2g35130	Scaffold_7	15131981	15142462
RS_TRINITY_DN29019_c1_g1_i11	1.57645e-11	4.25157e-09	-4.77027	0.707683	1.84399	6.28025	0.0421642	0.185118	1.9611	1.9611	Gibberellin receptor GID1A	Scaffold_15	17113927	17433932
RS_TRINITY_DN27599_c0_g2_i7	1.6054e-11	4.30636e-09	-3.28997	0.488269	4.79804	3.65659	0.351671	0.473562	0.601953	0.601953	Flowering time control protein FPA	Scaffold_7	13623820	13633735
RR_TRINITY_DN28623_c1_g2_i13	1.62358e-11	4.33184e-09	-4.80702	0.713589	5.12921	8.06303	0.120052	1.91678	0.460948	1.91678	Condensin complex subunit 1	Scaffold_4	2420344	2430975
RS_TRINITY_DN17993_c0_g1_i14	1.67325e-11	4.44061e-09	-5.57385	0.827961	2.91007	10.844	0.0879436	2.65413	1.70273	2.65413		Scaffold_4	11940595	11956255
RR_TRINITY_DN18567_c0_g1_i4	1.89866e-11	5.01216e-09	-4.91782	0.732514	2.48917	8.45253	0.238895	1.90741	1.86184	1.90741	Electron transfer flavoprotein-ubiquinone oxidoreductase, mitochondrial	Scaffold_7	13576489	13593787
RR_TRINITY_DN16401_c0_g1_i5	1.90927e-11	5.01365e-09	-4.71468	0.702342	1.66419	6.04684	0.0181135	0.10973	1.95502	1.95502		Scaffold_4	3977263	3978303
RS_TRINITY_DN8333_c0_g1_i1	1.96459e-11	5.13189e-09	-5.34062	0.796082	3.08464	9.97192	0.0978168	2.43717	1.61993	2.43717	Pirin-like protein	Scaffold_4	8400992	8405068
RS_TRINITY_DN8186_c0_g1_i2	2.35792e-11	6.12727e-09	-2.39577	0.358544	5.82836	2.01052	0.00957468	0.504639	0.262684	0.504639	Diacylglycerol O-acyltransferase 3, cytosolic {ECO:0000305}	Scaffold_7	15826690	15828146
RS_TRINITY_DN29019_c1_g1_i7	2.55981e-11	6.60642e-09	-5.92371	0.888126	3.7566	12.3022	0.0240069	3.13106	1.21492	3.13106	Probable acyl-CoA dehydrogenase IBR3 {ECO:0000305}	Scaffold_4	6049599	6065622
RS_TRINITY_DN10187_c0_g1_i3	2.56879e-11	6.60642e-09	-3.72039	0.55783	5.85925	4.85272	0.0170336	1.22767	0.256219	1.22767	Protein tas	Scaffold_4	9711410	9727720
RR_TRINITY_DN28543_c0_g1_i2	2.61216e-11	6.68351e-09	-4.69244	0.703839	1.65307	5.88939	0.0273971	-0.00848358	1.95416	1.95416	Serine/threonine-protein kinase Nek6	Scaffold_4	3690543	3693717
RS_TRINITY_DN27146_c1_g2_i1	2.63844e-11	6.71631e-09	-5.09295	0.76408	5.76176	9.09642	0.194997	2.14028	0.277296	2.14028	Universal stress protein PHOS32 {ECO:0000303|PubMed:12644671}	Scaffold_4	10997963	11002232
RS_TRINITY_DN16291_c0_g2_i2	2.91788e-11	7.38993e-09	-4.4774	0.673227	3.58998	7.01941	0.489547	1.30349	1.32339	1.32339	Glutamyl-tRNA(Gln) amidotransferase subunit B, chloroplastic/mitochondrial {ECO:0000255|HAMAP-Rule:MF_03147}	Scaffold_4	6124776	6129550
RR_TRINITY_DN27976_c0_g1_i10	3.01857e-11	7.57121e-09	-5.14187	0.773719	3.51544	9.28529	0.301665	2.0929	1.37185	2.0929		Scaffold_5	23782701	23782765
RS_TRINITY_DN10555_c0_g1_i1	3.0198e-11	7.57121e-09	-4.76731	0.717363	4.62343	7.98181	0.32307	1.73537	0.683911	1.73537	60S ribosomal protein L38	Scaffold_7	13703794	13706403
RR_TRINITY_DN29069_c0_g1_i7	3.08703e-11	7.70105e-09	-5.64372	0.849656	3.29529	11.1889	0.747134	2.14052	1.50814	2.14052	SWI/SNF-related matrix-associated actin-dependent regulator of chromatin subfamily A-like protein 1	Scaffold_7	15802425	15826230
SS_TRINITY_DN18514_c0_g1_i9	3.10557e-11	7.70878e-09	4.67432	0.703808	2.0198	6.4458	0.0287187	0.634835	1.95266	1.95266	Syntaxin-51	Scaffold_4	1253826	1277142
RS_TRINITY_DN20897_c0_g2_i3	3.23196e-11	7.98279e-09	-4.8909	0.73707	2.72788	8.40711	0.158397	2.01469	1.77945	2.01469	Myb family transcription factor PHL7 {ECO:0000305}	Scaffold_4	805441	808338
RS_TRINITY_DN16849_c0_g1_i1	3.27424e-11	8.04737e-09	-5.38423	0.81165	3.63604	10.1901	0.951338	1.68377	1.2933	1.68377		Scaffold_4	6023622	6032115
RR_TRINITY_DN30783_c1_g2_i3	3.69866e-11	9.04594e-09	-4.63279	0.700275	1.62325	5.80275	0.00996803	0.075055	1.95157	1.95157		Scaffold_2	33637168	33643476
RS_TRINITY_DN24739_c2_g1_i1	3.93889e-11	9.5865e-09	-4.66891	0.70673	1.77583	6.1368	0.0373294	0.309598	1.96054	1.96054	Copia protein	Scaffold_7	19427535	19428321
RR_TRINITY_DN27128_c0_g1_i6	3.96393e-11	9.60061e-09	-3.42484	0.51849	4.1712	4.13152	0.0839086	0.991419	0.952787	0.991419	Two-component response regulator ARR9	Scaffold_4	2449401	2453516
RS_TRINITY_DN25282_c0_g1_i5	4.18568e-11	1.00887e-08	-1.96374	0.297656	6.3455	1.35911	0.00455	0.349847	0.178146	0.349847	Pre-mRNA-processing factor 19 {ECO:0000305}	Scaffold_4	8811991	8826159
RS_TRINITY_DN17976_c0_g1_i3	4.61785e-11	1.10768e-08	-6.50947	0.988865	3.93738	14.9502	0.0229056	3.88851	1.10176	3.88851	Cystathionine beta-lyase, chloroplastic	Scaffold_4	2432823	2437414
RS_TRINITY_DN13462_c0_g2_i3	4.64875e-11	1.10976e-08	-5.93864	0.902286	3.52355	12.444	1.24011	2.01637	1.36661	2.01637		Scaffold_4	8705601	8711003
SR_TRINITY_DN27652_c1_g1_i4	4.74667e-11	1.12774e-08	2.94556	0.447743	6.13529	3.06212	0.0079165	0.79398	0.207344	0.79398	CRM-domain containing factor CFM3A, chloroplastic/mitochondrial {ECO:0000305}	Scaffold_4	280891	287724
RS_TRINITY_DN19547_c0_g1_i1	5.04036e-11	1.19184e-08	-3.86041	0.587605	5.25799	5.26311	0.0746961	1.30642	0.414929	1.30642	B-box zinc finger protein 24 {ECO:0000303|PubMed:19920209}	Scaffold_7	13299529	13303669
RS_TRINITY_DN5637_c0_g1_i2	5.63225e-11	1.32552e-08	-5.14024	0.784389	3.77593	9.34289	0.186299	2.27476	1.2025	2.27476		Scaffold_4	8604935	8610533
RS_TRINITY_DN13327_c0_g1_i5	5.6602e-11	1.32584e-08	-3.84295	0.586491	3.74239	4.79653	0.151794	0.767844	1.22409	1.22409	Serine/threonine-protein kinase WNK1	Scaffold_4	7491843	7495982
RS_TRINITY_DN8276_c0_g1_i1	6.19441e-11	1.4442e-08	-1.20016	0.18354	6.78231	0.495326	0.0018218	0.117343	0.132926	0.132926	Methionine aminopeptidase 2B {ECO:0000255|HAMAP-Rule:MF_03175}	Scaffold_7	16427877	16440133
SS_TRINITY_DN24128_c0_g1_i2	7.21685e-11	1.67474e-08	-1.70872	0.262231	6.47835	1.03532	0.0365073	0.238553	0.162267	0.238553	Splicing factor U2AF 50 kDa subunit	Scaffold_4	9065720	9080681
RR_TRINITY_DN21694_c0_g1_i1	7.32429e-11	1.69181e-08	-2.19036	0.336261	5.18184	1.43769	0.0108457	0.158776	0.441439	0.441439	Probable membrane-associated kinase regulator 1	Scaffold_4	7362764	7366669
RS_TRINITY_DN29905_c1_g1_i1	7.41604e-11	1.70511e-08	-1.22558	0.188203	6.70299	0.467064	0.00199562	0.0692746	0.139687	0.139687	Chromatin structure-remodeling complex protein SYD	Scaffold_13	16517329	16533264
RR_TRINITY_DN14563_c0_g1_i3	8.32747e-11	1.90588e-08	-4.7597	0.732874	1.68672	6.09044	0.191825	-0.139138	1.9566	1.9566	Myb-related protein 2 {ECO:0000303|PubMed:21255164}	Scaffold_4	3916393	3923304
RS_TRINITY_DN19114_c0_g1_i6	8.4417e-11	1.9232e-08	-2.05394	0.316355	5.74716	1.49861	0.0213678	0.378955	0.280618	0.378955	Ubiquitin-conjugating enzyme E2 22	Scaffold_4	1023267	1028237
SS_TRINITY_DN21273_c0_g1_i7	9.47723e-11	2.14706e-08	4.84506	0.748265	3.19573	8.3502	0.456074	1.78353	1.56329	1.78353	Light-mediated development protein DET1	Scaffold_7	16645813	16652774
RS_TRINITY_DN26278_c1_g1_i13	9.54557e-11	2.14706e-08	-5.51113	0.851275	2.82945	10.3331	1.16066	1.23261	1.73801	1.73801	Polypyrimidine tract-binding protein homolog 2	Scaffold_7	19753358	19760300
SS_TRINITY_DN11566_c0_g1_i1	9.55339e-11	2.14706e-08	5.2953	0.817952	3.58374	9.97517	0.0135746	2.66261	1.32747	2.66261			#N/A	#N/A
RS_TRINITY_DN3487_c0_g2_i2	9.96172e-11	2.22879e-08	-3.3081	0.511494	4.47517	3.78149	0.283581	0.641285	0.762924	0.762924	Alpha-L-fucosidase 1	Scaffold_4	11148553	11150589
SS_TRINITY_DN14091_c0_g1_i2	1.05821e-10	2.35701e-08	-5.08598	0.787499	3.5981	9.21316	0.302163	2.17846	1.31809	2.17846	Binding partner of ACD11 1 {ECO:0000303|PubMed:18845362}	Scaffold_4	11394163	11406412
RR_TRINITY_DN19724_c0_g2_i5	1.10456e-10	2.44932e-08	-3.8839	0.601978	3.65015	5.37547	0.12421	1.3253	1.28408	1.3253		Scaffold_7	5327374	5328011
RS_TRINITY_DN14507_c0_g1_i1	1.13652e-10	2.49799e-08	-4.58378	0.710931	2.21219	7.12831	0.0944081	1.5399	1.92728	1.92728	Poly(ADP-ribose) glycohydrolase 1	Scaffold_2	34327767	34327816
RS_TRINITY_DN20187_c0_g1_i3	1.13455e-10	2.49799e-08	-4.79483	0.743633	2.20086	7.23636	0.282721	0.901844	1.92924	1.92924	Serine carboxypeptidase-like 45	Scaffold_4	1927035	1934882
RR_TRINITY_DN21653_c0_g1_i1	1.15835e-10	2.5348e-08	-5.87268	0.911242	4.68159	12.2969	0.140025	3.18142	0.656224	3.18142	Aminoacyl tRNA synthase complex-interacting multifunctional protein 1	Scaffold_7	16397412	16403706
RR_TRINITY_DN26125_c0_g1_i5	1.18715e-10	2.58649e-08	-4.7887	0.743475	2.88821	8.17871	0.090143	2.12088	1.71249	2.12088		Scaffold_4	11798756	11801564
RR_TRINITY_DN27341_c1_g1_i3	1.21619e-10	2.63823e-08	-3.0412	0.472435	5.57603	3.29964	0.464548	0.42823	0.322655	0.42823		Scaffold_7	12297005	12299527
RS_TRINITY_DN9570_c0_g1_i6	1.32849e-10	2.86937e-08	-4.4612	0.694472	2.72141	7.10785	0.124479	1.80469	1.78196	1.80469	UPF0454 protein C12orf49 homolog	Scaffold_7	12691608	12706654
RS_TRINITY_DN15796_c0_g1_i1	1.36037e-10	2.92555e-08	-1.10478	0.172077	7.00183	0.366035	0.0011668	0.0422867	0.117276	0.117276	Transmembrane emp24 domain-containing protein p24beta3	Scaffold_4	6857898	6864562
RS_TRINITY_DN1463_c0_g1_i1	1.37103e-10	2.93583e-08	-4.38512	0.683139	2.96056	5.52538	0.187074	0.238893	1.67964	1.67964	Polygalacturonase inhibitor	Scaffold_4	4009524	4010058
RS_TRINITY_DN22245_c0_g1_i1	1.38129e-10	2.94432e-08	-4.06538	0.63344	3.34037	5.31204	0.123446	0.845939	1.48154	1.48154	Kinesin-like protein KIN-14L {ECO:0000305}	Scaffold_4	3059439	3066911
RR_TRINITY_DN16875_c0_g1_i3	1.3868e-10	2.94432e-08	-4.56889	0.711961	1.89969	5.99661	0.0675929	0.393114	1.95996	1.95996	Sugar transport protein 13	Scaffold_4	3374530	3376347
RS_TRINITY_DN9319_c0_g1_i3	1.41021e-10	2.98134e-08	-4.79066	0.746815	3.89929	8.20231	0.19179	2.03914	1.12495	2.03914	Aspartic proteinase	Scaffold_7	15773799	15790496
RS_TRINITY_DN15231_c0_g2_i5	1.44279e-10	3.03735e-08	-4.76688	0.743512	1.69029	6.29636	0.254416	-0.000646244	1.95682	1.95682	Rhodanese-like domain-containing protein 9, chloroplastic	Scaffold_4	4070647	4074041
RS_TRINITY_DN17993_c0_g1_i15	1.46542e-10	3.07202e-08	-4.57901	0.714474	2.11898	6.87103	0.100222	1.27091	1.94167	1.94167		Scaffold_4	11940595	11956255
RS_TRINITY_DN16901_c0_g1_i7	1.47831e-10	3.08607e-08	-1.7462	0.272521	7.35646	1.09039	0.00209628	0.294974	0.0987561	0.294974	Calcium sensing receptor, chloroplastic	Scaffold_7	14653874	14661545
RR_TRINITY_DN10947_c0_g1_i1	1.71222e-10	3.5595e-08	-4.44076	0.695481	2.64392	5.89655	0.123834	0.559523	1.81094	1.81094	Zeatin O-glucosyltransferase	Scaffold_4	3040569	3042941
RR_TRINITY_DN29647_c0_g1_i9	1.73495e-10	3.59178e-08	-5.37193	0.841582	3.40585	10.3395	0.206596	2.62644	1.4415	2.62644	CDPK-related kinase 1	Scaffold_4	2011876	2016419
RS_TRINITY_DN7196_c0_g3_i1	2.10747e-10	4.34495e-08	-4.21272	0.663076	4.28519	6.37396	0.290487	1.46819	0.878761	1.46819	7-deoxyloganetic acid glucosyltransferase	Scaffold_7	16478718	16479726
RR_TRINITY_DN19584_c0_g1_i4	2.15382e-10	4.42224e-08	-4.78192	0.753064	2.71876	8.21499	0.204033	2.06439	1.78299	2.06439	ATP-dependent (S)-NAD(P)H-hydrate dehydratase {ECO:0000255|HAMAP-Rule:MF_03157}	Scaffold_7	13047624	13053375
RS_TRINITY_DN23612_c0_g2_i4	2.23095e-10	4.56184e-08	-3.73553	0.58878	3.64456	4.38518	0.0989191	0.61257	1.28773	1.28773	Transcription factor bHLH130	Scaffold_4	3894621	3898598
RS_TRINITY_DN15708_c0_g1_i2	2.32655e-10	4.7379e-08	-4.92922	0.777716	3.05567	8.73733	0.206367	2.213	1.63423	2.213	eIF-2-alpha kinase GCN2 {ECO:0000250|UniProtKB:Q9HGN1}	Scaffold_7	12747703	12783229
RS_TRINITY_DN9819_c0_g1_i3	2.482e-10	5.03393e-08	-4.35298	0.687882	2.77205	6.6062	0.13087	1.53335	1.76186	1.76186	Histone acetyltransferase MCC1	Scaffold_4	11010010	11011575
SR_TRINITY_DN15304_c0_g1_i2	2.51606e-10	5.08234e-08	4.9326	0.779735	3.82031	8.75796	0.191365	2.24058	1.17423	2.24058	7-hydroxymethyl chlorophyll a reductase, chloroplastic	Scaffold_4	5564298	5577410
RR_TRINITY_DN23938_c1_g1_i13	2.61754e-10	5.24485e-08	-4.6009	0.728003	4.44278	7.6235	0.727065	1.39289	0.781677	1.39289	Uncharacterized protein At2g24330	Scaffold_4	5292792	5299731
RR_TRINITY_DN24016_c0_g1_i1	2.61441e-10	5.24485e-08	-1.12568	0.178111	6.89131	0.432802	0.00228344	0.0993905	0.124611	0.124611	Spermine synthase	Scaffold_7	19609604	19613750
RR_TRINITY_DN17509_c0_g1_i2	2.65642e-10	5.30147e-08	-4.5868	0.726034	2.19765	7.19053	0.178718	1.51436	1.92978	1.92978	Probable NADH dehydrogenase [ubiquinone] 1 alpha subcomplex subunit 12	Scaffold_4	12046627	12053002
RS_TRINITY_DN19218_c0_g1_i3	2.84101e-10	5.64728e-08	-5.51991	0.875173	4.21962	10.9846	0.338267	2.72545	0.921149	2.72545	Stomatin-like protein 2, mitochondrial	Scaffold_13	11691272	11703365
RR_TRINITY_DN20523_c2_g2_i5	2.94487e-10	5.83049e-08	-4.23343	0.671796	3.1552	5.26166	0.22096	0.295992	1.58428	1.58428		Scaffold_4	7648331	7650573
RR_TRINITY_DN27414_c0_g1_i6	3.03422e-10	5.98365e-08	-4.38708	0.696691	2.7872	6.9318	0.185843	1.7421	1.75567	1.75567	eIF-2-alpha kinase GCN2 {ECO:0000250|UniProtKB:Q9HGN1}	Scaffold_7	12771097	12783283
SS_TRINITY_DN15793_c0_g1_i1	3.1181e-10	6.12487e-08	-4.32268	0.686925	2.91474	6.74444	0.0768485	1.81062	1.70063	1.81062		Scaffold_9	3999646	3999922
SS_TRINITY_DN22332_c0_g3_i1	3.22183e-10	6.3038e-08	-3.00239	0.477501	5.53331	3.25505	0.0149646	0.897065	0.333977	0.897065		Scaffold_3	26383764	26385462
RR_TRINITY_DN27593_c0_g1_i7	3.33281e-10	6.49546e-08	-2.07465	0.330229	5.25207	1.54122	0.01929	0.40226	0.416914	0.416914	Transcription factor IIIA {ECO:0000303|PubMed:12711688}	Scaffold_4	1138047	1141417
RS_TRINITY_DN15461_c0_g1_i6	3.63579e-10	7.05839e-08	-4.70423	0.750406	1.65897	6.13066	0.297812	-0.0520368	1.95462	1.95462	Lariat debranching enzyme	Scaffold_4	4709696	4716034
RS_TRINITY_DN29866_c0_g1_i1	3.96784e-10	7.65345e-08	-2.7728	0.443274	9.59347	2.78382	0.00372154	0.782244	0.0831285	0.782244	Plastocyanin, chloroplastic	Scaffold_4	1590684	1592385
RS_TRINITY_DN25083_c0_g2_i12	3.97299e-10	7.65345e-08	-4.40111	0.703605	2.33631	6.47235	0.0780944	1.32234	1.90215	1.90215	Retrovirus-related Pol polyprotein from transposon TNT 1-94	Scaffold_9	13733175	13733751
RS_TRINITY_DN18320_c0_g1_i3	4.26971e-10	8.1934e-08	-5.69974	0.91286	3.00069	11.7743	0.909238	2.42401	1.66077	2.42401	Transcription initiation factor TFIID subunit 1	Scaffold_7	14391340	14421346
RS_TRINITY_DN20630_c0_g1_i4	4.83411e-10	9.24093e-08	-4.37454	0.702805	2.02924	6.3428	0.0239313	1.30433	1.95181	1.95181	Histone-lysine N-methyltransferase ASHH3	Scaffold_7	15627412	15644113
RR_TRINITY_DN25542_c0_g1_i1	5.01166e-10	9.54376e-08	-2.78349	0.447597	4.46319	2.72738	0.0315696	0.676967	0.769801	0.769801	Chromatin modification-related protein MEAF6	Scaffold_4	9931543	9944916
RS_TRINITY_DN25437_c0_g1_i4	5.32114e-10	1.00946e-07	-4.52002	0.72794	1.56686	5.49541	0.174017	-0.123393	1.94557	1.94557		Scaffold_4	2990869	2995778
RR_TRINITY_DN15514_c0_g1_i4	5.70725e-10	1.07861e-07	-6.13711	0.990127	4.1937	13.7038	0.285062	3.63634	0.938068	3.63634	Tetrapyrrole-binding protein, chloroplastic	Scaffold_4	25595821	25602378
RS_TRINITY_DN20587_c0_g5_i4	6.02132e-10	1.13367e-07	-2.16053	0.349043	5.10249	1.57052	0.0161185	0.332892	0.471206	0.471206		Scaffold_4	5064789	5066684
RR_TRINITY_DN20603_c0_g1_i5	7.66514e-10	1.43773e-07	-6.10574	0.992526	4.3736	13.6191	0.293876	3.64656	0.823232	3.64656		Scaffold_13	11795993	11801702
RS_TRINITY_DN15885_c0_g1_i4	8.83344e-10	1.65066e-07	-2.20338	0.35949	5.16226	1.57867	0.0683454	0.235981	0.448587	0.448587	AUGMIN subunit 1 {ECO:0000303|PubMed:22505726}	Scaffold_4	2494017	2500430
RR_TRINITY_DN24047_c0_g2_i6	9.72132e-10	1.8098e-07	-4.55656	0.745276	1.97607	6.269	0.265656	0.519075	1.95609	1.95609		Scaffold_4	19737716	19741686
RS_TRINITY_DN25844_c2_g2_i23	9.88401e-10	1.83324e-07	-3.691	0.603965	4.32515	3.84618	0.605717	-0.377229	0.853379	0.853379	2-succinylbenzoate--CoA ligase, chloroplastic/peroxisomal	Scaffold_4	5515625	5521148
RS_TRINITY_DN9456_c0_g1_i1	1.00331e-09	1.854e-07	-4.37287	0.715822	2.63348	6.6391	0.23493	1.41495	1.81468	1.81468	Probable methyltransferase PMT19	Scaffold_4	8385757	8400194
SS_TRINITY_DN26668_c0_g1_i3	1.04108e-09	1.90965e-07	2.07074	0.3393	5.19018	1.24052	0.022065	0.0819316	0.438434	0.438434	Transcription factor IIIA {ECO:0000303|PubMed:12711688}	Scaffold_4	1137983	1215776
RS_TRINITY_DN29736_c1_g1_i3	1.03838e-09	1.90965e-07	-5.10529	0.836468	4.48273	9.56254	0.262262	2.53645	0.758618	2.53645	Cell division cycle 20.1, cofactor of APC complex	Scaffold_7	13867216	13868103
RR_TRINITY_DN22583_c0_g1_i17	1.18508e-09	2.16582e-07	-4.41153	0.725313	2.5322	7.15379	0.180296	1.92402	1.84867	1.92402	Putative tRNA (cytidine(32)/guanosine(34)-2'-O)-methyltransferase {ECO:0000255|HAMAP-Rule:MF_03162}	Scaffold_7	15584623	15597292
RS_TRINITY_DN24156_c0_g3_i6	1.24692e-09	2.27054e-07	-4.10134	0.675218	3.40852	4.92345	0.38384	0.0852887	1.43984	1.43984	Photosystem II D1 precursor processing protein PSB27-H2, chloroplastic	Scaffold_4	7496751	7586686
RS_TRINITY_DN21050_c0_g1_i10	1.33634e-09	2.42451e-07	-6.3217	1.04267	5.13269	14.7158	0.409858	3.93882	0.459626	3.93882	Thioredoxin-like 1-1, chloroplastic	Scaffold_7	14221257	14224971
SR_TRINITY_DN21299_c4_g2_i1	1.56526e-09	2.82954e-07	4.1255	0.683314	4.66129	6.28177	0.307169	1.5605	0.665743	1.5605	Probable aldo-keto reductase 2	Scaffold_4	541882	543554
RS_TRINITY_DN24518_c0_g1_i1	1.61555e-09	2.90991e-07	-4.89257	0.811051	3.84653	8.83907	0.352931	2.27828	1.15771	2.27828	Pentatricopeptide repeat-containing protein At2g37320	Scaffold_4	8720728	8720988
RS_TRINITY_DN27018_c1_g3_i2	1.70439e-09	3.05889e-07	-3.56414	0.591683	3.76906	4.24137	0.193445	0.721418	1.20691	1.20691	Peroxisomal membrane protein 13 {ECO:0000303|PubMed:16813573}	Scaffold_7	13852475	13853795
RS_TRINITY_DN11165_c0_g1_i1	1.76493e-09	3.14492e-07	-4.3961	0.730481	2.44686	7.14563	0.103778	2.03063	1.87403	2.03063	Amino acid transporter AVT1A {ECO:0000305}	Scaffold_4	2169557	2174619
RS_TRINITY_DN29077_c1_g2_i4	1.75966e-09	3.14492e-07	-4.34959	0.722696	2.00371	6.30759	0.135131	1.21758	1.95403	1.95403	Activating signal cointegrator 1 {ECO:0000303|PubMed:12077347}	Scaffold_4	10344541	10349842
RS_TRINITY_DN26708_c3_g1_i7	1.8186e-09	3.22433e-07	-4.38947	0.729969	3.88986	6.30177	1.00067	0.246233	1.13075	1.13075	Putative disease resistance protein At3g14460	Scaffold_3	6106879	6107167
RS_TRINITY_DN26134_c0_g1_i1	1.82242e-09	3.22433e-07	-4.93413	0.820592	3.08042	9.0061	0.0329169	2.66057	1.62203	2.66057	3-oxo-Delta(4,5)-steroid 5-beta-reductase	Scaffold_4	8135526	8137132
RR_TRINITY_DN15507_c0_g1_i1	2.03608e-09	3.58962e-07	-4.21605	0.703273	2.11132	5.93309	0.0356958	1.24258	1.94268	1.94268		Scaffold_7	15798105	15802581
SS_TRINITY_DN21537_c0_g1_i3	2.23215e-09	3.92144e-07	-0.849162	0.142002	7.99542	0.255059	0.00135509	0.0659004	0.0793029	0.0793029	Importin subunit alpha-1 {ECO:0000305}	Scaffold_4	8260141	8266581
RS_TRINITY_DN18183_c0_g2_i1	2.5041e-09	4.38376e-07	-4.14461	0.695266	1.37916	4.77886	0.0182176	0.194051	1.91536	1.91536	Retrovirus-related Pol polyprotein from transposon TNT 1-94	Scaffold_3	10783716	10787091
RS_TRINITY_DN15035_c0_g1_i6	2.78234e-09	4.85382e-07	-4.15981	0.699839	3.53461	6.43574	0.599659	1.35177	1.35944	1.35944	Polyribonucleotide nucleotidyltransferase 1, chloroplastic	Scaffold_4	5896297	5913514
RS_TRINITY_DN28239_c3_g2_i4	2.83834e-09	4.93427e-07	-4.19283	0.705781	1.40327	4.77035	0.0724004	0.0158941	1.92011	1.92011		Scaffold_4	1370761	1371045
SR_TRINITY_DN9209_c0_g1_i1	2.86676e-09	4.96637e-07	1.13483	0.191079	6.71019	0.479729	0.00185391	0.14419	0.139048	0.14419	WD repeat-containing protein 43	Scaffold_4	8604954	8614635
RR_TRINITY_DN20415_c0_g1_i5	2.90553e-09	5.01611e-07	-2.03935	0.343507	5.13844	1.4412	0.0145301	0.341346	0.457458	0.457458	Apoptosis-inducing factor 2	Scaffold_4	5501294	5506455
RS_TRINITY_DN3720_c0_g2_i1	2.93064e-09	5.04201e-07	-4.28729	0.722321	1.7429	5.32074	0.127483	0.321633	1.95951	1.95951	Glucan endo-1,3-beta-glucosidase 8	Scaffold_4	5207391	5209732
RR_TRINITY_DN28739_c0_g1_i4	3.0591e-09	5.24494e-07	-4.22973	0.713469	2.49678	5.51519	0.176585	0.620949	1.85957	1.85957		Scaffold_4	2990543	2995788
RR_TRINITY_DN18619_c0_g1_i3	3.37198e-09	5.76158e-07	-3.4483	0.583234	4.1884	4.17172	0.419112	0.653223	0.941534	0.941534	DNA polymerase epsilon subunit B	Scaffold_4	12098690	12108818
RS_TRINITY_DN15461_c0_g1_i5	3.53857e-09	6.02559e-07	-4.60136	0.779305	1.60753	5.84403	0.479223	-0.267035	1.95004	1.95004	Lariat debranching enzyme	Scaffold_4	4709696	4716034
RS_TRINITY_DN10784_c0_g1_i2	3.75868e-09	6.37863e-07	-3.34652	0.567739	3.90531	3.87599	0.168054	0.785015	1.12126	1.12126	Protein SMG9	Scaffold_4	11860724	11874697
RR_TRINITY_DN17906_c0_g1_i1	4.03578e-09	6.82566e-07	-1.25798	0.213844	6.332	0.491807	0.003048	0.0717377	0.179869	0.179869	StAR-related lipid transfer protein 7, mitochondrial	Scaffold_4	6778170	6787926
RR_TRINITY_DN20870_c0_g1_i1	4.20311e-09	7.08465e-07	-4.00914	0.682292	3.1026	6.02414	0.188351	1.67374	1.61097	1.67374	Actin-related protein 2/3 complex subunit 2B	Scaffold_4	8938158	8947093
RR_TRINITY_DN24489_c0_g1_i9	4.52342e-09	7.59889e-07	-4.10029	0.699252	3.99713	6.30872	0.149749	1.80606	1.06517	1.80606		Scaffold_4	8969880	8972712
RR_TRINITY_DN3662_c0_g1_i1	4.90616e-09	8.2142e-07	-4.12937	0.705837	1.52355	4.71227	0.0528316	0.124115	1.93999	1.93999	Disease resistance protein RGA2		#N/A	#N/A
RS_TRINITY_DN18947_c0_g2_i3	5.06002e-09	8.44347e-07	-4.3597	0.745862	2.16245	7.07075	0.289797	1.85543	1.93545	1.93545	Transposon Ty3-I Gag-Pol polyprotein	Scaffold_15	17308443	17309140
RR_TRINITY_DN27954_c0_g1_i2	5.13361e-09	8.53771e-07	-3.49452	0.598092	5.63079	4.59192	0.0596974	1.37116	0.308608	1.37116	Alkaline/neutral invertase A, mitochondrial {ECO:0000305}	Scaffold_7	16638699	16643499
RS_TRINITY_DN10682_c0_g1_i2	5.45721e-09	9.04573e-07	-2.4883	0.42662	5.23883	2.33059	0.0215142	0.706505	0.421403	0.706505	Probable polygalacturonase	Scaffold_4	8644283	8648802
RS_TRINITY_DN27146_c1_g2_i2	5.50332e-09	9.09196e-07	-2.22932	0.382309	4.98081	1.84953	0.063933	0.497749	0.520708	0.520708	Universal stress protein PHOS32 {ECO:0000303|PubMed:12644671}	Scaffold_4	12918322	12931620
RS_TRINITY_DN14254_c0_g1_i2	6.29313e-09	1.03625e-06	-3.94883	0.679804	3.4414	5.85655	0.429328	1.39033	1.41921	1.41921	Putative pentatricopeptide repeat-containing protein At3g16890, mitochondrial	Scaffold_4	8146547	8151601
RS_TRINITY_DN6775_c0_g3_i1	6.3361e-09	1.03989e-06	-3.26586	0.562338	3.89119	3.63417	0.134962	0.711416	1.12993	1.12993		Scaffold_4	9179064	9181460
RS_TRINITY_DN11657_c0_g2_i1	7.01029e-09	1.14677e-06	-3.86397	0.667274	3.0825	5.33303	0.160023	1.28815	1.62099	1.62099	Electron transfer flavoprotein subunit beta, mitochondrial	Scaffold_4	10614249	10615406
RR_TRINITY_DN350_c0_g1_i1	7.21488e-09	1.17638e-06	-3.82614	0.661293	3.15049	4.97275	0.162538	0.982742	1.5867	1.5867	Pathogenesis-related protein 5	Scaffold_4	8411759	8413154
RS_TRINITY_DN20630_c0_g1_i3	8.3435e-09	1.35597e-06	-4.77025	0.827971	3.54347	8.62741	0.579849	2.1623	1.35369	2.1623	Histone-lysine N-methyltransferase ASHH3	Scaffold_7	15627412	15649795
RS_TRINITY_DN28395_c0_g1_i9	8.856e-09	1.43459e-06	-4.56679	0.794044	2.31938	6.66273	0.616053	0.563861	1.90597	1.90597	Probable LRR receptor-like serine/threonine-protein kinase At1g56130	Scaffold_4	3805098	3844228
RR_TRINITY_DN30137_c0_g1_i2	9.03415e-09	1.45871e-06	4.29928	0.747971	2.64124	6.53968	0.425934	1.29977	1.81191	1.81191	Histone-lysine N-methyltransferase ASHH3	Scaffold_7	15627418	15643752
RR_TRINITY_DN24931_c1_g1_i3	9.08172e-09	1.46166e-06	-1.65397	0.287795	7.22817	1.03872	0.0016355	0.329669	0.104694	0.329669	Ubiquitin-conjugating enzyme E2 28	Scaffold_7	20019555	20024240
RS_TRINITY_DN25749_c0_g1_i5	1.00528e-08	1.61275e-06	1.69563	0.29593	6.06175	1.09365	0.00687714	0.343421	0.218831	0.343421	Haloacid dehalogenase-like hydrolase domain-containing protein 3	Scaffold_4	2288251	2407685
RR_TRINITY_DN29269_c0_g4_i1	1.02141e-08	1.63337e-06	-4.02525	0.702838	1.8207	5.3978	0.0147804	1.13925	1.96115	1.96115		Scaffold_16	10517821	10518404
RR_TRINITY_DN29101_c1_g2_i2	1.05809e-08	1.68662e-06	-4.48033	0.783118	1.54702	5.48425	0.509974	-0.369231	1.94312	1.94312	Pentatricopeptide repeat-containing protein At3g18020	Scaffold_4	5697009	5699880
RS_TRINITY_DN14507_c0_g1_i12	1.07477e-08	1.70775e-06	-4.08945	0.715128	1.98706	6.05115	0.0903222	1.61489	1.95531	1.95531	Poly(ADP-ribose) glycohydrolase 1	Scaffold_2	34327767	34327816
RS_TRINITY_DN21945_c1_g1_i3	1.10166e-08	1.74493e-06	-4.27489	0.748105	2.74146	6.96264	0.16028	2.07837	1.77411	2.07837	Protein BOBBER 1	Scaffold_7	19357979	19359037
RR_TRINITY_DN29432_c0_g1_i6	1.14045e-08	1.80064e-06	-5.15335	0.902766	2.34815	7.96977	1.36054	-0.409209	1.8994	1.8994	DNA-directed RNA polymerase III subunit 1 {ECO:0000305}	Scaffold_4	5833707	5865328
RR_TRINITY_DN18086_c0_g2_i1	1.15655e-08	1.82031e-06	-4.00684	0.702214	1.50888	4.56326	0.0345077	0.267622	1.93791	1.93791	Putative disease resistance protein RGA4	Scaffold_4	3369299	3370180
RR_TRINITY_DN22910_c1_g1_i2	1.1891e-08	1.86565e-06	-3.70574	0.649983	5.54143	5.23924	0.0920209	1.59789	0.331802	1.59789	Outer envelope pore protein 16-3, chloroplastic/mitochondrial	Scaffold_4	4160838	4163513
RS_TRINITY_DN29143_c0_g1_i3	1.1954e-08	1.86966e-06	-4.39388	0.770805	2.25562	6.70031	0.457301	1.20555	1.91926	1.91926	Membrane protein of ER body 1	Scaffold_4	13650033	13662658
RS_TRINITY_DN27536_c1_g1_i3	1.25517e-08	1.95091e-06	-6.21287	1.0915	3.97146	14.7411	0.360989	4.40449	1.08109	4.40449	70 kDa peptidyl-prolyl isomerase	Scaffold_4	1666490	1677179
SS_TRINITY_DN28621_c0_g1_i13	1.25345e-08	1.95091e-06	0.829498	0.145723	7.7975	0.246993	0.00119329	0.0668512	0.0837475	0.0837475	Chromatin structure-remodeling complex protein SYD	Scaffold_4	6511765	6543127
RR_TRINITY_DN19349_c0_g1_i1	1.30402e-08	2.02055e-06	-3.71875	0.654073	3.34513	4.18192	0.23256	0.29689	1.47868	1.47868		Scaffold_4	6085231	6088951
SS_TRINITY_DN25305_c1_g2_i1	1.30968e-08	2.02303e-06	1.55857	0.274165	8.00287	0.928392	0.000650978	0.300014	0.0791599	0.300014	Chaperonin CPN60, mitochondrial	Scaffold_4	5453355	5457417
SS_TRINITY_DN25386_c0_g1_i7	1.36887e-08	2.10793e-06	0.803449	0.141521	7.98727	0.232918	0.000651558	0.0644665	0.0794612	0.0794612	Leghemoglobin reductase	Scaffold_7	16233049	16242562
RS_TRINITY_DN22359_c0_g1_i1	1.43226e-08	2.19877e-06	-1.17382	0.207043	6.41853	0.452967	0.00228941	0.0893565	0.169177	0.169177	Proline--tRNA ligase, cytoplasmic {ECO:0000305}	Scaffold_4	5710176	5711713
RR_TRINITY_DN21990_c0_g1_i7	1.47864e-08	2.263e-06	-4.02728	0.711029	2.42191	5.62029	0.141392	1.24634	1.88085	1.88085		Scaffold_4	13648026	13651500
RR_TRINITY_DN14541_c0_g1_i1	1.49011e-08	2.27358e-06	-4.05798	0.716616	2.48972	5.96951	0.192474	1.49851	1.86168	1.86168	Probable calcium-binding protein CML18	Scaffold_4	11461570	11462761
RS_TRINITY_DN18095_c0_g2_i1	1.52093e-08	2.31353e-06	-3.6717	0.648804	3.41618	4.25952	0.248727	0.463215	1.43506	1.43506	Ammonium transporter 1 member 2	Scaffold_4	5701346	5702474
SS_TRINITY_DN26534_c0_g3_i1	1.53283e-08	2.32455e-06	4.81373	0.850806	3.78663	8.88165	0.142264	2.75322	1.19565	2.75322		Scaffold_4	5758925	5763787
RS_TRINITY_DN15246_c0_g3_i2	1.6619e-08	2.51264e-06	-3.68467	0.652852	4.30182	5.21168	0.227717	1.47715	0.86815	1.47715	Sialyltransferase-like protein 2 {ECO:0000303|PubMed:24825296}	Scaffold_7	15854193	15860778
SR_TRINITY_DN14128_c0_g1_i4	1.86135e-08	2.80569e-06	3.84551	0.683717	4.95845	5.68866	0.0686909	1.80118	0.530256	1.80118	Carboxyl-terminal-processing peptidase 3, chloroplastic	Scaffold_4	3653211	3660103
RS_TRINITY_DN27524_c0_g3_i5	1.89049e-08	2.84102e-06	-2.53201	0.450397	4.92478	2.46696	0.0295151	0.781915	0.544866	0.781915	Alpha-L-arabinofuranosidase 1	Scaffold_4	1124224	1126208
RS_TRINITY_DN28652_c0_g1_i3	1.92032e-08	2.87719e-06	-2.96064	0.526895	4.2971	2.90038	0.239316	0.363845	0.871157	0.871157	Isoflavone 2'-hydroxylase	Scaffold_4	3498448	3499862
RR_TRINITY_DN29432_c0_g1_i3	1.94714e-08	2.90865e-06	-4.1517	0.739179	3.81564	6.63626	0.795764	1.38978	1.17719	1.38978	DNA-directed RNA polymerase III subunit 1 {ECO:0000305}	Scaffold_4	5833707	5865328
SR_TRINITY_DN28995_c0_g1_i1	2.05946e-08	3.06725e-06	2.93164	0.52286	4.06232	3.04308	0.0697842	0.735081	1.02375	1.02375	4-hydroxyphenylpyruvate dioxygenase	Scaffold_2	3900993	3901337
RR_TRINITY_DN22514_c0_g1_i1	2.11211e-08	3.13629e-06	-3.13489	0.559546	4.0771	3.323	0.23816	0.514338	1.01421	1.01421	Probable methyltransferase PMT19	Scaffold_4	8385757	8397036
SS_TRINITY_DN24447_c3_g1_i9	2.29001e-08	3.39037e-06	-2.76538	0.494831	4.43397	2.91016	0.192573	0.740508	0.786858	0.786858		Scaffold_7	12561611	12573688
SR_TRINITY_DN29834_c0_g1_i1	2.30421e-08	3.4013e-06	3.01603	0.539785	5.65168	3.51348	0.0228449	1.14263	0.303392	1.14263	Aminoacyl tRNA synthase complex-interacting multifunctional protein 1	Scaffold_7	16397456	16403706
SS_TRINITY_DN25343_c0_g1_i1	2.42395e-08	3.5675e-06	1.01217	0.181437	7.69785	0.396098	0.0014078	0.13027	0.0864834	0.13027	Microtubule-associated protein 70-2	Scaffold_4	2102878	2109084
RS_TRINITY_DN7196_c0_g2_i1	2.58484e-08	3.7931e-06	-2.69013	0.483189	5.21055	2.80144	0.0197291	0.914156	0.4312	0.914156	7-deoxyloganetic acid glucosyltransferase	Scaffold_7	16479784	16480899
SS_TRINITY_DN26193_c1_g2_i2	2.621e-08	3.83488e-06	1.41735	0.254688	6.1506	0.777868	0.00554116	0.253923	0.205044	0.253923	Novel plant SNARE 13	Scaffold_7	16008570	16019460
SS_TRINITY_DN25109_c0_g1_i6	2.67181e-08	3.89418e-06	4.51964	0.812639	3.22585	7.91266	0.0139697	2.62756	1.54719	2.62756	Protein kinase and PP2C-like domain-containing protein	Scaffold_4	1635128	1641838
RS_TRINITY_DN22669_c0_g3_i2	2.67714e-08	3.89418e-06	-2.82145	0.507333	4.46153	3.04727	0.258782	0.731697	0.770763	0.770763	Pentatricopeptide repeat-containing protein At3g59040	Scaffold_7	12623282	12625417
RR_TRINITY_DN18785_c0_g1_i2	2.71445e-08	3.93698e-06	-3.65346	0.657225	3.24232	4.93126	0.189613	1.28023	1.53816	1.53816	Histone acetyltransferase MCC1	Scaffold_4	10992197	11013232
RS_TRINITY_DN25460_c1_g1_i5	2.87308e-08	4.15498e-06	-2.6379	0.475383	4.42221	2.12283	0.110126	0.176179	0.793831	0.793831	Bromodomain and WD repeat-containing DDB_G0285837	Scaffold_4	7696762	7709621
SS_TRINITY_DN24318_c1_g1_i2	2.9008e-08	4.18294e-06	1.80001	0.324482	5.2757	1.21489	0.0120899	0.36386	0.409065	0.409065	Stomatal closure-related actin-binding protein 2 {ECO:0000303|PubMed:21719691}	Scaffold_4	1821684	1829024
SR_TRINITY_DN27247_c1_g3_i2	3.10373e-08	4.46266e-06	4.88213	0.881971	5.00661	9.26012	0.110296	3.00119	0.509855	3.00119	Chaperonin CPN60, mitochondrial	Scaffold_4	5454118	5455950
RR_TRINITY_DN18376_c0_g1_i4	3.16293e-08	4.53471e-06	-2.4571	0.444148	4.54687	1.80291	0.0658415	0.140887	0.723228	0.723228		Scaffold_4	6132845	6137478
SS_TRINITY_DN13923_c0_g1_i2	3.27856e-08	4.68703e-06	-3.88889	0.703761	1.80829	5.31702	0.0200477	1.35576	1.96107	1.96107	Pathogenesis-related protein 5	Scaffold_4	12624266	12626449
RR_TRINITY_DN13668_c0_g1_i1	3.31725e-08	4.72879e-06	-3.9471	0.714561	1.56554	4.34391	0.0969796	0.105887	1.94541	1.94541	Protein MIZU-KUSSEI 1	Scaffold_4	3081955	3082916
RS_TRINITY_DN17756_c0_g4_i5	3.46639e-08	4.92731e-06	-4.40507	0.798586	1.83316	7.55546	0.412405	2.13855	1.96115	2.13855	Transcription factor bHLH48	Scaffold_4	3771536	3771718
RS_TRINITY_DN19176_c0_g4_i1	3.50102e-08	4.9575e-06	-4.74489	0.860465	3.55051	8.76789	0.26383	2.69777	1.34912	2.69777		Scaffold_4	2005943	2010464
RS_TRINITY_DN15724_c0_g1_i7	3.5075e-08	4.9575e-06	-4.03079	0.731009	1.79025	5.62552	0.17666	1.20861	1.96084	1.96084		Scaffold_4	20175024	20176093
SS_TRINITY_DN25109_c0_g1_i2	3.59696e-08	5.05924e-06	3.94645	0.716289	2.73382	6.06866	0.187313	1.86497	1.77712	1.86497	Protein kinase and PP2C-like domain-containing protein	Scaffold_4	1635128	1641838
SS_TRINITY_DN16697_c0_g1_i10	3.59976e-08	5.05924e-06	4.81181	0.873376	3.29661	9.022	0.143568	2.90757	1.50737	2.90757	Putative tRNA (cytidine(32)/guanosine(34)-2'-O)-methyltransferase {ECO:0000255|HAMAP-Rule:MF_03162}	Scaffold_7	15585132	15597293
RS_TRINITY_DN25732_c0_g3_i3	3.72633e-08	5.22241e-06	-4.41606	0.802431	4.79958	7.6043	0.423399	2.15218	0.601244	2.15218	Kinesin light chain	Scaffold_7	18878968	18886506
RS_TRINITY_DN27562_c0_g1_i5	3.83727e-08	5.36283e-06	-2.32555	0.422967	4.60934	1.89901	0.0247085	0.464752	0.690897	0.690897	Calmodulin-interacting protein 111	Scaffold_4	1795828	1809574
RS_TRINITY_DN23851_c0_g4_i3	4.05399e-08	5.64988e-06	-3.91907	0.714052	1.45721	4.48821	0.109667	0.310824	1.92982	1.92982	IQ domain-containing protein IQM6 {ECO:0000305}	Scaffold_4	4944679	4946235
RS_TRINITY_DN17384_c1_g1_i5	4.23701e-08	5.8885e-06	-3.76641	0.687216	3.9009	5.54601	0.432732	1.45633	1.12396	1.45633	Mitochondrial fission 1 protein A	Scaffold_4	2500427	2503813
SS_TRINITY_DN9715_c0_g2_i2	4.35887e-08	6.04103e-06	3.46362	0.632549	3.26065	4.66508	0.0725328	1.49814	1.52794	1.52794			#N/A	#N/A
SR_TRINITY_DN23514_c1_g3_i1	4.44235e-08	6.12271e-06	0.78003	0.142542	7.91794	0.186011	0.000379849	0.0250754	0.0808925	0.0808925	Outer envelope pore protein 16-3, chloroplastic/mitochondrial	Scaffold_4	4160838	4165446
SS_TRINITY_DN20939_c0_g1_i1	4.44048e-08	6.12271e-06	4.54878	0.831225	3.75957	8.09719	0.28497	2.47877	1.21301	2.47877	Aspartic proteinase	Scaffold_7	15771641	15790226
RS_TRINITY_DN24489_c2_g1_i3	4.66546e-08	6.40754e-06	-4.01009	0.733963	1.97029	4.88317	0.19833	0.439124	1.95648	1.95648	Protein FATTY ACID EXPORT 1, chloroplastic {ECO:0000303|PubMed:25646734}	Scaffold_3	6664526	6664596
RR_TRINITY_DN30069_c0_g3_i2	4.67469e-08	6.40754e-06	-2.61304	0.478293	4.41327	2.08626	0.115887	0.16854	0.799169	0.799169	2-succinylbenzoate--CoA ligase, chloroplastic/peroxisomal	Scaffold_4	5514608	5521535
RS_TRINITY_DN5019_c0_g1_i1	4.70409e-08	6.43017e-06	-5.36674	0.982533	3.99536	11.2846	0.211148	3.65034	1.06628	3.65034	Probable inorganic phosphate transporter 1-4	Scaffold_4	10052305	10059206
SS_TRINITY_DN23492_c0_g1_i3	4.7186e-08	6.43238e-06	2.02436	0.370652	6.29797	1.6057	0.00414172	0.545391	0.184305	0.545391	TVP38/TMEM64 family membrane protein slr0305	Scaffold_7	16689172	16698403
SR_TRINITY_DN13842_c0_g1_i9	4.9523e-08	6.73256e-06	4.13099	0.75756	2.43245	6.55682	0.417584	1.73185	1.87801	1.87801	Pentatricopeptide repeat-containing protein At5g42310, mitochondrial	Scaffold_7	15988190	15994857
RR_TRINITY_DN28550_c0_g1_i1	4.97056e-08	6.73902e-06	-4.67736	0.857859	3.92972	8.5815	0.148855	2.79484	1.10639	2.79484	Dual specificity protein phosphatase 1	Scaffold_7	16902954	16907173
RR_TRINITY_DN25675_c1_g1_i3	5.16654e-08	6.98574e-06	-3.87988	0.712495	2.29644	5.57852	0.119641	1.55635	1.91096	1.91096	Copia protein	Scaffold_8	7953071	7953484
RS_TRINITY_DN24946_c4_g2_i1	5.34729e-08	7.2106e-06	-3.6817	0.676863	4.07575	5.32505	0.0845463	1.74803	1.01507	1.74803	Ataxin-7-like protein 3 {ECO:0000255|HAMAP-Rule:MF_03047}	Scaffold_7	13443586	13448432
RS_TRINITY_DN23335_c1_g3_i1	5.39051e-08	7.24929e-06	2.49284	0.458417	6.05078	2.44167	0.0714846	0.7691	0.220633	0.7691	Polygalacturonase inhibitor {ECO:0000250|UniProtKB:P58822}	Scaffold_4	3942879	4502819
RS_TRINITY_DN19163_c0_g1_i5	5.54317e-08	7.43455e-06	-1.86575	0.343414	5.67319	1.36856	0.00862051	0.463112	0.298107	0.463112	Hydroxyproline O-galactosyltransferase GALT3 {ECO:0000303|PubMed:26690932}	Scaffold_7	16258568	16266173
SS_TRINITY_DN18689_c3_g1_i1	5.89077e-08	7.87957e-06	3.5251	0.650138	5.97887	4.8917	0.0182661	1.67245	0.233078	1.67245	Retrovirus-related Pol polyprotein from transposon TNT 1-94	Scaffold_5	11301859	11304908
RS_TRINITY_DN25666_c0_g1_i4	6.06123e-08	8.0859e-06	-2.69539	0.497581	4.19566	2.09462	0.0535658	0.114919	0.936782	0.936782	Probable serine/threonine-protein phosphatase 2A regulatory subunit B'' subunit TON2	Scaffold_4	6362350	6362730
RR_TRINITY_DN26186_c0_g4_i3	6.09272e-08	8.10625e-06	-4.86261	0.897814	5.02673	9.31466	0.134874	3.08941	0.501518	3.08941	[Pyruvate dehydrogenase (acetyl-transferring)] kinase, mitochondrial	Scaffold_7	15997539	16004080
SS_TRINITY_DN20317_c0_g1_i1	6.15673e-08	8.16962e-06	3.46391	0.639783	3.61849	4.09273	0.332519	0.624365	1.30477	1.30477	Myb family transcription factor PHL7 {ECO:0000305}	Scaffold_4	806436	812245
SR_TRINITY_DN23396_c0_g1_i1	6.40267e-08	8.47343e-06	2.07814	0.38433	4.94563	1.70309	0.0134629	0.577376	0.535787	0.577376	Putative disease resistance protein RGA4	Scaffold_4	3332836	3336475
SS_TRINITY_DN15826_c0_g2_i2	6.47447e-08	8.54579e-06	4.05598	0.750389	2.7621	6.38473	0.486455	1.65404	1.76588	1.76588		Scaffold_4	2990581	2995774
SR_TRINITY_DN7461_c0_g1_i3	6.50951e-08	8.56936e-06	1.63925	0.303328	6.83515	1.06006	0.00597523	0.362056	0.128757	0.362056	Ornithine carbamoyltransferase, chloroplastic	Scaffold_7	12631296	12639274
RS_TRINITY_DN22001_c0_g1_i7	6.66289e-08	8.7482e-06	-2.22928	0.412828	4.76713	1.62912	0.0654587	0.260115	0.616249	0.616249		Scaffold_6	20630960	20631772
SS_TRINITY_DN736_c0_g1_i1	6.73944e-08	8.82548e-06	1.79993	0.333445	7.21239	1.27903	0.00211692	0.442625	0.105481	0.442625	Uncharacterized protein At4g15545	Scaffold_4	6712159	6721573
SR_TRINITY_DN10478_c0_g1_i3	6.80252e-08	8.88476e-06	2.23679	0.414504	5.4553	1.97564	0.0136327	0.673622	0.355409	0.673622	Protein TRIGALACTOSYLDIACYLGLYCEROL 4, chloroplastic {ECO:0000303|PubMed:18689504}	Scaffold_7	15844496	15853319
SS_TRINITY_DN16404_c0_g1_i3	7.08559e-08	9.23032e-06	0.829551	0.153935	7.48831	0.267207	0.00133755	0.08834	0.0934459	0.0934459	Protein SGT1 homolog {ECO:0000250|UniProtKB:Q08446}	Scaffold_7	20532722	20538968
SS_TRINITY_DN13905_c0_g2_i8	7.18988e-08	9.34179e-06	3.99486	0.741662	1.75986	5.09035	0.24015	0.654108	1.9601	1.9601		Scaffold_4	3578318	3587992
RS_TRINITY_DN29942_c3_g1_i1	7.25072e-08	9.39637e-06	-3.8714	0.718944	1.67109	4.20972	0.111994	0.116208	1.95553	1.95553		Scaffold_2	16722964	16723251
SR_TRINITY_DN23208_c2_g1_i1	7.38187e-08	9.54154e-06	4.54957	0.84539	3.36309	8.18778	0.0628155	2.79592	1.46782	2.79592	Putative pentatricopeptide repeat-containing protein At5g52630	Scaffold_4	3540838	3545631
SR_TRINITY_DN23291_c0_g1_i2	7.73768e-08	9.9756e-06	1.3702	0.255009	8.95788	0.743428	0.000519656	0.259598	0.0734481	0.259598	60S ribosomal protein L9	Scaffold_7	17293781	17297032
SR_TRINITY_DN24951_c0_g1_i1	8.4514e-08	1.08677e-05	4.61046	0.860608	6.91714	8.43344	0.0429331	2.91965	0.122801	2.91965	Rhodanese-like domain-containing protein 9, chloroplastic	Scaffold_4	4070616	4073924
RR_TRINITY_DN31380_c0_g1_i1	8.62515e-08	1.10626e-05	-3.76269	0.702843	1.60086	4.51109	0.0265923	0.76161	1.94936	1.94936	Transposon Ty3-I Gag-Pol polyprotein	Scaffold_10	1385448	1386310
SR_TRINITY_DN25881_c0_g3_i1	8.79892e-08	1.12565e-05	3.61374	0.675475	6.97596	5.18583	0.0166652	1.8084	0.118903	1.8084	Probable polyribonucleotide nucleotidyltransferase 1, chloroplastic	Scaffold_4	5896345	5913495
SR_TRINITY_DN26378_c0_g1_i10	8.89765e-08	1.13537e-05	0.961303	0.179753	6.98139	0.367056	0.00202179	0.127223	0.118558	0.127223	Probable serine/threonine-protein kinase dyrk2	Scaffold_4	6882282	6898270
RR_TRINITY_DN9690_c0_g2_i1	9.08872e-08	1.1549e-05	-4.76047	0.890797	4.57023	9.0057	0.121885	3.05219	0.710882	3.05219		Scaffold_1	24949000	24949149
RR_TRINITY_DN21479_c0_g2_i6	9.09698e-08	1.1549e-05	-4.33813	0.811792	1.9976	6.1862	0.681513	0.56959	1.95451	1.95451		Scaffold_4	2439660	2439941
SR_TRINITY_DN10456_c0_g1_i2	9.64727e-08	1.22165e-05	4.43463	0.831507	5.45635	7.82549	0.0930547	2.67256	0.355114	2.67256	OTU domain-containing protein At3g57810	Scaffold_4	3851727	3859009
RS_TRINITY_DN20630_c0_g1_i5	1.04586e-07	1.32103e-05	-4.91944	0.924955	3.96341	9.64759	0.446904	2.97526	1.08601	2.97526	Histone-lysine N-methyltransferase ASHH3	Scaffold_7	15627412	15649795
RS_TRINITY_DN24518_c0_g1_i2	1.08607e-07	1.36837e-05	-3.77744	0.711155	1.60072	4.87132	0.0736174	1.06878	1.94935	1.94935	AP2-associated protein kinase 1 {ECO:0000303|PubMed:11877457}	Scaffold_4	8723359	8729720
RS_TRINITY_DN4588_c0_g1_i1	1.09309e-07	1.37374e-05	-3.83408	0.721978	1.94854	4.33029	0.127217	0.312325	1.95779	1.95779	Retrovirus-related Pol polyprotein from transposon TNT 1-94	Scaffold_3	10781125	10783734
SS_TRINITY_DN21363_c0_g1_i7	1.1057e-07	1.38551e-05	5.49846	1.0358	5.23239	12.0676	0.383426	3.90808	0.423609	3.90808	Rhodanese-like domain-containing protein 9, chloroplastic	Scaffold_4	4070620	4073924
RR_TRINITY_DN17154_c0_g1_i1	1.10801e-07	1.38551e-05	2.00857	0.3784	5.52507	1.61039	0.00979932	0.562948	0.336197	0.562948	DAR GTPase 2, mitochondrial {ECO:0000303|PubMed:16849600}	Scaffold_4	11308829	11316280
SS_TRINITY_DN17438_c0_g2_i1	1.17581e-07	1.46662e-05	3.72187	0.702608	4.72934	5.53693	0.0893634	1.88527	0.633858	1.88527	Calmodulin-binding protein 25 {ECO:0000303|PubMed:15086802}	Scaffold_4	1320486	1321435
RS_TRINITY_DN14409_c0_g1_i1	1.18749e-07	1.47749e-05	-3.71453	0.701462	1.32306	3.88696	0.0648588	0.157537	1.90334	1.90334	Probable leucine-rich repeat receptor-like protein kinase At5g49770	Scaffold_13	2647955	2648322
SR_TRINITY_DN12659_c0_g2_i1	1.20236e-07	1.49227e-05	3.76827	0.711917	2.06998	5.27851	0.0796442	1.51879	1.94766	1.94766	Gibberellin-regulated protein 9	Scaffold_7	14356486	14358432
RR_TRINITY_DN28898_c0_g1_i2	1.26221e-07	1.5588e-05	-2.29024	0.433409	5.26364	2.00373	0.338327	0.309902	0.413045	0.413045	Nuclear poly(A) polymerase 1 {ECO:0000303|PubMed:18479511}	Scaffold_4	1903056	1908738
RR_TRINITY_DN14937_c0_g1_i4	1.26098e-07	1.5588e-05	-3.74832	0.709314	1.37612	3.9752	0.0977609	0.147128	1.91474	1.91474	Ras-related protein RABF1 {ECO:0000303|PubMed:12644670}	Scaffold_4	6832339	6836336
RS_TRINITY_DN29472_c3_g2_i5	1.26799e-07	1.56207e-05	-3.74458	0.708743	3.58899	5.61449	0.0848577	1.92441	1.32404	1.92441	Pentatricopeptide repeat-containing protein At5g42310, mitochondrial	Scaffold_7	15988157	15994692
RS_TRINITY_DN15035_c0_g1_i1	1.28952e-07	1.58468e-05	-5.33353	1.01008	5.55921	11.3947	1.18482	2.8962	0.327076	2.8962	Polyribonucleotide nucleotidyltransferase 1, chloroplastic	Scaffold_4	5896297	5913514
SS_TRINITY_DN354_c0_g1_i1	1.29745e-07	1.59051e-05	3.32423	0.629684	3.35148	3.14154	0.111151	0.0974949	1.47486	1.47486	Fatty acyl-CoA reductase 2 {ECO:0000305}	Scaffold_4	818715	822425
SS_TRINITY_DN13751_c0_g1_i2	1.31554e-07	1.60873e-05	3.33464	0.631959	5.84279	4.45628	0.0466277	1.55086	0.259639	1.55086	DNA-directed RNA polymerase III subunit 1 {ECO:0000305}	Scaffold_4	5833707	5866843
RS_TRINITY_DN12422_c0_g1_i6	1.34031e-07	1.63502e-05	-3.8738	0.734615	3.00606	5.97271	0.500418	1.61138	1.65822	1.65822	2-alkenal reductase (NADP(+)-dependent)	Scaffold_7	15107295	15112433
SS_TRINITY_DN24285_c1_g1_i11	1.37513e-07	1.6734e-05	4.13693	0.785214	2.9424	6.86561	0.0260106	2.44023	1.68803	2.44023		Scaffold_7	15726178	15726486
RS_TRINITY_DN16849_c0_g1_i3	1.39488e-07	1.69331e-05	-3.97904	0.755621	1.29637	4.61454	0.38671	0.0337878	1.89714	1.89714		Scaffold_4	6023622	6032115
SS_TRINITY_DN21363_c0_g1_i1	1.42246e-07	1.72259e-05	5.20451	0.989013	4.13721	10.8749	0.223009	3.68958	0.975045	3.68958	Rhodanese-like domain-containing protein 9, chloroplastic	Scaffold_4	4070620	4073924
SR_TRINITY_DN19712_c0_g2_i4	1.43243e-07	1.73047e-05	5.54251	1.0535	3.67555	12.3353	0.517574	3.92188	1.2675	3.92188	Cyclin-T1-5	Scaffold_4	4113936	4125780
RS_TRINITY_DN28884_c2_g2_i7	1.49609e-07	1.80301e-05	-4.19379	0.798355	4.96825	7.06962	0.124083	2.4254	0.526054	2.4254	Transposon Ty3-I Gag-Pol polyprotein	Scaffold_2	12448350	12448648
RS_TRINITY_DN5255_c0_g1_i1	1.52016e-07	1.82759e-05	-4.22292	0.80435	3.66567	7.17086	0.170698	2.41722	1.27394	2.41722	GTP-binding protein SAR1B	Scaffold_4	7806405	7807128
SS_TRINITY_DN26386_c5_g1_i1	1.81783e-07	2.18022e-05	1.74029	0.333577	5.20783	1.14049	0.0129367	0.343698	0.432159	0.432159	Exo-poly-alpha-D-galacturonosidase	Scaffold_4	3761347	3763993
SR_TRINITY_DN26418_c2_g3_i2	1.82837e-07	2.1876e-05	3.97819	0.76269	3.03518	6.39192	0.0961369	2.23065	1.64421	2.23065	Transposon Ty3-I Gag-Pol polyprotein	Scaffold_3	24283037	24283900
RS_TRINITY_DN21604_c0_g1_i2	1.90611e-07	2.27516e-05	-4.21856	0.809973	3.95126	7.19493	0.785176	1.83905	1.0934	1.83905	Retrovirus-related Pol polyprotein from transposon TNT 1-94	Scaffold_4	16408998	16413838
RS_TRINITY_DN18320_c0_g1_i5	1.94587e-07	2.31707e-05	-3.04612	0.585294	4.71667	2.88963	0.730492	-0.285565	0.639783	0.639783	Transcription initiation factor TFIID subunit 1	Scaffold_7	14391340	14421346
RS_TRINITY_DN27310_c0_g1_i1	1.95123e-07	2.31792e-05	-5.16298	0.992132	4.29109	10.7832	1.30653	2.63077	0.87499	2.63077		Scaffold_4	2634664	2643580
RR_TRINITY_DN28111_c1_g1_i2	1.99955e-07	2.36968e-05	-4.04283	0.77756	3.9335	6.6157	0.825607	1.59279	1.10411	1.59279	Pentatricopeptide repeat-containing protein At2g41720	Scaffold_4	3166142	3175059
SR_TRINITY_DN26844_c0_g1_i1	2.04527e-07	2.41812e-05	1.1993	0.230849	6.58236	0.582507	0.00211539	0.21105	0.151164	0.21105	Eukaryotic translation initiation factor 3 subunit C {ECO:0000255|HAMAP-Rule:MF_03002}	Scaffold_4	2752124	2759104
SS_TRINITY_DN17479_c0_g1_i4	2.1502e-07	2.53616e-05	3.72606	0.718504	3.79948	5.05987	0.877538	0.577028	1.18745	1.18745	Protein NRT1/ PTR FAMILY 3.1	Scaffold_4	1730080	1733335
SS_TRINITY_DN27983_c0_g1_i1	2.17601e-07	2.56056e-05	5.99679	1.15687	4.29641	14.5862	0.110211	5.24317	0.871591	5.24317	MLO-like protein 1	Scaffold_3	14526432	14526815
SS_TRINITY_DN18526_c1_g1_i1	2.35178e-07	2.76088e-05	3.80265	0.735645	2.63602	5.87642	0.0829338	2.08176	1.81377	2.08176		Scaffold_1	8132028	8132087
RS_TRINITY_DN26708_c3_g1_i5	2.4676e-07	2.89005e-05	-4.05826	0.786462	3.66978	6.70101	0.442812	2.03128	1.27126	2.03128	Putative disease resistance protein At3g14460	Scaffold_3	6106879	6107167
RS_TRINITY_DN28778_c1_g4_i6	2.59575e-07	3.03302e-05	-3.69845	0.718054	1.86847	5.41295	0.101631	1.78981	1.96077	1.96077		Scaffold_2	16119811	16121731
SR_TRINITY_DN17059_c0_g2_i1	2.79285e-07	3.25569e-05	4.3618	0.849109	2.67918	7.76509	0.658825	2.22512	1.79803	2.22512	Serine/threonine-protein kinase Nek6	Scaffold_4	3687996	3694200
SR_TRINITY_DN18454_c1_g1_i1	2.84892e-07	3.30604e-05	5.22479	1.01785	3.46302	11.1473	0.0275217	4.11652	1.40549	4.11652	Cysteine-rich repeat secretory protein 38	Scaffold_4	4141527	4156903
RS_TRINITY_DN27590_c0_g1_i10	2.84929e-07	3.30604e-05	-3.47297	0.676577	4.16325	4.92537	0.187445	1.64358	0.957995	1.64358		Scaffold_7	19858349	19860779
RS_TRINITY_DN12422_c0_g1_i1	2.8858e-07	3.34063e-05	-5.06882	0.987928	4.87165	10.4952	0.560313	3.3437	0.568436	3.3437	2-alkenal reductase (NADP(+)-dependent)	Scaffold_7	15106702	15112433
SR_TRINITY_DN20705_c0_g1_i6	2.93995e-07	3.39544e-05	4.69648	0.915982	3.49489	9.01419	0.126571	3.22952	1.38509	3.22952		Scaffold_4	3579901	3583182
SR_TRINITY_DN15304_c0_g1_i8	2.95599e-07	3.40608e-05	3.64648	0.711337	1.90738	4.71875	0.0643097	1.1924	1.95969	1.95969	7-hydroxymethyl chlorophyll a reductase, chloroplastic	Scaffold_3	16587408	16587585
SS_TRINITY_DN27646_c0_g1_i1	2.98636e-07	3.43315e-05	1.02676	0.20037	6.74333	0.431016	0.00237003	0.158223	0.136173	0.158223	Pre-mRNA-processing factor 19 {ECO:0000305}	Scaffold_4	8826004	8826190
SS_TRINITY_DN26002_c0_g2_i4	3.01075e-07	3.45323e-05	3.86139	0.75377	2.14919	5.40719	0.335244	1.19807	1.93743	1.93743	Histone-lysine N-methyltransferase ASHH3	Scaffold_7	15627600	15645436
RS_TRINITY_DN25115_c0_g1_i1	3.04913e-07	3.48923e-05	-3.62823	0.708586	1.45654	3.74401	0.0786735	0.171596	1.9297	1.9297	Guanylate kinase 1	Scaffold_4	3520508	3521147
RS_TRINITY_DN24421_c1_g1_i1	3.09408e-07	3.53256e-05	-2.34819	0.458844	4.966	2.25641	0.023377	0.818773	0.527017	0.818773	Copia protein	Scaffold_6	3319710	3322120
RS_TRINITY_DN10548_c0_g1_i4	3.13723e-07	3.57365e-05	-0.989957	0.193539	6.6124	0.301636	0.0016626	0.0415149	0.148168	0.148168	Cyclin-T1-4	Scaffold_4	7378907	7391122
RR_TRINITY_DN28750_c0_g1_i3	3.20673e-07	3.6445e-05	2.50029	0.48921	6.31452	2.56054	0.0254677	0.931838	0.182131	0.931838	Probable acyl-CoA dehydrogenase IBR3 {ECO:0000305}	Scaffold_4	6052742	6065679
SR_TRINITY_DN25408_c1_g1_i2	3.24997e-07	3.67689e-05	1.77033	0.346557	6.03865	1.28413	0.0054263	0.47498	0.222655	0.47498	CDPK-related kinase 1	Scaffold_4	2012023	2016824
SS_TRINITY_DN24730_c0_g1_i4	3.24936e-07	3.67689e-05	3.73191	0.730546	2.55849	5.68927	0.294552	1.82192	1.84024	1.84024	Putative pentatricopeptide repeat-containing protein At3g16890, mitochondrial	Scaffold_4	8149036	8151539
RS_TRINITY_DN28650_c1_g2_i5	3.28897e-07	3.71259e-05	-2.38028	0.466164	4.63873	2.32214	0.0439502	0.825286	0.676466	0.825286	Pto-interacting protein 1	Scaffold_3	914334	914483
SR_TRINITY_DN25054_c0_g2_i4	3.33876e-07	3.76029e-05	1.15428	0.226186	6.19736	0.546295	0.00269691	0.201943	0.198191	0.201943	Protein RRP6-like 3 {ECO:0000303|PubMed:18285452}	Scaffold_15	14207028	14207402
SS_TRINITY_DN22349_c0_g1_i3	3.46712e-07	3.89606e-05	2.50343	0.491243	7.45952	2.57217	0.00246287	0.962816	0.0945407	0.962816	Calcium sensing receptor, chloroplastic	Scaffold_7	14653854	14661545
SR_TRINITY_DN24445_c0_g3_i2	3.496e-07	3.91968e-05	4.65999	0.914704	3.34748	8.91442	0.34235	3.00438	1.47727	3.00438	1-acyl-sn-glycerol-3-phosphate acyltransferase 2	Scaffold_4	3606812	3613632
RR_TRINITY_DN23816_c0_g1_i1	3.56229e-07	3.98506e-05	-1.20761	0.237207	6.04222	0.487095	0.00301061	0.102212	0.222057	0.222057	TOG array regulator of axonemal microtubules protein 1	Scaffold_4	5758927	5764418
RR_TRINITY_DN23189_c0_g1_i1	3.59415e-07	4.01169e-05	-1.8502	0.363548	6.69157	1.40628	0.00422513	0.524442	0.14071	0.524442	Adenylosuccinate synthetase 2, chloroplastic {ECO:0000255|HAMAP-Rule:MF_03125}	Scaffold_4	3588807	3593134
RR_TRINITY_DN29410_c0_g2_i9	3.6448e-07	4.05915e-05	-3.66321	0.720164	1.89865	4.7827	0.11455	1.17574	1.96	1.96		Scaffold_7	19856699	19858540
RS_TRINITY_DN16489_c0_g1_i8	3.73894e-07	4.15472e-05	-4.32371	0.850823	1.85203	5.70475	0.93458	-0.163618	1.96102	1.96102		Scaffold_4	5982273	5987984
RS_TRINITY_DN16323_c0_g1_i1	3.75521e-07	4.16353e-05	-3.58061	0.704711	1.40612	3.90953	0.0658149	0.459887	1.92066	1.92066	Two-component response regulator ORR9 {ECO:0000305}	Scaffold_4	2450542	2453532
RS_TRINITY_DN23289_c0_g1_i4	3.92493e-07	4.34205e-05	5.07553	1.00058	3.00691	10.6073	0.268271	3.7364	1.65781	3.7364	Protein ORANGE-LIKE, chloroplastic {ECO:0000305}	Scaffold_15	1046765	1048322
SS_TRINITY_DN26400_c0_g1_i2	4.06728e-07	4.48957e-05	0.797841	0.157496	7.50838	0.262352	0.000676713	0.0985434	0.0927033	0.0985434	FT-interacting protein 1 {ECO:0000303|PubMed:22529749}	Scaffold_4	4049213	4052499
RR_TRINITY_DN24098_c0_g1_i11	4.19769e-07	4.6233e-05	4.90322	0.969061	3.84172	9.91699	0.196431	3.55989	1.16073	3.55989	1-acyl-sn-glycerol-3-phosphate acyltransferase 2	Scaffold_4	3606836	3613894
SS_TRINITY_DN28496_c0_g1_i4	4.54101e-07	4.99041e-05	3.73148	0.739676	2.55652	5.75564	0.279775	1.9087	1.84088	1.9087	Magnesium-protoporphyrin IX monomethyl ester [oxidative] cyclase, chloroplastic	Scaffold_4	1093274	1096432
RR_TRINITY_DN20479_c0_g2_i2	4.57468e-07	5.01637e-05	-1.15805	0.229619	6.31461	0.55446	0.00443876	0.206461	0.18212	0.206461	Probable methyltransferase PMT1	Scaffold_4	9567412	9570735
SR_TRINITY_DN16466_c0_g1_i1	4.6126e-07	5.04686e-05	2.54949	0.505674	4.24048	2.68794	0.0873155	0.935511	0.907586	0.935511	Cystathionine beta-lyase, chloroplastic	Scaffold_4	2432821	2434998
RS_TRINITY_DN19196_c0_g1_i3	4.63921e-07	5.06486e-05	-5.00098	0.992128	3.30508	10.3441	0.0566073	3.88066	1.50244	3.88066	Light-mediated development protein DET1	Scaffold_7	16645858	16653117
RR_TRINITY_DN22053_c0_g1_i2	5.10666e-07	5.56303e-05	-3.69057	0.734842	1.47907	4.35628	0.226584	0.549354	1.93338	1.93338	Proteasome assembly chaperone 3	Scaffold_1	9708637	9709271
RS_TRINITY_DN11542_c0_g1_i3	5.31908e-07	5.78181e-05	-4.79139	0.955521	3.1529	9.53059	0.0029063	3.64917	1.58546	3.64917	GDP-Man:Man(3)GlcNAc(2)-PP-Dol alpha-1,2-mannosyltransferase	Scaffold_7	16021760	16026472
SS_TRINITY_DN19323_c1_g1_i3	5.43973e-07	5.9001e-05	4.85707	0.969453	3.6577	9.79971	0.101122	3.65824	1.27915	3.65824	Laccase-17	Scaffold_4	3680492	3684533
SR_TRINITY_DN19712_c0_g2_i5	5.50136e-07	5.95399e-05	5.05551	1.0095	3.76971	10.6201	0.484802	3.59154	1.2065	3.59154	Cyclin-T1-5	Scaffold_4	4113936	4124442
RS_TRINITY_DN16489_c0_g1_i9	5.6699e-07	6.12312e-05	-4.06539	0.812732	1.58593	4.88233	0.694371	-0.185425	1.94776	1.94776		Scaffold_4	5982273	5987984
RS_TRINITY_DN17993_c0_g1_i23	5.72128e-07	6.16526e-05	-3.60768	0.721478	1.67826	5.05197	0.126092	1.56807	1.95603	1.95603		Scaffold_4	11940595	11956255
SR_TRINITY_DN9712_c0_g1_i8	6.13973e-07	6.60193e-05	3.86546	0.775144	2.94861	6.22765	0.33687	2.06652	1.68517	2.06652	Ribonucleoside-diphosphate reductase small chain A	Scaffold_7	16771403	16776762
SR_TRINITY_DN22938_c0_g2_i1	6.21458e-07	6.66804e-05	2.60876	0.523381	4.41107	2.83749	0.0534707	1.04224	0.800486	1.04224	Probable glucuronoxylan glucuronosyltransferase F8H	Scaffold_4	3593665	3604189
RS_TRINITY_DN12269_c0_g1_i8	6.56448e-07	7.02837e-05	-6.59133	1.3252	4.61522	18.1418	0.0968905	6.92776	0.687968	6.92776	Squamosa promoter-binding-like protein 1	Scaffold_7	16058900	16067218
RS_TRINITY_DN12422_c0_g1_i7	6.85201e-07	7.3205e-05	-3.70691	0.74653	2.39875	5.04064	0.342288	1.13236	1.88694	1.88694	2-alkenal reductase (NADP(+)-dependent)	Scaffold_7	15106702	15112433
RS_TRINITY_DN1598_c0_g1_i1	6.999e-07	7.46156e-05	-3.87072	0.780169	1.44413	4.2845	0.507073	-0.197252	1.92758	1.92758	dCTP pyrophosphatase 1 {ECO:0000305}	Scaffold_4	9417614	9419928
SS_TRINITY_DN24975_c0_g2_i1	7.20887e-07	7.66891e-05	1.63937	0.330808	5.70173	1.12523	0.0147776	0.422958	0.291234	0.422958	Protein GFS12 {ECO:0000303|PubMed:25618824}	Scaffold_7	16124551	16137053
RS_TRINITY_DN27669_c0_g2_i2	7.26072e-07	7.70764e-05	-3.21703	0.649346	3.24137	4.00877	0.147914	1.19027	1.53869	1.53869	Dual specificity protein phosphatase 1	Scaffold_7	16903761	16907173
RR_TRINITY_DN15466_c0_g1_i3	7.34558e-07	7.78117e-05	-0.740886	0.149614	7.62041	0.21971	0.000678715	0.0778928	0.0888581	0.0888581		Scaffold_4	9134876	9136008
RS_TRINITY_DN15461_c0_g1_i9	7.51804e-07	7.94698e-05	-3.63122	0.733954	2.59409	4.04003	0.326375	0.234864	1.82838	1.82838	Lariat debranching enzyme	Scaffold_4	4709696	4714549
SR_TRINITY_DN16280_c0_g1_i4	7.53455e-07	7.9476e-05	3.93194	0.794804	3.23898	6.4811	0.343642	2.18321	1.54001	2.18321	Lariat debranching enzyme	Scaffold_4	4709809	4716819
RS_TRINITY_DN28412_c0_g3_i3	7.56696e-07	7.96494e-05	-4.60469	0.930952	5.11492	8.88976	0.0988325	3.36786	0.466404	3.36786	Probable calcium-binding protein CML50	Scaffold_4	2961307	2967288
RR_TRINITY_DN23028_c1_g1_i4	7.78877e-07	8.18116e-05	-3.72288	0.75353	1.87886	4.95258	0.310674	1.03571	1.96055	1.96055	Glutathione reductase, chloroplastic	Scaffold_4	6175915	6187480
SR_TRINITY_DN14205_c0_g1_i1	7.86824e-07	8.24727e-05	4.033	0.816627	1.76974	6.82704	0.3312	2.33632	1.96039	2.33632	Protein MIZU-KUSSEI 1	Scaffold_4	485836	487042
RS_TRINITY_DN1161_c0_g1_i1	7.91168e-07	8.27542e-05	-2.68646	0.544089	3.91518	2.50199	0.0689072	0.549778	1.11522	1.11522	Probable pectinesterase/pectinesterase inhibitor 58	Scaffold_7	15977642	15978349
SR_TRINITY_DN15242_c0_g1_i2	8.00099e-07	8.33909e-05	2.86733	0.580979	3.71665	3.09943	0.109388	0.862404	1.24076	1.24076		Scaffold_4	653421	656221
RR_TRINITY_DN24820_c0_g1_i3	8.00598e-07	8.33909e-05	-2.47183	0.500854	4.16814	1.94607	0.0486285	0.290753	0.954791	0.954791	Anti-sigma-I factor RsgI6 {ECO:0000305}	Scaffold_4	797046	802001
RR_TRINITY_DN6256_c0_g1_i1	8.10337e-07	8.42295e-05	-3.54172	0.717985	1.97751	3.87779	0.106023	0.464809	1.95599	1.95599	UDP-URONIC ACID TRANSPORTER 1 {ECO:0000303|PubMed:28062750}	Scaffold_4	2999503	3002187
RR_TRINITY_DN27389_c1_g1_i1	8.16068e-07	8.46488e-05	-3.0149	0.611356	3.4802	2.70708	0.100507	0.202905	1.39452	1.39452	Strigolactone esterase D14 {ECO:0000303|PubMed:25425668}	Scaffold_4	4985520	4987171
SR_TRINITY_DN16241_c0_g2_i1	8.20817e-07	8.49648e-05	1.0333	0.209578	6.39185	0.422341	0.00330712	0.144144	0.172385	0.172385	Protein SUPPRESSOR OF GENE SILENCING 3 homolog	Scaffold_4	12721738	12739050
SR_TRINITY_DN22588_c0_g3_i2	8.3192e-07	8.59357e-05	4.19958	0.852236	2.95044	7.41461	0.136103	2.76912	1.68433	2.76912	Histone-lysine N-methyltransferase ASHH3	Scaffold_7	15627597	15649667
RS_TRINITY_DN20630_c0_g1_i7	8.52628e-07	8.78929e-05	-3.73711	0.759125	1.88382	4.71083	0.34465	0.712382	1.96043	1.96043	Histone-lysine N-methyltransferase ASHH3	Scaffold_7	15642773	15646648
RS_TRINITY_DN18559_c0_g2_i1	8.57702e-07	8.82337e-05	-0.9698	0.197044	7.49987	0.395754	0.00329708	0.152007	0.0930161	0.152007	Protein SGT1 homolog {ECO:0000250|UniProtKB:Q08446}	Scaffold_7	20532690	20538957
RS_TRINITY_DN22890_c2_g1_i1	9.00398e-07	9.24353e-05	-1.33112	0.270981	6.63283	0.746644	0.00257746	0.291145	0.146183	0.291145	Protein ZINC INDUCED FACILITATOR-LIKE 1	Scaffold_4	838287	851461
RR_TRINITY_DN30227_c0_g2_i4	9.03582e-07	9.25717e-05	-3.75186	0.763885	2.6351	4.70169	0.519984	0.495693	1.8141	1.8141	G patch domain-containing protein 11	Scaffold_4	4168074	4226997
SR_TRINITY_DN9712_c0_g1_i4	9.18632e-07	9.39208e-05	4.27537	0.871047	4.57074	7.70692	0.21552	2.81937	0.710613	2.81937	Ribonucleoside-diphosphate reductase small chain A	Scaffold_7	16771403	16776762
RS_TRINITY_DN25083_c0_g2_i17	9.56827e-07	9.76257e-05	-3.45669	0.705401	1.52905	4.33734	0.0496157	1.18363	1.94075	1.94075	Retrovirus-related Pol polyprotein from transposon TNT 1-94	Scaffold_9	13733175	13733751
SR_TRINITY_DN9920_c0_g1_i3	9.62154e-07	9.79689e-05	4.42872	0.903963	3.85564	8.28096	0.180855	3.08774	1.152	3.08774	Aspartic proteinase	Scaffold_7	15773799	15790499
SR_TRINITY_DN24345_c0_g2_i5	9.64191e-07	9.79763e-05	0.790785	0.161424	7.27032	0.217239	0.0015761	0.0525117	0.102655	0.102655	Organelle RRM domain-containing protein 1, chloroplastic {ECO:0000303|PubMed:23487777}	Scaffold_2	23566469	23574353
RR_TRINITY_DN24016_c0_g1_i7	1.03823e-06	0.000105286	-3.56121	0.729121	1.67956	4.3519	0.170347	0.868916	1.95612	1.95612	Spermine synthase	Scaffold_7	19609604	19613750
SS_TRINITY_DN24601_c0_g1_i6	1.04578e-06	0.000105836	4.76454	0.975777	3.65677	9.60823	0.0406619	3.7679	1.27975	3.7679	Pentatricopeptide repeat-containing protein At2g35130	Scaffold_7	15131966	15142367
SR_TRINITY_DN903_c0_g1_i1	1.07001e-06	0.000108069	0.975027	0.19987	6.83609	0.402654	0.0014311	0.158361	0.128685	0.158361	Uncharacterized GPI-anchored protein At1g61900	Scaffold_7	13856069	13863269
SS_TRINITY_DN13905_c0_g2_i5	1.09444e-06	0.000110313	4.63407	0.950803	3.06247	9.10159	0.00797619	3.60813	1.63089	3.60813		Scaffold_4	3578318	3587992
SR_TRINITY_DN19596_c0_g1_i4	1.13032e-06	0.0001137	0.898578	0.184609	7.52762	0.342551	0.000718128	0.135603	0.092007	0.135603	60S ribosomal protein L26-1	Scaffold_2	27277252	27280304
SS_TRINITY_DN16950_c0_g1_i1	1.14357e-06	0.000114801	2.21569	0.455418	5.13594	2.08345	0.0224661	0.807155	0.458399	0.807155		Scaffold_4	9178974	9180195
RR_TRINITY_DN31275_c0_g1_i9	1.21575e-06	0.000121802	3.89288	0.802151	3.34871	6.4434	0.10559	2.46819	1.47652	2.46819		Scaffold_4	6535596	6542244
RS_TRINITY_DN22416_c0_g1_i2	1.22157e-06	0.00012214	-2.81917	0.58102	5.66625	3.37971	0.0357804	1.31456	0.299803	1.31456	PP2A regulatory subunit TAP46 {ECO:0000303|PubMed:21216945}	Scaffold_7	18986301	18992232
RS_TRINITY_DN7987_c0_g1_i4	1.33758e-06	0.000133472	-3.46177	0.716117	2.7384	4.27033	0.275979	0.875409	1.77532	1.77532	Eukaryotic translation initiation factor 5B	Scaffold_4	13473302	13475269
RR_TRINITY_DN21290_c0_g1_i1	1.35116e-06	0.000134558	1.65297	0.342083	7.14829	1.16549	0.00197332	0.466109	0.108811	0.466109	Eukaryotic translation initiation factor NCBP	Scaffold_4	5076846	5082749
SR_TRINITY_DN5796_c0_g4_i1	1.36005e-06	0.000135173	4.53691	0.939168	3.25172	8.78187	0.224723	3.30342	1.53295	3.30342	Pentatricopeptide repeat-containing protein At3g06430, chloroplastic	Scaffold_7	16119013	16122741
SR_TRINITY_DN10062_c0_g1_i3	1.37578e-06	0.000136464	4.93904	1.0229	5.8628	10.4114	0.163368	4.02191	0.255488	4.02191	Activating molecule in BECN1-regulated autophagy protein 1	Scaffold_4	5684290	5693403
RR_TRINITY_DN28552_c0_g2_i4	1.38352e-06	0.00013696	-2.97403	0.616076	3.54856	2.8723	0.167818	0.382553	1.35038	1.35038	Phytochromobilin:ferredoxin oxidoreductase, chloroplastic	Scaffold_4	4344701	4348555
RR_TRINITY_DN30185_c0_g1_i4	1.48234e-06	0.000146453	-0.652566	0.135567	8.48874	0.175999	0.000255563	0.0666459	0.0732582	0.0732582	UBP1-associated protein 2A	Scaffold_4	684666	764075
RR_TRINITY_DN23034_c0_g2_i1	1.52607e-06	0.000150475	-4.91015	1.02129	4.52833	10.3232	0.167574	4.00456	0.733239	4.00456	TVP38/TMEM64 family membrane protein slr0305	Scaffold_7	16689172	16698395
RR_TRINITY_DN1797_c0_g1_i1	1.62449e-06	0.000159677	-3.33583	0.695648	1.32494	3.52542	0.0319452	0.565937	1.90376	1.90376		Scaffold_15	16163481	16163890
RR_TRINITY_DN27976_c0_g1_i1	1.6258e-06	0.000159677	3.87815	0.808772	3.25959	6.45271	0.168739	2.44771	1.52854	2.44771		Scaffold_7	14848468	14848719
SR_TRINITY_DN6590_c0_g1_i1	1.63586e-06	0.00016035	2.59557	0.541433	4.74375	2.89095	0.0408264	1.13177	0.627128	1.13177	Phytochromobilin:ferredoxin oxidoreductase, chloroplastic	Scaffold_4	4344696	4349760
SS_TRINITY_DN18907_c0_g1_i5	1.64775e-06	0.000161198	1.15099	0.240168	7.65637	0.568615	0.000753586	0.22997	0.0877275	0.22997	YTH domain-containing family protein 2 {ECO:0000305}	Scaffold_4	5129871	5156840
RR_TRINITY_DN29693_c1_g1_i2	1.72673e-06	0.000168594	-1.036	0.216599	6.28878	0.337629	0.00213542	0.0529551	0.185525	0.185525		Scaffold_4	6653688	6846599
RS_TRINITY_DN30439_c0_g1_i1	1.77039e-06	0.00017252	-3.89673	0.815555	3.22805	6.53235	0.142107	2.51841	1.546	2.51841		Scaffold_7	16148411	16151290
RS_TRINITY_DN15600_c0_g1_i27	1.79636e-06	0.000174709	-3.48565	0.729966	2.3093	3.79947	0.223212	0.376297	1.90819	1.90819	7-hydroxymethyl chlorophyll a reductase, chloroplastic	Scaffold_4	5569851	5577465
SR_TRINITY_DN17059_c0_g2_i2	1.84585e-06	0.000179173	4.44658	0.932274	4.607	8.51733	0.166232	3.31031	0.692066	3.31031	Serine/threonine-protein kinase Nek6	Scaffold_4	3687996	3694200
RS_TRINITY_DN24356_c0_g1_i7	1.86399e-06	0.000180583	-3.44355	0.722276	2.09935	5.05935	0.142533	1.89019	1.9442	1.9442		Scaffold_3	5403963	5407632
RS_TRINITY_DN27197_c3_g1_i11	1.89211e-06	0.000182952	-3.4991	0.734393	2.46506	4.12658	0.288448	0.634687	1.86888	1.86888	Cysteine-rich repeat secretory protein 38	Scaffold_4	4141536	4155987
SS_TRINITY_DN21645_c1_g7_i1	1.92692e-06	0.000185918	3.85973	0.810707	4.96744	6.42639	0.0883242	2.54066	0.526401	2.54066		Scaffold_16	15145749	15146126
SR_TRINITY_DN24951_c0_g1_i2	1.93024e-06	0.000185918	3.49699	0.73457	2.37283	5.03307	0.2649	1.6337	1.89347	1.89347	Rhodanese-like domain-containing protein 9, chloroplastic	Scaffold_4	4070616	4073924
RS_TRINITY_DN19713_c0_g1_i9	1.94571e-06	0.000187047	-2.97924	0.626025	4.35494	2.99206	0.732876	-0.0630602	0.834753	0.834753	Pentatricopeptide repeat-containing protein At5g04810, chloroplastic	Scaffold_4	1500178	1509318
SS_TRINITY_DN19716_c0_g1_i3	1.98165e-06	0.000190135	4.98145	1.04756	3.90474	10.7142	0.0507372	4.33879	1.12161	4.33879	Putative E3 ubiquitin-protein ligase XBAT35	Scaffold_4	9650749	9669426
SR_TRINITY_DN24146_c1_g1_i2	1.98724e-06	0.000190306	3.23979	0.681384	4.88862	4.53232	0.0727051	1.78443	0.560848	1.78443	UDP-glycosyltransferase 74F2	Scaffold_7	14955478	14965378
RS_TRINITY_DN28650_c1_g2_i3	1.99412e-06	0.000190599	-5.29457	1.1137	5.2455	12.1059	0.210531	4.75081	0.419135	4.75081	Pto-interacting protein 1	Scaffold_7	16046107	16050709
RS_TRINITY_DN19114_c0_g1_i7	2.00745e-06	0.000191506	-3.69287	0.777008	1.71114	4.90451	0.45693	0.901535	1.95804	1.95804	Ubiquitin-conjugating enzyme E2 22	Scaffold_4	1023267	1028237
RS_TRINITY_DN27536_c1_g1_i1	2.08663e-06	0.000198301	-1.71366	0.361162	5.91514	0.827277	0.276722	-0.229388	0.245029	0.245029	Peptidyl-prolyl cis-trans isomerase FKBP65	Scaffold_4	1666490	1677179
RR_TRINITY_DN28185_c1_g1_i1	2.08529e-06	0.000198301	-4.48375	0.944947	5.06537	8.69467	0.190439	3.38126	0.48584	3.38126	ABC transporter C family member 10	Scaffold_7	20080987	20082544
RR_TRINITY_DN17610_c0_g1_i5	2.12496e-06	0.00020156	-3.97777	0.838986	2.68891	6.06023	1.0212	0.951145	1.79439	1.79439		Scaffold_4	6234016	6240146
SS_TRINITY_DN27258_c4_g1_i4	2.17397e-06	0.000205818	4.50616	0.95136	3.60847	8.79378	0.139468	3.48088	1.31131	3.48088	Protein PLASTID TRANSCRIPTIONALLY ACTIVE 7 {ECO:0000303|PubMed:16326926}	Scaffold_7	18856902	18860087
SR_TRINITY_DN12955_c0_g1_i3	2.3286e-06	0.000220039	2.64998	0.561128	5.22024	3.04813	0.023297	1.23616	0.427812	1.23616	Probable polygalacturonase	Scaffold_4	8644270	8646698
SS_TRINITY_DN22650_c0_g2_i1	2.34427e-06	0.000221101	3.91736	0.829734	2.9164	6.66244	0.0202648	2.73357	1.69988	2.73357		Scaffold_4	6234066	6260924
SR_TRINITY_DN16030_c0_g1_i7	2.36632e-06	0.00022276	3.82779	0.81109	2.81607	6.36324	0.0320889	2.59938	1.74366	2.59938	Probable LRR receptor-like serine/threonine-protein kinase At1g56140	Scaffold_7	14191580	14198869
SR_TRINITY_DN22823_c1_g4_i1	2.38642e-06	0.000224229	2.06167	0.437016	5.96463	1.84647	0.146298	0.617635	0.235674	0.617635		Scaffold_7	16154324	16168982
RR_TRINITY_DN16159_c0_g1_i1	2.53446e-06	0.000237691	2.57301	0.546828	3.92269	2.81625	0.0854275	1.04045	1.11065	1.11065	Polygalacturonase inhibitor	Scaffold_4	3980698	3981953
RS_TRINITY_DN13110_c0_g1_i1	2.54474e-06	0.000238208	-0.99001	0.210438	6.37026	0.32798	0.00209861	0.0692737	0.175039	0.175039	UDP-glycosyltransferase 92A1	Scaffold_4	10223396	10226810
RS_TRINITY_DN25163_c1_g1_i4	2.56994e-06	0.000240116	-4.37843	0.931086	2.38061	8.34869	0.0336637	3.43402	1.89154	3.43402	Probable plastid-lipid-associated protein 14, chloroplastic	Scaffold_7	19447132	19449401
SR_TRINITY_DN9067_c0_g1_i1	2.58494e-06	0.000241066	1.21834	0.259149	7.72779	0.646553	0.000601356	0.268032	0.0856244	0.268032	60S ribosomal protein L38	Scaffold_7	13703714	13706405
RS_TRINITY_DN24291_c0_g2_i5	2.6114e-06	0.00024308	-1.74605	0.37156	5.56807	1.32839	0.0254262	0.526801	0.324741	0.526801	Outer envelope pore protein 37, chloroplastic	Scaffold_7	15294355	15301520
SR_TRINITY_DN18771_c2_g1_i2	2.61785e-06	0.000243226	2.79721	0.595312	3.68373	3.40482	0.155423	1.25706	1.26216	1.26216		Scaffold_15	15239706	15240652
SR_TRINITY_DN3178_c0_g2_i2	2.70452e-06	0.000250812	1.72979	0.368662	5.57778	1.30532	0.0211525	0.522495	0.322197	0.522495	Apoptosis-inducing factor 2	Scaffold_4	5501377	5506499
RS_TRINITY_DN27536_c1_g1_i4	2.72817e-06	0.000252535	-2.27316	0.484653	4.26129	1.81665	0.0454301	0.424612	0.894125	0.894125	Peptidyl-prolyl cis-trans isomerase FKBP65	Scaffold_4	1659112	1677179
SR_TRINITY_DN24654_c0_g3_i8	2.76223e-06	0.000255214	3.00518	0.64107	7.04669	3.94258	0.00980047	1.63408	0.114551	1.63408	RuBisCO large subunit-binding protein subunit beta, chloroplastic	Scaffold_4	6198687	6203803
RS_TRINITY_DN5947_c0_g1_i1	2.77037e-06	0.000255494	-1.99243	0.425083	4.57982	1.15133	0.0168844	0.0824694	0.705897	0.705897		Scaffold_4	6276903	6280801
RS_TRINITY_DN27059_c0_g1_i1	3.10169e-06	0.000285521	-3.34598	0.717411	2.36547	3.72922	0.16345	0.6334	1.89527	1.89527		Scaffold_7	13884583	13885320
RS_TRINITY_DN14794_c0_g2_i1	3.13072e-06	0.000287663	-1.66979	0.358165	5.08825	1.11095	0.0363614	0.357315	0.476768	0.476768		Scaffold_7	16451386	16451717
RR_TRINITY_DN27506_c0_g1_i4	3.21551e-06	0.000294911	-4.16885	0.895266	3.94015	7.62675	0.228375	2.97763	1.10009	2.97763	Ribonucleoside-diphosphate reductase small chain A	Scaffold_7	16771315	16776764
RS_TRINITY_DN21601_c0_g1_i1	3.28365e-06	0.000300608	-3.78651	0.813912	2.27219	6.04706	0.733834	1.64869	1.91598	1.91598	DNA topoisomerase 3-beta	Scaffold_4	459023	472030
SS_TRINITY_DN24601_c0_g1_i3	3.38368e-06	0.000309197	4.93936	1.06313	3.77278	10.7256	0.065373	4.45564	1.20452	4.45564	Pentatricopeptide repeat-containing protein At2g35130	Scaffold_7	15131966	15142367
SS_TRINITY_DN28426_c0_g1_i1	3.42659e-06	0.000312546	3.6559	0.787325	6.77415	5.87838	0.0204013	2.45912	0.133593	2.45912	Phosphoglucan, water dikinase, chloroplastic	Scaffold_4	513131	523916
RS_TRINITY_DN22222_c1_g1_i2	3.43782e-06	0.000312999	-2.19538	0.47286	5.00707	2.12001	0.0181276	0.87626	0.509663	0.87626	Protein PLASTID TRANSCRIPTIONALLY ACTIVE 7 {ECO:0000303|PubMed:16326926}	Scaffold_7	18856735	18857347
RR_TRINITY_DN30080_c0_g1_i10	3.57442e-06	0.000324462	-1.73888	0.375187	4.9279	0.883552	0.0195611	0.0631827	0.543501	0.543501	Putative disease resistance protein RGA3	Scaffold_4	1370759	1374451
SR_TRINITY_DN25706_c0_g1_i2	3.57674e-06	0.000324462	2.8588	0.616842	4.69833	3.5999	0.108693	1.41328	0.648371	1.41328	Peptidyl-prolyl cis-trans isomerase FKBP65	Scaffold_4	1669902	1677160
RS_TRINITY_DN18571_c0_g1_i3	3.60436e-06	0.000326374	-4.07256	0.879037	3.05569	6.6061	1.45661	0.882565	1.63422	1.63422	Protein GFS12 {ECO:0000303|PubMed:25618824}	Scaffold_7	16124588	16137035
SR_TRINITY_DN23658_c0_g1_i2	3.62796e-06	0.000327917	3.44497	0.743791	2.02922	4.43276	0.261088	1.0975	1.95181	1.95181		Scaffold_4	1195213	1203094
RS_TRINITY_DN25655_c0_g2_i2	3.63756e-06	0.000328189	-3.44383	0.743635	3.27696	5.22717	0.477565	1.7344	1.51869	1.7344	Protein phosphatase 2C 70	Scaffold_4	7124596	7142863
RS_TRINITY_DN28142_c1_g1_i1	3.64671e-06	0.000328421	-3.42136	0.738864	4.39044	5.15961	0.397208	1.78647	0.812944	1.78647	Probable protein phosphatase 2C 76	Scaffold_7	19618946	19635312
SS_TRINITY_DN15965_c0_g1_i3	3.68566e-06	0.000331331	2.07703	0.448762	4.60907	1.66927	0.114519	0.441389	0.69103	0.69103		Scaffold_4	8706028	8717709
RS_TRINITY_DN16849_c0_g1_i6	3.82254e-06	0.000343018	-3.481	0.753331	1.04735	3.58429	0.444857	-0.0666402	1.82517	1.82517		Scaffold_4	6023622	6032115
RS_TRINITY_DN17770_c0_g1_i1	3.86061e-06	0.000345812	-2.56557	0.555469	7.01494	2.90715	0.0131319	1.22105	0.116467	1.22105	Probable aldo-keto reductase 4	Scaffold_4	609650	613593
SS_TRINITY_DN22853_c0_g1_i1	3.94634e-06	0.000352858	2.97184	0.644067	4.32647	3.90383	0.179692	1.4796	0.85255	1.4796	Protein phosphatase 2C 70	Scaffold_4	7121652	7143045
SR_TRINITY_DN14366_c0_g1_i9	3.95759e-06	0.000353231	0.817561	0.177207	6.96232	0.231545	0.00582952	0.0512811	0.11978	0.11978	Transcription initiation factor TFIID subunit 1	Scaffold_7	14391782	14422346
SR_TRINITY_DN15304_c0_g1_i6	4.04219e-06	0.000359514	5.22458	1.13351	4.2	12.0757	0.00708463	5.1323	0.933948	5.1323	7-hydroxymethyl chlorophyll a reductase, chloroplastic	Scaffold_4	5564298	5577410
RS_TRINITY_DN11449_c0_g1_i1	4.04239e-06	0.000359514	-3.2585	0.706957	1.41266	3.81053	0.0772633	0.971776	1.92189	1.92189		Scaffold_6	6265463	6266796
RS_TRINITY_DN22130_c0_g1_i1	4.08062e-06	0.000362267	-3.69335	0.801641	4.95839	6.0367	0.336339	2.23418	0.530284	2.23418	15-cis-zeta-carotene isomerase, chloroplastic	Scaffold_4	702842	706412
SS_TRINITY_DN23794_c0_g2_i5	4.18778e-06	0.00037112	3.08894	0.671241	6.74761	4.22652	0.00671242	1.79554	0.135809	1.79554	Omega-6 fatty acid desaturase, endoplasmic reticulum isozyme 2	Scaffold_4	4315726	4319645
SR_TRINITY_DN9736_c0_g2_i1	4.20746e-06	0.000372204	2.07176	0.450298	4.63125	1.68108	0.130983	0.443835	0.680089	0.680089	Sialyltransferase-like protein 2 {ECO:0000303|PubMed:24825296}	Scaffold_7	15854193	15860832
RS_TRINITY_DN29430_c0_g1_i3	4.35002e-06	0.000384133	-1.55116	0.337655	9.95613	1.06726	0.000329437	0.455714	0.0945287	0.455714	Magnesium-protoporphyrin IX monomethyl ester [oxidative] cyclase, chloroplastic	Scaffold_4	1093398	1096934
SR_TRINITY_DN6638_c0_g1_i1	4.39768e-06	0.000387656	1.1513	0.250738	5.99975	0.588179	0.00467754	0.246801	0.229352	0.246801	Lipoamide acyltransferase component of branched-chain alpha-keto acid dehydrogenase complex, mitochondrial	Scaffold_4	5959794	5971349
RS_TRINITY_DN28280_c0_g1_i2	4.42655e-06	0.000389513	-3.22895	0.703432	2.44277	4.09647	0.104099	1.30609	1.87517	1.87517		Scaffold_4	12659957	12664055
SR_TRINITY_DN8716_c0_g1_i1	4.52306e-06	0.000397305	2.48004	0.540812	3.98622	2.70062	0.097938	1.03827	1.07197	1.07197	Probable LRR receptor-like serine/threonine-protein kinase At1g56130	Scaffold_4	3799935	3839944
RR_TRINITY_DN24750_c0_g1_i7	4.55198e-06	0.000399142	-2.77181	0.604611	3.8041	2.19993	0.277704	-0.11575	1.18451	1.18451	Probable pectate lyase 1	Scaffold_4	5323357	5328957
SR_TRINITY_DN28061_c2_g1_i7	4.57406e-06	0.000400375	0.935841	0.204179	6.59299	0.389186	0.00926723	0.157489	0.150093	0.157489	Chromatin structure-remodeling complex protein SYD	Scaffold_4	6512520	6543127
SS_TRINITY_DN18016_c0_g1_i1	4.62599e-06	0.000404211	0.988422	0.215762	6.319	0.405244	0.00466425	0.15039	0.181549	0.181549	DNA polymerase epsilon subunit B	Scaffold_4	12098658	12108819
RS_TRINITY_DN664_c0_g1_i1	4.67438e-06	0.000407725	-3.28053	0.716446	1.848	3.95203	0.092118	1.06738	1.96106	1.96106	Crocetin glucosyltransferase 3	Scaffold_4	10225976	10226810
SS_TRINITY_DN27362_c3_g2_i1	4.75208e-06	0.000413059	3.08155	0.673497	2.80251	4.15802	0.0650559	1.67684	1.74934	1.74934		Scaffold_4	4378310	4379863
RR_TRINITY_DN30263_c0_g1_i1	4.74569e-06	0.000413059	-0.875042	0.191236	7.78101	0.340718	0.000554033	0.14573	0.0841761	0.14573	Chaperonin CPN60, mitochondrial	Scaffold_4	5452816	5457064
RR_TRINITY_DN21987_c1_g1_i10	4.82623e-06	0.000418774	-3.80377	0.831935	5.15214	6.44222	0.179272	2.58919	0.452333	2.58919	ABC transporter G family member 11	Scaffold_4	2737083	2751709
SS_TRINITY_DN12889_c0_g1_i5	4.96714e-06	0.000430253	2.9927	0.655408	3.41131	3.99203	0.109517	1.60872	1.4381	1.60872	Phytochromobilin:ferredoxin oxidoreductase, chloroplastic	Scaffold_4	4344811	4349504
SS_TRINITY_DN6553_c0_g1_i1	5.03616e-06	0.000434721	1.80853	0.396322	6.47297	1.45861	0.00471233	0.623574	0.162873	0.623574	Thaumatin-like protein	Scaffold_4	4096230	4101647
SS_TRINITY_DN26353_c0_g1_i3	5.03353e-06	0.000434721	0.619994	0.135863	8.45788	0.145555	0.000391806	0.0457333	0.073443	0.073443	Ubiquitin-conjugating enzyme E2 28	Scaffold_7	20019558	20024193
RS_TRINITY_DN19713_c0_g1_i7	5.11906e-06	0.000440354	-3.95825	0.868066	3.90529	6.99127	0.67805	2.3361	1.12127	2.3361	Pentatricopeptide repeat-containing protein At5g04810, chloroplastic	Scaffold_4	1501164	1509318
RS_TRINITY_DN18320_c0_g1_i6	5.11677e-06	0.000440354	-4.55212	0.998285	2.19262	9.24635	0.722015	3.26428	1.93063	3.26428	Transcription initiation factor TFIID subunit 1	Scaffold_7	14391340	14421346
SR_TRINITY_DN26418_c2_g4_i2	5.35888e-06	0.00046019	3.21762	0.707134	1.2959	3.38244	0.103124	0.562903	1.89703	1.89703		Scaffold_10	3449719	3449827
SR_TRINITY_DN24832_c0_g1_i1	5.43467e-06	0.000465897	1.21944	0.268169	6.92811	0.665022	0.00207267	0.285586	0.122051	0.285586	Probable tocopherol O-methyltransferase, chloroplastic	Scaffold_4	10844253	10849709
RR_TRINITY_DN27333_c0_g1_i1	5.49965e-06	0.000470659	-1.71099	0.376474	5.67155	1.3098	0.02842	0.538511	0.298507	0.538511	Pentatricopeptide repeat-containing protein At3g06430, chloroplastic	Scaffold_7	16119026	16122654
SR_TRINITY_DN21609_c0_g1_i5	5.58131e-06	0.00047683	4.59674	1.01213	4.20908	9.4591	0.404527	3.69308	0.928017	3.69308	Adenylylsulfatase HINT1 {ECO:0000305}	Scaffold_4	746702	751204
SS_TRINITY_DN18084_c0_g2_i1	5.61826e-06	0.000479166	2.9952	0.659696	3.43666	2.77093	0.318598	0.0870522	1.4222	1.4222	Protein Mpv17	Scaffold_4	1300524	1303622
SR_TRINITY_DN22588_c0_g3_i8	5.72063e-06	0.000487064	1.80792	0.398531	4.832	1.46458	0.0364861	0.598822	0.586384	0.598822	Histone-lysine N-methyltransferase ASHH3	Scaffold_7	15627597	15644063
SR_TRINITY_DN9759_c0_g1_i1	5.73131e-06	0.000487142	3.89099	0.857789	2.95507	6.78427	0.0821991	2.86101	1.68218	2.86101		Scaffold_4	13648026	13660290
RR_TRINITY_DN26751_c0_g1_i9	5.77493e-06	0.000490015	-2.88943	0.637215	3.4881	3.11294	0.234713	0.715205	1.38946	1.38946	Lipid phosphate phosphatase delta	Scaffold_4	4994632	5001031
SS_TRINITY_DN17240_c0_g1_i1	5.92404e-06	0.000501813	2.44748	0.540393	7.236	2.68761	0.00769507	1.1604	0.104308	1.1604	Protein EXPORTIN 1A {ECO:0000303|PubMed:18791220}	Scaffold_4	12172206	12192281
SR_TRINITY_DN23187_c0_g1_i1	5.93889e-06	0.000502219	2.79362	0.616889	4.35796	3.50188	0.10938	1.41283	0.832882	1.41283		Scaffold_4	6340567	6349619
RR_TRINITY_DN29081_c1_g2_i2	5.99478e-06	0.000506087	-2.21802	0.489999	4.26977	1.79219	0.0717363	0.442867	0.888662	0.888662	Probable galactinol--sucrose galactosyltransferase 2	Scaffold_4	3240551	3248394
SS_TRINITY_DN23184_c0_g1_i2	6.07919e-06	0.000510621	2.47661	0.547485	5.45592	2.75466	0.0241316	1.17483	0.355236	1.17483	15-cis-zeta-carotene isomerase, chloroplastic	Scaffold_4	702861	706405
RS_TRINITY_DN16291_c0_g2_i1	6.07034e-06	0.000510621	-2.50786	0.554355	4.75767	2.82445	0.0938728	1.13536	0.620646	1.13536	Glutamyl-tRNA(Gln) amidotransferase subunit B, chloroplastic/mitochondrial {ECO:0000255|HAMAP-Rule:MF_03147}	Scaffold_4	6124454	6129550
SS_TRINITY_DN20045_c0_g2_i1	6.05996e-06	0.000510621	-3.00176	0.663476	3.75781	4.04622	0.385793	1.37501	1.21415	1.37501	Putative beta-D-xylosidase		#N/A	#N/A
RS_TRINITY_DN25254_c0_g1_i1	6.32122e-06	0.000530058	-3.67964	0.814917	5.24995	6.08986	0.262992	2.39337	0.41763	2.39337		Scaffold_7	20785869	20788800
RR_TRINITY_DN29822_c0_g2_i4	6.58645e-06	0.000551372	3.95664	0.87796	3.03273	7.05238	0.25255	2.83071	1.6454	2.83071	Probable E3 ubiquitin-protein ligase ARI8	Scaffold_7	12424752	12432254
RR_TRINITY_DN24392_c0_g1_i6	6.6023e-06	0.000551773	-3.26967	0.725607	2.78539	4.36665	0.34961	1.27444	1.75641	1.75641	Poly(ADP-ribose) glycohydrolase 1	Scaffold_7	15423914	15431865
SS_TRINITY_DN18199_c0_g1_i3	6.76325e-06	0.000564279	2.24422	0.498604	6.03204	2.27121	0.00638141	0.988044	0.22377	0.988044	Transmembrane emp24 domain-containing protein p24beta3	Scaffold_4	6857825	6863480
SS_TRINITY_DN20380_c0_g1_i2	6.82912e-06	0.000568823	2.73374	0.60764	4.48226	3.37133	0.0864651	1.39044	0.758883	1.39044	Zinc finger with UFM1-specific peptidase domain protein	Scaffold_4	13637495	13645918
RR_TRINITY_DN27010_c0_g1_i4	6.85106e-06	0.000569699	-3.28726	0.730784	2.33319	4.20899	0.233321	1.18886	1.90286	1.90286	Cold-responsive protein kinase 1 {ECO:0000303|PubMed:28344081}	Scaffold_7	14165380	14166900
SS_TRINITY_DN857_c0_g1_i1	6.93723e-06	0.000575905	3.65703	0.813469	3.1878	6.03683	0.163281	2.48364	1.56744	2.48364	Sugar transport protein 8	Scaffold_4	3374527	3378569
SR_TRINITY_DN23968_c0_g1_i2	6.96579e-06	0.000577315	3.5241	0.784051	2.29632	4.78966	0.547959	1.03546	1.91098	1.91098	Myb family transcription factor PHL7 {ECO:0000305}	Scaffold_4	805843	811813
SS_TRINITY_DN13034_c0_g2_i3	7.00271e-06	0.000579413	3.19541	0.711103	2.00939	4.14932	0.0691086	1.45925	1.95356	1.95356		Scaffold_4	6409345	6412969
RR_TRINITY_DN29076_c0_g1_i2	7.05909e-06	0.000583111	-1.39705	0.311015	6.63363	0.88159	0.0029395	0.383981	0.146106	0.383981		Scaffold_4	388333	394343
SS_TRINITY_DN24305_c0_g3_i6	7.13926e-06	0.000587787	3.46856	0.772595	2.61373	5.43668	0.0691214	2.31849	1.82162	2.31849		Scaffold_10	18299941	18301021
RR_TRINITY_DN26854_c0_g1_i5	7.13418e-06	0.000587787	-3.82713	0.852434	4.32179	6.61864	0.191372	2.7152	0.855495	2.7152	Wall-associated receptor kinase 5	Scaffold_7	14107054	14114817
RS_TRINITY_DN28080_c0_g2_i4	7.22342e-06	0.000593737	-1.92943	0.430006	5.93351	1.68304	0.0163487	0.723271	0.241497	0.723271		Scaffold_7	19431614	19442636
SR_TRINITY_DN23941_c0_g1_i9	7.34006e-06	0.000602331	3.32675	0.741984	2.45325	4.98017	0.32992	1.84391	1.87224	1.87224		Scaffold_4	1587872	1591520
RR_TRINITY_DN30429_c0_g1_i4	7.438e-06	0.000609367	-2.53469	0.565683	5.56794	2.22726	0.955215	-0.40447	0.324775	0.324775		Scaffold_4	2634660	2643543
RS_TRINITY_DN18479_c0_g1_i1	7.54238e-06	0.000615895	-1.16975	0.261235	5.80307	0.507528	0.00484895	0.147983	0.268126	0.268126	Stomatal closure-related actin-binding protein 3 {ECO:0000303|PubMed:21719691}	Scaffold_4	1821589	1829202
SR_TRINITY_DN2727_c0_g1_i1	7.53853e-06	0.000615895	1.25897	0.281152	5.6337	0.610322	0.00830938	0.192749	0.307877	0.307877	Probable thiol methyltransferase 2	Scaffold_7	15266434	15275570
RS_TRINITY_DN18571_c0_g1_i2	7.59532e-06	0.000619205	-2.79826	0.62513	4.46752	3.54701	0.416775	1.14638	0.767308	1.14638	Protein GFS12 {ECO:0000303|PubMed:25618824}	Scaffold_7	16124588	16137035
RS_TRINITY_DN23608_c0_g5_i2	7.93513e-06	0.000645852	-4.26783	0.955428	3.12855	8.26511	0.0629662	3.58841	1.59788	3.58841		Scaffold_7	16154316	16156118
SR_TRINITY_DN16316_c0_g4_i1	8.04852e-06	0.000654014	4.61202	1.03318	3.08511	9.65742	0.0296443	4.24024	1.6197	4.24024	7-deoxyloganetic acid glucosyltransferase	Scaffold_7	16480235	16480855
RS_TRINITY_DN23201_c0_g1_i1	8.08879e-06	0.000654091	-1.32941	0.297887	5.50189	0.666835	0.01245	0.197061	0.342496	0.342496	Protein SUPPRESSOR OF GENE SILENCING 3 homolog	Scaffold_13	14018621	14033982
SS_TRINITY_DN22091_c0_g1_i2	8.06283e-06	0.000654091	3.62962	0.813176	5.56713	5.98179	0.145411	2.49961	0.324989	2.49961	Pentatricopeptide repeat-containing protein At5g04810, chloroplastic	Scaffold_4	1433574	1509212
SS_TRINITY_DN21753_c1_g1_i3	8.08737e-06	0.000654091	0.655001	0.146767	8.78146	0.194825	0.000197362	0.0859651	0.0727187	0.0859651	60S ribosomal protein L29-1	Scaffold_4	7801640	7802283
SR_TRINITY_DN22069_c0_g1_i1	8.1347e-06	0.000656739	3.70279	0.829923	2.22192	5.77876	0.829528	1.44467	1.92556	1.92556	Amino acid transporter AVT1A {ECO:0000305}	Scaffold_4	2169602	2174494
RR_TRINITY_DN18524_c0_g2_i1	8.14806e-06	0.000656755	-1.7552	0.393432	5.85478	1.39941	0.00673981	0.612415	0.257141	0.612415	UDP-glycosyltransferase 74E2	Scaffold_7	14961699	14965323
SS_TRINITY_DN15166_c0_g1_i2	8.1655e-06	0.000657099	3.4499	0.773381	5.72607	5.40678	0.50591	1.88656	0.285495	1.88656	Protein EFR3 homolog	Scaffold_7	12640199	12656846
SR_TRINITY_DN3949_c0_g3_i1	8.2018e-06	0.000658957	2.46826	0.55344	4.85427	2.76811	0.0440217	1.18116	0.576271	1.18116	Zinc finger protein ZOP1 {ECO:0000305}	Scaffold_4	4720854	4729955
SS_TRINITY_DN28689_c0_g3_i1	8.23458e-06	0.000660527	2.46691	0.553245	8.92721	2.76554	0.000694963	1.22362	0.0732639	1.22362	Protein EARLY RESPONSIVE TO DEHYDRATION 15	Scaffold_4	2765278	2767265
SR_TRINITY_DN4434_c0_g1_i1	8.27765e-06	0.000661925	3.38162	0.758572	2.66333	4.65819	0.497835	1.22584	1.80389	1.80389	DEAD-box ATP-dependent RNA helicase 13	Scaffold_4	5721898	5737426
SS_TRINITY_DN24601_c0_g1_i1	8.27853e-06	0.000661925	4.70903	1.05635	4.55236	10.0792	0.14396	4.31951	0.720301	4.31951	Pentatricopeptide repeat-containing protein At2g35130	Scaffold_7	15131966	15142367
RS_TRINITY_DN29430_c0_g1_i1	8.32717e-06	0.000664748	-1.84222	0.413369	4.7465	1.38847	0.0576495	0.460352	0.625846	0.625846	Magnesium-protoporphyrin IX monomethyl ester [oxidative] cyclase, chloroplastic	Scaffold_4	1093398	1096934
SS_TRINITY_DN24334_c0_g1_i12	8.38017e-06	0.000667911	3.6656	0.822763	1.46703	4.09346	0.776313	-0.229502	1.93145	1.93145		Scaffold_2	19961953	19964834
RS_TRINITY_DN28360_c0_g1_i2	8.40756e-06	0.000669024	-4.11471	0.923713	2.85581	7.70035	0.440368	2.97262	1.7267	2.97262	PAX-interacting protein 1	Scaffold_7	18774857	18789199
RS_TRINITY_DN30575_c0_g1_i1	8.4602e-06	0.000671073	-2.97569	0.668215	0.794698	2.45396	0.0581905	0.0411254	1.72785	1.72785	Retrovirus-related Pol polyprotein from transposon TNT 1-94	Scaffold_1	9704055	9707711
SS_TRINITY_DN23306_c0_g1_i14	8.45719e-06	0.000671073	3.37226	0.757254	2.6703	4.84899	0.492407	1.45377	1.80133	1.80133	Sialyltransferase-like protein 2 {ECO:0000303|PubMed:24825296}	Scaffold_7	15854137	15860848
SS_TRINITY_DN28076_c1_g1_i5	8.50361e-06	0.000673446	3.46389	0.778036	4.66698	5.45955	0.128456	2.29291	0.663075	2.29291	Cyclin-T1-4	Scaffold_4	7386056	7391147
RS_TRINITY_DN26356_c0_g1_i1	8.71094e-06	0.000688771	-1.06579	0.23967	6.0562	0.359012	0.010028	0.0500795	0.219739	0.219739	U11/U12 small nuclear ribonucleoprotein 48 kDa protein	Scaffold_4	6138092	6148085
SR_TRINITY_DN24947_c1_g3_i5	8.76067e-06	0.000691608	4.89332	1.10069	5.66145	10.9082	0.155725	4.69031	0.300982	4.69031	Probable galactinol--sucrose galactosyltransferase 2	Scaffold_4	3240553	3249324
SR_TRINITY_DN19859_c0_g3_i6	8.80242e-06	0.000693806	4.97	1.11819	4.03958	11.2549	1.23599	3.76542	1.03834	3.76542	Putative E3 ubiquitin-protein ligase XBAT35	Scaffold_4	9650749	9669436
RR_TRINITY_DN23240_c0_g1_i1	9.08965e-06	0.000715315	0.776426	0.174959	6.95291	0.252476	0.00204831	0.0962223	0.120394	0.120394	Neuroguidin	Scaffold_7	16245278	16248446
SR_TRINITY_DN15304_c0_g1_i5	9.13268e-06	0.00071757	3.78988	0.854201	2.5259	6.55424	1.01243	1.9062	1.85064	1.9062	7-hydroxymethyl chlorophyll a reductase, chloroplastic	Scaffold_4	5564298	5577410
SS_TRINITY_DN28496_c0_g1_i5	9.19304e-06	0.000721177	4.77894	1.07747	8.28739	10.4244	0.0521056	4.59166	0.074915	4.59166	Magnesium-protoporphyrin IX monomethyl ester [oxidative] cyclase, chloroplastic	Scaffold_4	1093274	1096432
RR_TRINITY_DN30055_c0_g2_i7	9.24984e-06	0.000724493	-4.12008	0.929201	2.9073	7.7501	0.0423532	3.4113	1.70398	3.4113	Xanthoxin dehydrogenase	Scaffold_7	24247141	24256340
SR_TRINITY_DN19859_c0_g3_i4	9.35355e-06	0.000731468	3.95727	0.892966	3.2548	7.15291	0.184239	3.00531	1.53122	3.00531	Probable E3 ubiquitin-protein ligase XBOS34	Scaffold_4	9650749	9666263
SS_TRINITY_DN23901_c0_g1_i1	9.40333e-06	0.00073421	3.37538	0.761859	2.84869	5.04927	0.59194	1.56279	1.72978	1.72978	Signal recognition particle 54 kDa protein, chloroplastic	Scaffold_15	974598	977241
SR_TRINITY_DN1521_c0_g1_i1	9.4582e-06	0.00073734	3.73241	0.842682	5.03944	6.36599	0.0862952	2.75416	0.496314	2.75416	ABC transporter C family member 14	Scaffold_4	5765721	5774106
RS_TRINITY_DN28661_c0_g3_i3	9.57515e-06	0.000745293	-4.05065	0.915079	1.98213	6.93567	1.39382	1.34934	1.95567	1.95567	Pentatricopeptide repeat-containing protein At2g17525, mitochondrial	Scaffold_2	3977716	3982120
SS_TRINITY_DN24128_c0_g1_i3	9.70676e-06	0.000754361	2.36088	0.533699	5.71716	2.54971	0.394242	0.745098	0.287583	0.745098	Splicing factor U2AF 50 kDa subunit	Scaffold_4	9065720	9080681
RR_TRINITY_DN25618_c0_g2_i2	9.79525e-06	0.000760054	-1.89642	0.428894	4.83985	1.64579	0.0233551	0.712446	0.582806	0.712446	Short-chain dehydrogenase TIC 32, chloroplastic	Scaffold_7	21075814	21081289
RS_TRINITY_DN1309_c0_g2_i1	9.90998e-06	0.000767762	-4.12062	0.932452	3.99132	7.77388	0.148357	3.32951	1.0688	3.32951	Novel plant SNARE 13	Scaffold_7	16008252	16016716
RS_TRINITY_DN24400_c0_g1_i3	1.01364e-05	0.000784089	-1.73107	0.392156	4.92366	1.02881	0.0697852	0.176338	0.54536	0.54536	Protein kinase and PP2C-like domain-containing protein	Scaffold_4	1635117	1642546
SS_TRINITY_DN15279_c0_g2_i1	1.02649e-05	0.000792793	2.9307	0.664329	7.91057	3.93804	0.0119346	1.7534	0.0810536	1.7534	Glutamyl-tRNA(Gln) amidotransferase subunit B, chloroplastic/mitochondrial {ECO:0000255|HAMAP-Rule:MF_03147}	Scaffold_4	6120829	6128247
SS_TRINITY_DN25453_c1_g2_i2	1.03595e-05	0.000798867	2.63278	0.597067	4.1926	3.17931	0.138177	1.28778	0.938784	1.28778	DUF21 domain-containing protein At4g14240	Scaffold_7	16761961	16770873
SS_TRINITY_DN28975_c0_g1_i3	1.06139e-05	0.000817223	5.6372	1.27994	2.99971	14.5902	0.0057827	6.54719	1.66124	6.54719	14-3-3-like protein GF14 kappa	Scaffold_2	28055085	28061954
RR_TRINITY_DN22965_c0_g1_i4	1.08291e-05	0.000832509	-4.27102	0.970705	2.03313	8.38224	0.965715	2.80336	1.95145	2.80336		Scaffold_4	1587872	1591520
SR_TRINITY_DN27748_c1_g1_i2	1.0946e-05	0.000840199	2.81048	0.639096	6.08447	3.63121	0.018655	1.61512	0.21518	1.61512	B-box zinc finger protein 24 {ECO:0000303|PubMed:19920209}	Scaffold_7	13299353	13303600
RS_TRINITY_DN20187_c0_g1_i8	1.10163e-05	0.000844295	-2.36144	0.537154	3.94101	1.83579	0.0545635	0.319102	1.09958	1.09958	Serine carboxypeptidase-like 45	Scaffold_13	215370	215732
SR_TRINITY_DN19042_c0_g1_i5	1.11999e-05	0.000856148	2.29228	0.521849	5.71785	2.4179	0.119486	0.969821	0.28742	0.969821	Heterogeneous nuclear ribonucleoprotein 1	Scaffold_2	25080607	25086643
RS_TRINITY_DN21728_c0_g1_i12	1.12053e-05	0.000856148	-5.28504	1.20319	2.71166	12.8531	0.433155	5.35755	1.78573	5.35755	Probable serine/threonine-protein kinase yakA	Scaffold_4	10786193	10815333
SR_TRINITY_DN19463_c0_g1_i6	1.1386e-05	0.000867299	3.40012	0.774687	4.2247	5.32341	0.377074	2.02349	0.91784	2.02349	Uncharacterized protein At2g24330	Scaffold_4	5292652	5299249
SR_TRINITY_DN23618_c0_g1_i1	1.13768e-05	0.000867299	2.03924	0.464604	4.54374	1.9148	0.0552614	0.808167	0.724907	0.808167		Scaffold_4	6778124	6783924
SR_TRINITY_DN19859_c0_g3_i5	1.14406e-05	0.000870133	4.57996	1.04375	4.11409	9.66076	0.228678	4.12898	0.990149	4.12898	Probable E3 ubiquitin-protein ligase XBOS34	Scaffold_4	9650749	9666263
RS_TRINITY_DN12365_c0_g2_i3	1.15647e-05	0.000878227	-3.36874	0.76813	2.08353	4.13556	0.413982	0.774572	1.94611	1.94611	Serine carboxypeptidase-like 10	Scaffold_4	6963441	6976276
SR_TRINITY_DN26794_c0_g1_i4	1.16079e-05	0.000880174	-1.09323	0.249321	7.16256	0.550774	0.0011089	0.247535	0.10805	0.247535	Cytochrome P450 72A15	Scaffold_12	9482253	9486480
SR_TRINITY_DN12921_c0_g1_i11	1.17516e-05	0.000889716	3.42959	0.782627	1.48797	4.59357	0.515243	1.04586	1.93478	1.93478	Retrovirus-related Pol polyprotein from transposon TNT 1-94	Scaffold_2	19961953	19964325
SR_TRINITY_DN7358_c0_g1_i1	1.18709e-05	0.00089739	4.13158	0.943296	3.39285	7.87395	0.0482941	3.51094	1.44957	3.51094	Cell division cycle 20.1, cofactor of APC complex	Scaffold_7	13867496	13868041
RR_TRINITY_DN21987_c1_g1_i9	1.2001e-05	0.000905848	-4.42689	1.01127	3.75732	9.0439	0.168521	3.92212	1.21446	3.92212	ABC transporter G family member 11	Scaffold_4	2743301	2751709
SS_TRINITY_DN26937_c1_g2_i3	1.20289e-05	0.000906585	3.92045	0.89568	4.32071	7.09369	0.159309	3.04966	0.856177	3.04966	1-acyl-sn-glycerol-3-phosphate acyltransferase 2	Scaffold_4	3606786	3613381
SR_TRINITY_DN5796_c0_g2_i1	1.20751e-05	0.000908692	3.21598	0.734875	1.47972	3.53321	0.226676	0.603898	1.93349	1.93349	Pentatricopeptide repeat-containing protein At3g06430, chloroplastic	Scaffold_7	16119013	16120021
SR_TRINITY_DN10699_c0_g1_i2	1.24599e-05	0.00093624	2.80734	0.642503	5.70028	3.6428	0.0248536	1.62639	0.291579	1.62639	Splicing factor 3B subunit 3	Scaffold_4	4954917	4976702
RS_TRINITY_DN15413_c0_g2_i5	1.24962e-05	0.000937556	-3.98684	0.912582	4.6373	7.34778	0.31881	3.01242	0.677158	3.01242	Putative E3 ubiquitin-protein ligase XBAT35	Scaffold_4	9649204	9669426
RS_TRINITY_DN26841_c0_g4_i1	1.27427e-05	0.000954614	-3.77962	0.865997	2.99035	6.6093	0.0987187	2.90108	1.66568	2.90108	BTB/POZ and MATH domain-containing protein 1	Scaffold_7	16833288	16837214
SR_TRINITY_DN9978_c0_g2_i6	1.30157e-05	0.000973605	3.8216	0.876546	4.15974	6.76301	0.215369	2.85796	0.960295	2.85796		Scaffold_4	8705470	8710959
RS_TRINITY_DN22970_c1_g1_i5	1.3117e-05	0.000978514	-2.62762	0.602921	3.54029	3.121	0.0982964	1.27296	1.35576	1.35576	Retrovirus-related Pol polyprotein from transposon TNT 1-94	Scaffold_4	1176324	1182750
RS_TRINITY_DN29473_c0_g1_i5	1.31206e-05	0.000978514	-4.96532	1.13933	3.1964	11.4207	0.19949	4.99284	1.56294	4.99284	Putative disease resistance protein RGA1	Scaffold_7	18591070	18604545
SS_TRINITY_DN6603_c0_g1_i1	1.36038e-05	0.00101303	1.42365	0.327263	8.47004	0.940316	0.000838942	0.427566	0.0733672	0.427566	FRIGIDA-like protein 4a	Scaffold_4	7629255	7635157
SR_TRINITY_DN7831_c0_g1_i1	1.37156e-05	0.00101984	3.96949	0.91287	3.43883	7.31294	0.173095	3.16023	1.42083	3.16023	Serine carboxypeptidase-like 18	Scaffold_4	6963417	6976165
SR_TRINITY_DN25980_c1_g1_i2	1.38038e-05	0.00102487	2.75422	0.633596	4.74838	3.52158	0.634974	0.970803	0.624974	0.970803	L-2-hydroxyglutarate dehydrogenase, mitochondrial {ECO:0000305}	Scaffold_4	813556	817836
RS_TRINITY_DN26569_c0_g1_i2	1.38309e-05	0.00102536	-1.50825	0.347001	5.11171	0.966012	0.013998	0.371069	0.46764	0.46764	Zinc finger with UFM1-specific peptidase domain protein	Scaffold_4	13637514	13646076
SR_TRINITY_DN25665_c0_g1_i53	1.39772e-05	0.00103467	3.51387	0.808861	3.5119	5.61846	1.24288	1.2491	1.37414	1.37414	Electron transfer flavoprotein-ubiquinone oxidoreductase, mitochondrial	Scaffold_7	13576391	13593786
SS_TRINITY_DN21511_c0_g1_i2	1.44849e-05	0.00106908	2.45524	0.566195	4.89348	2.80433	0.0937968	1.18851	0.558682	1.18851	Probable prolyl 4-hydroxylase 4 {ECO:0000305}	Scaffold_13	16453728	16458142
SR_TRINITY_DN21230_c0_g1_i6	1.44742e-05	0.00106908	4.00061	0.922535	3.7614	7.44531	0.108495	3.29579	1.21183	3.29579	Leghemoglobin reductase	Scaffold_7	16233230	16242562
RR_TRINITY_DN26279_c0_g1_i19	1.46976e-05	0.00108317	3.75323	0.866161	3.22283	6.55733	0.158699	2.84224	1.54883	2.84224		Scaffold_4	4452764	4459370
SR_TRINITY_DN25729_c0_g1_i17	1.47224e-05	0.0010834	3.98816	0.920459	3.3945	7.4045	0.0720183	3.31696	1.44855	3.31696	1-deoxy-D-xylulose 5-phosphate reductoisomerase, chloroplastic	Scaffold_16	10503944	10507092
SR_TRINITY_DN15010_c1_g1_i1	1.4939e-05	0.00109772	4.41913	1.02068	4.51904	9.09703	0.291346	3.87583	0.738325	3.87583	Protein FAM136A	Scaffold_7	14748158	14754614
SR_TRINITY_DN19362_c0_g2_i3	1.51462e-05	0.00111131	3.28785	0.759924	2.47795	5.03859	0.0268902	2.28305	1.86515	2.28305		Scaffold_3	24278488	24278745
SR_TRINITY_DN14311_c0_g2_i2	1.5327e-05	0.00112292	4.09518	0.947094	3.43904	7.82088	0.0449707	3.54298	1.4207	3.54298	Pirin-like protein	Scaffold_4	8400992	8405052
SS_TRINITY_DN15887_c0_g1_i4	1.55072e-05	0.00113446	4.44755	1.0292	4.63888	9.22943	0.198776	4.03826	0.676391	4.03826	Probable GTP diphosphokinase CRSH, chloroplastic	Scaffold_7	15964012	15969545
RS_TRINITY_DN17810_c1_g1_i2	1.57796e-05	0.0011527	-0.943696	0.218574	6.26584	0.343367	0.00248563	0.110961	0.188613	0.188613	Transcription factor bHLH25	Scaffold_3	2952787	2955058
SS_TRINITY_DN26185_c1_g1_i12	1.58752e-05	0.00115799	4.01102	0.9293	2.56126	7.51432	0.561064	2.89333	1.83933	2.89333	7-deoxyloganetic acid glucosyltransferase	Scaffold_7	16480234	16480927
RS_TRINITY_DN18404_c0_g1_i3	1.60571e-05	0.00116954	-4.19296	0.972019	4.83663	8.21558	0.299737	3.47954	0.584272	3.47954	Adenylylsulfatase HINT1 {ECO:0000305}	Scaffold_4	746867	750930
RR_TRINITY_DN9357_c0_g2_i1	1.64333e-05	0.0011952	-3.24099	0.752225	1.06187	3.06746	0.433319	-0.147915	1.83005	1.83005		Scaffold_1	30477698	30478172
SS_TRINITY_DN13923_c0_g1_i1	1.68629e-05	0.00122466	3.17444	0.737756	2.33221	4.71921	0.0537191	2.12342	1.90309	2.12342	Pathogenesis-related protein 5	Scaffold_4	12624266	12626449
RR_TRINITY_DN23096_c0_g2_i7	1.69261e-05	0.00122746	-3.97359	0.92366	2.108	7.3956	0.432495	2.9801	1.94311	2.9801	Transcription factor MYBC1 {ECO:0000305}	Scaffold_4	1775756	1777728
RS_TRINITY_DN19622_c1_g1_i10	1.7001e-05	0.0012311	-3.41846	0.7948	3.3707	5.4746	0.366354	2.16048	1.46318	2.16048	ATPase family AAA domain-containing protein 3-B	Scaffold_4	11805427	11806003
RS_TRINITY_DN26363_c0_g1_i2	1.705e-05	0.00123132	-0.865918	0.201358	8.07769	0.351319	0.000348108	0.161832	0.0778164	0.161832	ABC transporter C family member 14	Scaffold_4	5765535	5779930
SS_TRINITY_DN15628_c0_g1_i1	1.70533e-05	0.00123132	2.64663	0.615447	3.45151	3.282	0.0595355	1.45556	1.41281	1.45556		Scaffold_4	9780669	9781962
RS_TRINITY_DN21604_c0_g1_i1	1.71502e-05	0.00123474	-4.62677	1.07622	5.02784	10.0327	0.0653121	4.56769	0.501062	4.56769	Retrovirus-related Pol polyprotein from transposon TNT 1-94	Scaffold_4	16408998	16413838
RS_TRINITY_DN15645_c0_g1_i2	1.71376e-05	0.00123474	-3.02769	0.704237	1.17612	4.05553	0.118268	1.60782	1.86553	1.86553		Scaffold_7	12663874	12665743
SR_TRINITY_DN19076_c0_g2_i3	1.72969e-05	0.0012435	2.06908	0.481496	5.52686	2.00716	0.198909	0.728444	0.335713	0.728444	2-succinylbenzoate--CoA ligase, chloroplastic/peroxisomal	Scaffold_4	5515483	5521545
SR_TRINITY_DN20705_c0_g1_i1	1.74514e-05	0.00125101	3.69	0.859093	2.57679	6.38632	0.438042	2.51412	1.83421	2.51412		Scaffold_4	3579901	3583182
SR_TRINITY_DN13009_c0_g1_i6	1.74496e-05	0.00125101	4.6398	1.08022	3.80903	10.097	0.021976	4.64549	1.18138	4.64549		Scaffold_7	13411553	13425019
RS_TRINITY_DN17377_c0_g3_i7	1.75121e-05	0.00125356	-3.1886	0.742491	3.97672	4.7694	0.0807378	2.12444	1.07785	2.12444	Nudix hydrolase 16, mitochondrial	Scaffold_4	2154780	2155114
SR_TRINITY_DN26255_c0_g1_i7	1.77783e-05	0.00127013	3.13056	0.729546	5.05538	4.60047	0.168214	1.96074	0.48985	1.96074	Kinesin-like protein KIN-13A {ECO:0000305}	Scaffold_4	5801805	5817184
SS_TRINITY_DN28068_c2_g1_i3	1.77945e-05	0.00127013	3.03375	0.707018	2.45836	3.78764	0.128703	1.29987	1.8708	1.8708		Scaffold_4	11798712	11801608
SR_TRINITY_DN21418_c0_g3_i3	1.8023e-05	0.00128393	4.20237	0.980014	4.27757	8.2949	0.338097	3.50361	0.883648	3.50361	rRNA biogenesis protein rrp36	Scaffold_12	7856316	7863034
SS_TRINITY_DN19981_c0_g1_i1	1.80393e-05	0.00128393	4.11967	0.960774	3.93903	7.97198	0.0952566	3.59709	1.10077	3.59709	GDP-Man:Man(3)GlcNAc(2)-PP-Dol alpha-1,2-mannosyltransferase	Scaffold_7	16021760	16026250
SR_TRINITY_DN27649_c0_g1_i6	1.83603e-05	0.00130491	2.53612	0.592005	5.04368	3.02359	0.0372922	1.36459	0.494586	1.36459		Scaffold_4	388333	394405
RS_TRINITY_DN17296_c0_g1_i1	1.91412e-05	0.00135848	-3.08181	0.720945	4.8854	4.47312	0.110235	1.96881	0.562283	1.96881	Syntaxin-51	Scaffold_4	1253900	1278918
SS_TRINITY_DN11689_c0_g2_i2	1.95418e-05	0.00138494	4.25966	0.997565	3.70343	8.55377	0.0482072	3.93234	1.24934	3.93234		Scaffold_4	5977376	5987979
RR_TRINITY_DN19910_c0_g1_i2	1.99251e-05	0.00141011	-2.42787	0.569158	3.95425	1.66583	0.204175	-0.103521	1.09159	1.09159		Scaffold_4	6340661	6349574
SS_TRINITY_DN2185_c0_g2_i1	2.02477e-05	0.00143091	1.66031	0.389548	4.82979	1.15114	0.0195978	0.426164	0.587393	0.587393	Purple acid phosphatase 23	Scaffold_4	5311245	5316539
RS_TRINITY_DN25732_c0_g3_i1	2.02929e-05	0.00143207	-3.10238	0.727978	2.15327	4.35375	0.182976	1.73182	1.93683	1.93683		Scaffold_7	18878968	18883835
SS_TRINITY_DN18593_c0_g2_i1	2.05717e-05	0.00144969	0.953762	0.223962	6.19645	0.353341	0.00231266	0.116364	0.198323	0.198323	Probable serine/threonine-protein phosphatase 2A regulatory subunit B'' subunit TON2	Scaffold_4	6351719	6362736
RS_TRINITY_DN10244_c0_g2_i1	2.08607e-05	0.00146385	-3.07551	0.722719	1.64669	3.05819	0.135651	0.438479	1.95364	1.95364	Sugar transport protein 8	Scaffold_4	3377075	3378533
SS_TRINITY_DN8966_c0_g1_i3	2.08507e-05	0.00146385	1.37762	0.323721	5.98648	0.897328	0.004942	0.41424	0.23171	0.41424	StAR-related lipid transfer protein 7, mitochondrial	Scaffold_4	6784540	6787621
SR_TRINITY_DN7489_c0_g1_i4	2.08292e-05	0.00146385	3.9027	0.917027	3.37535	7.20112	0.301352	3.0624	1.46034	3.0624	Light-mediated development protein DET1	Scaffold_7	16645860	16653145
RS_TRINITY_DN29473_c0_g1_i6	2.1355e-05	0.00149644	-4.31363	1.01492	4.62066	8.80751	0.222794	3.89742	0.685278	3.89742	Putative disease resistance protein RGA3	Scaffold_7	18557181	18557630
SS_TRINITY_DN23759_c1_g1_i1	2.16109e-05	0.00151224	1.28687	0.302966	5.7515	0.784283	0.00553503	0.361618	0.279626	0.361618	BAG family molecular chaperone regulator 3	Scaffold_7	20719750	20719838
SS_TRINITY_DN20961_c1_g1_i2	2.19213e-05	0.00153182	2.34454	0.552389	4.20647	2.605	0.0966127	1.12392	0.929725	1.12392	DNA-3-methyladenine glycosylase	Scaffold_4	4522934	4528066
SS_TRINITY_DN27952_c0_g3_i8	2.20616e-05	0.00153947	3.94419	0.92959	6.59125	7.37455	0.107079	3.34947	0.150267	3.34947	Probable alpha,alpha-trehalose-phosphate synthase [UDP-forming] 7	Scaffold_4	10906880	10916901
RS_TRINITY_DN28356_c2_g2_i5	2.22656e-05	0.00155153	3.1389	0.740154	2.91625	4.6726	0.088894	2.10242	1.69994	2.10242			#N/A	#N/A
RR_TRINITY_DN25911_c1_g1_i7	2.25051e-05	0.00156385	-1.44258	0.340354	5.21509	0.620992	0.0337577	0.0370087	0.429607	0.429607	Protein ROOT PRIMORDIUM DEFECTIVE 1	Scaffold_4	3303397	3309715
SR_TRINITY_DN6394_c0_g3_i1	2.24886e-05	0.00156385	1.09896	0.259271	5.82185	0.547519	0.00481466	0.236755	0.264072	0.264072	PP2A regulatory subunit TAP46 {ECO:0000303|PubMed:21216945}	Scaffold_7	18990201	18992165
RS_TRINITY_DN24659_c0_g2_i5	2.26052e-05	0.00156862	-0.854462	0.201644	6.59676	0.346494	0.00269929	0.159942	0.149716	0.159942	Protein YLS3	Scaffold_6	20708988	20712972
RR_TRINITY_DN25599_c0_g1_i3	2.28565e-05	0.00158386	-2.90736	0.68651	4.55284	4.01357	0.0409628	1.84422	0.720043	1.84422		Scaffold_4	12721713	12722698
SS_TRINITY_DN22598_c0_g4_i7	2.30952e-05	0.00159597	3.46113	0.817721	2.67971	5.69087	0.124629	2.55004	1.79783	2.55004		Scaffold_10	6998293	6998703
SR_TRINITY_DN23102_c0_g1_i6	2.30876e-05	0.00159597	0.661518	0.156287	7.39659	0.141582	0.000643837	0.026021	0.0970581	0.0970581	TBCC domain-containing protein 1	Scaffold_4	4054979	4066004
SR_TRINITY_DN6810_c0_g1_i2	2.32013e-05	0.00160108	3.28347	0.775935	2.86803	5.12272	0.0303188	2.37798	1.72138	2.37798		Scaffold_4	4379883	4382362
SS_TRINITY_DN12270_c0_g1_i1	2.34934e-05	0.001619	3.78874	0.895935	4.54873	6.82462	0.179595	3.0312	0.722236	3.0312	Probable plastid-lipid-associated protein 13, chloroplastic	Scaffold_4	4323593	4328257
SR_TRINITY_DN19362_c0_g2_i2	2.36077e-05	0.00162463	3.02727	0.716053	3.84711	4.35802	0.14576	1.90517	1.15734	1.90517	Transposon Ty3-I Gag-Pol polyprotein	Scaffold_8	23074521	23075564
SS_TRINITY_DN27908_c0_g1_i4	2.38289e-05	0.00163679	0.800494	0.189438	6.68051	0.29487	0.00183292	0.131016	0.141715	0.141715	Putative calcium-transporting ATPase 11, plasma membrane-type	Scaffold_4	3003003	3016265
SS_TRINITY_DN23486_c0_g1_i1	2.385e-05	0.00163679	4.20293	0.994678	3.41849	8.40427	0.0474561	3.91008	1.43362	3.91008	Membrane protein of ER body 1	Scaffold_4	13649942	13662658
SS_TRINITY_DN27392_c0_g3_i3	2.39999e-05	0.00164031	0.601824	0.142477	7.94275	0.136405	0.000835918	0.041829	0.0803629	0.0803629	Casein kinase 1-like protein HD16 {ECO:0000305}	Scaffold_3	14281430	14281519
RS_TRINITY_DN15746_c0_g1_i1	2.39543e-05	0.00164031	-0.755821	0.178917	6.8769	0.221304	0.00239727	0.0714959	0.125647	0.125647	Tubulin beta-5 chain	Scaffold_4	1849870	1852080
RS_TRINITY_DN25572_c0_g1_i9	2.39773e-05	0.00164031	-4.15976	0.984741	2.07982	8.23456	0.0529328	3.82593	1.94654	3.82593	WD repeat-containing protein 91 homolog	Scaffold_5	25434105	25434226
RS_TRINITY_DN15708_c0_g1_i5	2.43439e-05	0.00166155	-4.30082	1.01896	2.05012	8.80877	1.19077	2.96233	1.94978	2.96233	eIF-2-alpha kinase GCN2 {ECO:0000250|UniProtKB:Q9HGN1}	Scaffold_7	12747703	12783229
RS_TRINITY_DN14507_c0_g1_i14	2.44819e-05	0.00166868	-3.54523	0.840196	1.28175	3.9698	0.930096	-0.267776	1.89362	1.89362	Poly(ADP-ribose) glycohydrolase 1	Scaffold_2	34327767	34327816
RR_TRINITY_DN29822_c0_g2_i2	2.51818e-05	0.00171405	-3.25526	0.77264	2.17043	4.61865	0.453676	1.46725	1.93421	1.93421	Probable E3 ubiquitin-protein ligase ARI7	Scaffold_7	12424752	12432254
SR_TRINITY_DN8571_c0_g1_i1	2.53384e-05	0.00172236	4.72458	1.12176	3.96581	10.6502	0.00896041	5.0244	1.08455	5.0244		Scaffold_4	7639381	7676532
RS_TRINITY_DN25883_c1_g3_i11	2.56471e-05	0.00174097	-3.34397	0.794475	2.57364	5.33834	0.23726	2.2875	1.83525	2.2875	Pumilio homolog 2	Scaffold_4	752270	753652
SS_TRINITY_DN23125_c0_g2_i4	2.57198e-05	0.00174353	3.58026	0.850743	2.62753	5.66537	1.07828	1.3294	1.81678	1.81678	Probable LRR receptor-like serine/threonine-protein kinase At1g56140	Scaffold_7	14191580	14198869
SR_TRINITY_DN9712_c0_g1_i2	2.61045e-05	0.00176721	3.59092	0.853958	2.75617	6.16111	0.159876	2.7571	1.76826	2.7571	Ribonucleoside-diphosphate reductase small chain A	Scaffold_7	16771403	16776762
RS_TRINITY_DN20985_c0_g2_i4	2.62251e-05	0.00177297	-1.5658	0.372455	4.93509	0.728522	0.0145238	0.0655454	0.540366	0.540366	Chaperone protein dnaJ 49	Scaffold_4	5883486	5885239
SS_TRINITY_DN23691_c0_g1_i4	2.66444e-05	0.00179888	3.61397	0.860388	6.03878	6.24655	0.128859	2.83221	0.222633	2.83221	U3 small nucleolar RNA-associated protein 14	Scaffold_7	13640784	13640819
SR_TRINITY_DN18489_c0_g1_i1	2.67204e-05	0.00180157	-1.14206	0.271934	5.71726	0.550185	0.0082333	0.208595	0.28756	0.28756	Succinate dehydrogenase assembly factor 4, mitochondrial {ECO:0000303|PubMed:24954416}	Scaffold_4	1607180	1609781
SR_TRINITY_DN6377_c0_g1_i2	2.68747e-05	0.00180953	2.95205	0.703127	2.07876	4.13141	0.0308856	1.90574	1.94667	1.94667	Glucan endo-1,3-beta-glucosidase 8	Scaffold_4	5206124	5207109
SR_TRINITY_DN27168_c0_g1_i17	2.69916e-05	0.00181251	5.10407	1.21599	2.72521	12.4673	0.18551	5.72899	1.78048	5.72899	Casein kinase II subunit alpha-1	Scaffold_2	27617081	27620572
SR_TRINITY_DN16364_c0_g1_i1	2.69754e-05	0.00181251	3.15334	0.751223	3.87032	4.75846	0.359951	1.89739	1.14285	1.89739		Scaffold_4	117829	124183
RR_TRINITY_DN19937_c0_g1_i1	2.76026e-05	0.00185104	4.06107	0.968675	5.51353	7.90105	0.172536	3.58079	0.339322	3.58079	Probable plastid-lipid-associated protein 13, chloroplastic	Scaffold_4	4323246	4328264
RS_TRINITY_DN19603_c0_g1_i7	2.77521e-05	0.00185857	-3.92187	0.935745	2.55088	7.37059	0.152697	3.34978	1.84271	3.34978	Ribonucleoside-diphosphate reductase small chain A	Scaffold_7	16771996	16776795
RR_TRINITY_DN25601_c0_g1_i1	2.79179e-05	0.00186717	-3.31667	0.791602	2.37963	5.07831	0.614748	1.68336	1.89179	1.89179	Retrovirus-related Pol polyprotein from transposon TNT 1-94	Scaffold_10	5536888	5539966
SS_TRINITY_DN25737_c0_g1_i5	2.83654e-05	0.00189455	-3.9483	0.943168	5.70564	7.47813	0.23167	3.3266	0.290304	3.3266	ABC transporter C family member 10	Scaffold_7	20079033	20082560
SS_TRINITY_DN21164_c0_g2_i4	2.84857e-05	0.00190005	3.88687	0.928706	7.12717	7.24871	0.0138352	3.43615	0.109956	3.43615	60S ribosomal protein L14-1	Scaffold_4	9446355	9456296
SR_TRINITY_DN27792_c0_g4_i1	2.87366e-05	0.00191423	4.44118	1.06166	4.25966	9.46766	0.00886087	4.4996	0.895173	4.4996	Glucan endo-1,3-beta-glucosidase 8	Scaffold_4	5207302	5210987
SR_TRINITY_DN14870_c0_g1_i4	2.8953e-05	0.00192326	4.25855	1.01841	4.07224	8.70814	0.0792979	4.06937	1.01734	4.06937	AP2-like ethylene-responsive transcription factor At2g41710	Scaffold_4	3160384	3165978
SS_TRINITY_DN6036_c0_g1_i2	2.89878e-05	0.00192326	4.05696	0.970268	4.33066	7.90368	0.176868	3.58881	0.849916	3.58881	F-box protein SKIP16	Scaffold_4	5660496	5668297
SS_TRINITY_DN23027_c0_g1_i2	2.89839e-05	0.00192326	3.3778	0.807833	2.60239	5.47889	0.228894	2.38148	1.82554	2.38148		Scaffold_4	11940595	11956282
SR_TRINITY_DN16316_c0_g4_i5	2.94654e-05	0.00195235	3.24546	0.776879	2.57912	5.06202	0.337866	2.0763	1.83343	2.0763	7-deoxyloganetic acid glucosyltransferase	Scaffold_7	16480235	16480855
SR_TRINITY_DN24172_c0_g1_i7	2.97254e-05	0.00196697	3.50519	0.839455	1.88993	5.90719	0.218546	2.60019	1.96026	2.60019	snRNA-activating protein complex subunit	Scaffold_4	635614	644872
SR_TRINITY_DN25168_c0_g2_i1	2.97708e-05	0.00196736	3.30193	0.79084	2.74521	5.24233	0.042564	2.45915	1.77262	2.45915	E3 ubiquitin-protein ligase RHF1A {ECO:0000305}	Scaffold_4	7094412	7095424
RS_TRINITY_DN23323_c0_g3_i2	3.00412e-05	0.0019826	-2.27131	0.544267	4.37722	2.11053	0.36389	0.423439	0.821017	0.821017	snRNA-activating protein complex subunit	Scaffold_4	635614	645736
SR_TRINITY_DN24372_c2_g2_i5	3.03256e-05	0.00199872	2.29203	0.549514	7.05494	2.52824	0.118488	1.08937	0.114062	1.08937	3-isopropylmalate dehydratase large subunit, chloroplastic	Scaffold_4	6100266	6100574
SR_TRINITY_DN4561_c0_g1_i1	3.04868e-05	0.0020067	3.21352	0.770665	4.95447	4.97111	0.0657887	2.30991	0.53197	2.30991	Probable inorganic phosphate transporter 1-4	Scaffold_4	10052244	10059206
SR_TRINITY_DN8571_c0_g1_i2	3.09143e-05	0.00203216	3.03453	0.728294	2.29138	4.43576	0.057389	2.06426	1.91203	2.06426		Scaffold_4	7649618	7676532
SR_TRINITY_DN16229_c0_g2_i2	3.146e-05	0.00206531	3.59587	0.863846	3.69124	6.23401	0.145154	2.83977	1.25727	2.83977	Transmembrane protein 120 homolog	Scaffold_4	2950362	2960117
RR_TRINITY_DN28810_c2_g1_i1	3.15826e-05	0.00207063	-1.74474	0.419233	5.24751	1.46792	0.13254	0.570485	0.418453	0.570485	Magnesium-protoporphyrin IX monomethyl ester [oxidative] cyclase, chloroplastic	Scaffold_4	1093957	1096898
SR_TRINITY_DN22187_c1_g1_i9	3.17277e-05	0.00207469	-2.92852	0.703853	2.90624	4.13652	0.116348	1.86529	1.70445	1.86529	ABC transporter G family member 11	Scaffold_4	2751052	2751470
SS_TRINITY_DN10870_c0_g1_i2	3.16953e-05	0.00207469	3.18658	0.765835	2.66215	4.89743	0.109642	2.23637	1.80432	2.23637	B3 domain-containing protein REM5	Scaffold_7	13424299	13425716
SR_TRINITY_DN26061_c0_g1_i1	3.18238e-05	0.00207825	2.94743	0.708516	1.84636	3.68587	0.0469031	1.42014	1.96108	1.96108		Scaffold_4	6024439	6025172
RS_TRINITY_DN15030_c0_g1_i3	3.20151e-05	0.00208801	-2.47178	0.594372	3.99174	2.94816	0.275127	1.13799	1.06854	1.13799	Uncharacterized CRM domain-containing protein At3g25440, chloroplastic	Scaffold_7	13077938	13082397
RR_TRINITY_DN27094_c2_g2_i3	3.23921e-05	0.00210984	3.06239	0.736867	2.20117	4.06416	0.242703	1.43225	1.92919	1.92919		Scaffold_4	4378310	4379795
SS_TRINITY_DN22439_c0_g1_i10	3.34322e-05	0.00217475	3.07147	0.740341	2.37717	4.36213	0.300019	1.67828	1.8924	1.8924	Ribonucleoside-diphosphate reductase small chain A	Scaffold_6	19349426	19349590
SS_TRINITY_DN26332_c0_g1_i2	3.35877e-05	0.00218202	3.99417	0.96299	5.87139	7.71634	0.0844465	3.62496	0.253732	3.62496	Squamosa promoter-binding-like protein 1	Scaffold_7	16058916	16067223
RS_TRINITY_DN27931_c1_g2_i3	3.39116e-05	0.0022002	-3.04257	0.733951	2.53676	4.39798	0.307511	1.75968	1.84723	1.84723		Scaffold_7	18448654	18449973
RS_TRINITY_DN15529_c0_g1_i4	3.39897e-05	0.0022024	-3.24591	0.783101	1.47916	3.43397	0.519593	0.149391	1.9334	1.9334	DNA-3-methyladenine glycosylase	Scaffold_4	4522945	4528032
RR_TRINITY_DN30711_c1_g1_i1	3.46774e-05	0.00224405	1.19402	0.288385	9.66699	0.690668	0.000102779	0.332562	0.0850478	0.332562	Polygalacturonase inhibitor 1	Scaffold_4	3989039	3990009
SS_TRINITY_DN24236_c0_g1_i12	3.47854e-05	0.00224812	3.51026	0.847962	2.7601	5.97026	0.0167827	2.85938	1.76668	2.85938	Calmodulin-binding protein 60 C {ECO:0000303|PubMed:11782485}	Scaffold_4	1374837	1377656
RS_TRINITY_DN28280_c0_g2_i7	3.51019e-05	0.00226564	-2.83121	0.68427	3.3864	3.87661	0.41935	1.44395	1.45355	1.45355	Transposon Ty3-I Gag-Pol polyprotein	Scaffold_9	6716383	6717225
SR_TRINITY_DN22419_c1_g2_i3	3.58767e-05	0.00231226	2.93426	0.710036	5.27688	4.17812	0.0998284	1.91677	0.40868	1.91677	Probable aldo-keto reductase 2	Scaffold_4	609433	632610
RS_TRINITY_DN22698_c0_g4_i7	3.59169e-05	0.00231226	-3.52628	0.853347	3.31002	6.03452	0.227547	2.68526	1.49955	2.68526	Serine/arginine-rich splicing factor SR34A	Scaffold_7	18111000	18116165
SR_TRINITY_DN21861_c0_g1_i1	3.61103e-05	0.00232171	4.51627	1.09325	3.75946	9.90118	0.154028	4.62675	1.21308	4.62675	Poly(ADP-ribose) glycohydrolase 1	Scaffold_7	4551268	4552516
SR_TRINITY_DN22588_c0_g3_i1	3.65123e-05	0.00234454	4.03839	0.978172	3.32282	7.9211	0.0380007	3.78928	1.492	3.78928	Histone-lysine N-methyltransferase ASHH3	Scaffold_7	15627597	15646651
SR_TRINITY_DN21963_c1_g1_i3	3.67102e-05	0.00235422	1.33974	0.324608	5.96765	0.872024	0.00550538	0.415975	0.23512	0.415975	CRAL-TRIO domain-containing protein C23B6.04c	Scaffold_2	26700000	26702553
SS_TRINITY_DN13387_c0_g2_i5	3.69285e-05	0.00236518	4.16814	1.01024	3.44843	8.44306	0.0436149	4.0387	1.41476	4.0387		Scaffold_10	9945299	9946115
SS_TRINITY_DN24334_c0_g1_i8	3.7424e-05	0.00239352	3.61944	0.877901	3.08972	6.37075	0.0448702	3.03797	1.6174	3.03797		Scaffold_2	19961953	19964309
SS_TRINITY_DN25090_c0_g1_i2	3.74669e-05	0.00239352	1.34938	0.327315	5.61221	0.885526	0.00848343	0.420058	0.313314	0.420058	Calcium-dependent protein kinase 7	Scaffold_4	3221861	3225051
RR_TRINITY_DN28273_c1_g1_i6	3.76265e-05	0.00240064	-2.99903	0.727639	1.98939	4.00375	0.162694	1.55727	1.95514	1.95514	Disease resistance protein RGA2	Scaffold_7	23085602	23086378
SR_TRINITY_DN24150_c1_g2_i5	3.77704e-05	0.00240674	3.27976	0.795921	2.0165	5.0858	0.581008	1.79468	1.95295	1.95295	Guanylate kinase 2	Scaffold_4	3518373	3521825
RS_TRINITY_DN17285_c0_g1_i2	3.79423e-05	0.00241461	-2.96987	0.720901	1.4244	2.90815	0.15473	0.441104	1.92406	1.92406	Zinc finger MYM-type protein 1	Scaffold_3	18562240	18562308
SR_TRINITY_DN25222_c0_g2_i1	3.83828e-05	0.00243926	0.708278	0.172037	7.00703	0.244217	0.00143344	0.116896	0.116954	0.116954	Mitochondrial outer membrane protein porin 2	Scaffold_2	27281423	27286740
RS_TRINITY_DN17993_c0_g1_i20	3.84274e-05	0.00243926	-2.90499	0.705653	1.24413	3.42101	0.107639	1.1466	1.88415	1.88415		Scaffold_4	11940595	11956255
RS_TRINITY_DN7559_c0_g1_i1	3.91121e-05	0.00247957	-4.33822	1.05485	2.63647	9.17279	0.074932	4.37586	1.81361	4.37586	Wall-associated receptor kinase 2	Scaffold_7	14287143	14297323
SR_TRINITY_DN5007_c0_g3_i1	3.92106e-05	0.00248266	3.86072	0.938872	3.56021	7.26557	0.0693294	3.45659	1.34281	3.45659	Chaperone protein DnaJ {ECO:0000255|HAMAP-Rule:MF_01152}	Scaffold_4	5090787	5094673
SR_TRINITY_DN13675_c0_g1_i9	3.93541e-05	0.00248858	4.23299	1.02961	5.42654	8.7359	0.13779	4.10262	0.363535	4.10262	Protein ALWAYS EARLY 3	Scaffold_4	6282550	6313915
SR_TRINITY_DN18737_c2_g6_i1	3.97226e-05	0.00250871	3.306	0.804558	2.56916	5.33121	0.0471004	2.54216	1.83674	2.54216	Putative ribonuclease H protein At1g65750	Scaffold_10	9944902	9946074
SS_TRINITY_DN25161_c0_g1_i2	3.99337e-05	0.00251885	1.69838	0.413445	4.67685	1.14216	0.0253007	0.374299	0.658448	0.658448	Putative AC transposase	Scaffold_6	5803155	5805507
SS_TRINITY_DN15577_c0_g1_i2	4.02662e-05	0.00253662	4.15451	1.01183	3.58685	8.42482	0.0362931	4.05889	1.32544	4.05889	UDP-glycosyltransferase 74E2	Scaffold_7	14954642	14964985
SR_TRINITY_DN15039_c0_g1_i1	4.0379e-05	0.00254051	4.07305	0.992145	5.15073	8.09885	0.142599	3.79481	0.452855	3.79481	Methionine aminopeptidase 2B {ECO:0000255|HAMAP-Rule:MF_03175}	Scaffold_7	16427893	16439618
SS_TRINITY_DN26152_c0_g2_i2	4.04743e-05	0.0025433	2.45632	0.598409	3.60941	2.71962	0.121673	1.06834	1.3107	1.3107	Pentatricopeptide repeat-containing protein At5g57250, mitochondrial	Scaffold_14	13432100	13438222
SR_TRINITY_DN10387_c0_g3_i1	4.11705e-05	0.0025838	3.92621	0.957423	3.62267	7.53289	0.0623212	3.60431	1.30203	3.60431		Scaffold_4	5082241	5082741
SS_TRINITY_DN27439_c0_g1_i5	4.1297e-05	0.00258848	1.40856	0.343542	5.19817	0.902905	0.0365037	0.364029	0.43558	0.43558	Probable protein phosphatase 2C 76	Scaffold_7	19618947	19635312
SS_TRINITY_DN24352_c1_g5_i3	4.18249e-05	0.00261828	2.4974	0.609545	4.7524	3.05031	0.0957073	1.39047	0.623098	1.39047		Scaffold_4	4459680	4525991
SR_TRINITY_DN16321_c0_g1_i4	4.21191e-05	0.00263339	4.26509	1.0414	3.57062	8.89978	0.0880816	4.24997	1.33603	4.24997	eIF-2-alpha kinase GCN2 {ECO:0000250|UniProtKB:Q9HGN1}	Scaffold_7	12747720	12783229
SS_TRINITY_DN13387_c0_g2_i2	4.2273e-05	0.00263761	3.56939	0.871712	2.8412	6.23438	0.0319347	3.00759	1.733	3.00759		Scaffold_16	9633714	9635146
SR_TRINITY_DN12064_c0_g1_i4	4.22922e-05	0.00263761	-1.73794	0.424447	5.8466	1.47803	0.181381	0.53924	0.258843	0.53924	Casein kinase 1-like protein HD16 {ECO:0000305}	Scaffold_4	5113093	5117526
RR_TRINITY_DN25992_c0_g1_i2	4.26423e-05	0.00265612	-3.35208	0.819044	1.96891	4.04334	0.726765	0.394976	1.95656	1.95656	ABC transporter C family member 10	Scaffold_2	14647874	14647913
SR_TRINITY_DN27037_c0_g1_i1	4.27491e-05	0.00265946	4.83736	1.18212	2.54799	11.457	0.552735	5.03692	1.84364	5.03692	Growth-regulating factor 1	Scaffold_2	27024933	27029090
SR_TRINITY_DN15271_c0_g1_i1	4.32033e-05	0.00268436	0.815917	0.199508	6.52942	0.294669	0.00254178	0.122969	0.156672	0.156672	Ganglioside-induced differentiation-associated protein 2	Scaffold_4	2535451	2538027
RR_TRINITY_DN12942_c0_g1_i1	4.32918e-05	0.00268651	-2.24769	0.549668	3.86529	1.76431	0.062558	0.384322	1.14598	1.14598	Calcium-dependent protein kinase 24	Scaffold_7	12435642	12448536
RS_TRINITY_DN29680_c0_g3_i3	4.33708e-05	0.00268807	-3.25726	0.79664	3.31362	5.19857	0.146725	2.39182	1.49743	2.39182		Scaffold_7	16992178	16997643
SR_TRINITY_DN24951_c0_g1_i6	4.36397e-05	0.00270138	3.73161	0.912975	1.84234	6.35252	1.37298	1.45473	1.96111	1.96111	Rhodanese-like domain-containing protein 9, chloroplastic	Scaffold_4	4070616	4073924
SS_TRINITY_DN17005_c0_g1_i1	4.43407e-05	0.0027404	3.01176	0.737524	4.63726	4.44958	0.110108	2.06566	0.677175	2.06566	Protein SMG9	Scaffold_4	11860703	11874681
RS_TRINITY_DN9879_c0_g1_i4	4.43798e-05	0.0027404	-4.08439	1.00024	5.06453	8.18371	0.503892	3.49802	0.486174	3.49802	Neuroguidin	Scaffold_7	16245490	16248217
SR_TRINITY_DN13842_c0_g1_i11	4.44837e-05	0.00274342	4.12036	1.00918	3.42177	8.32953	0.026312	4.0475	1.43156	4.0475	Pentatricopeptide repeat-containing protein At5g42310, mitochondrial	Scaffold_7	15988190	15994857
SS_TRINITY_DN20239_c0_g1_i1	4.45414e-05	0.00274358	4.23846	1.03819	6.40066	8.81445	0.135465	4.17586	0.171317	4.17586	Eukaryotic translation initiation factor 5B	Scaffold_4	13473302	13481468
SR_TRINITY_DN12210_c0_g1_i1	4.60221e-05	0.0028313	4.43273	1.0878	4.23755	9.65742	0.0208197	4.71239	0.909489	4.71239	Alpha-mannosidase I MNS4	Scaffold_4	4852548	4876651
RS_TRINITY_DN19684_c0_g1_i1	4.65632e-05	0.00286105	1.95376	0.479774	4.61913	1.43869	0.234701	0.216129	0.686032	0.686032	40S ribosomal protein S5-1	Scaffold_4	4938690	4941813
SR_TRINITY_DN13086_c0_g1_i3	4.74069e-05	0.00290931	3.75651	0.923416	3.0584	6.94644	0.0256705	3.38512	1.63289	3.38512	Probable gluconokinase	Scaffold_4	13173553	13187740
SS_TRINITY_DN24310_c1_g1_i9	4.78771e-05	0.00293456	2.71507	0.667789	3.68928	3.63061	0.0922329	1.69154	1.25855	1.69154	Solute carrier family 35 member F1	Scaffold_15	1273921	1277605
SS_TRINITY_DN16621_c0_g1_i1	4.82158e-05	0.00295169	1.01353	0.249386	6.06293	0.506123	0.00283152	0.245943	0.218638	0.245943	Protein NRT1/ PTR FAMILY 5.2	Scaffold_4	9006934	9019458
SR_TRINITY_DN17031_c0_g1_i1	4.8349e-05	0.00295622	3.47357	0.854828	3.33523	5.94557	0.0719688	2.85095	1.48462	2.85095	Transposon Tf2-6 polyprotein	Scaffold_4	18261965	18265737
SR_TRINITY_DN19409_c0_g1_i2	4.86035e-05	0.00296815	1.17575	0.289434	6.40678	0.681389	0.00421676	0.330873	0.17058	0.330873	60S ribosomal export protein NMD3	Scaffold_7	19457850	19459585
RS_TRINITY_DN25883_c1_g3_i8	4.91582e-05	0.00299835	-4.57936	1.12803	4.43777	10.3426	0.673639	4.4162	0.78462	4.4162	Adenylylsulfatase HINT1 {ECO:0000305}	Scaffold_4	752270	753652
SS_TRINITY_DN14452_c0_g1_i1	5.03233e-05	0.00306566	3.38117	0.834008	2.86599	5.6454	0.0443892	2.73789	1.72227	2.73789		Scaffold_7	13884583	13885300
SS_TRINITY_DN21838_c0_g1_i2	5.07466e-05	0.00308434	-0.600338	0.148153	7.71724	0.151579	0.00187328	0.0575595	0.0859234	0.0859234	Calmodulin	Scaffold_13	19947501	19951163
RR_TRINITY_DN31128_c0_g1_i1	5.07534e-05	0.00308434	-2.87083	0.708473	1.4443	3.64035	0.080128	1.4655	1.92761	1.92761	Retrovirus-related Pol polyprotein from transposon TNT 1-94	Scaffold_14	1914464	1915085
SS_TRINITY_DN10421_c0_g2_i2	5.12001e-05	0.0031077	4.07161	1.00532	3.8976	8.19393	0.0569611	3.98568	1.12599	3.98568	Nuclear poly(A) polymerase 3 {ECO:0000303|PubMed:18479511}	Scaffold_4	17797499	17797558
SS_TRINITY_DN12985_c0_g1_i1	5.13979e-05	0.00311591	3.8434	0.949181	1.88652	7.30265	0.00891859	3.59486	1.96036	3.59486		Scaffold_15	290569	291331
SS_TRINITY_DN5376_c0_g2_i1	5.21637e-05	0.0031585	4.12453	1.01948	3.87457	8.41666	0.0646624	4.0927	1.14021	4.0927		Scaffold_4	6276776	6280801
RS_TRINITY_DN19196_c0_g1_i2	5.30557e-05	0.00320861	-2.82228	0.698283	3.07873	3.696	0.327529	1.35668	1.62287	1.62287	Light-mediated development protein DET1	Scaffold_7	16645858	16648903
SS_TRINITY_DN27773_c1_g1_i1	5.36775e-05	0.00323837	3.99666	0.989514	5.95471	7.91498	0.0471022	3.86945	0.237509	3.86945	Heat shock cognate 70 kDa protein	Scaffold_4	1995542	1997922
RS_TRINITY_DN27897_c2_g1_i1	5.36334e-05	0.00323837	-2.53381	0.627306	6.07787	3.18117	0.054315	1.51973	0.21623	1.51973	Putative disease resistance protein RGA4	Scaffold_7	23081874	23092445
SR_TRINITY_DN15349_c0_g1_i9	5.3946e-05	0.00325064	2.78958	0.690859	3.27681	3.55366	0.390366	1.19377	1.51878	1.51878		Scaffold_4	11947419	11956332
SR_TRINITY_DN19049_c0_g2_i3	5.43743e-05	0.00327249	2.41341	0.597974	5.11962	2.88816	0.0333934	1.3969	0.464602	1.3969	Syntaxin-22	Scaffold_4	11346448	11354993
SR_TRINITY_DN16771_c0_g1_i1	5.46688e-05	0.00328499	4.1139	1.01963	4.83149	8.39444	0.18275	3.97581	0.586613	3.97581	Mitochondrial fission 1 protein A	Scaffold_4	2500504	2502605
SR_TRINITY_DN20006_c0_g2_i1	5.47795e-05	0.00328499	3.21524	0.796987	3.31904	5.1281	0.289007	2.25174	1.49424	2.25174	Lipid phosphate phosphatase delta	Scaffold_4	4994734	5000632
SR_TRINITY_DN22340_c1_g2_i1	5.47679e-05	0.00328499	4.8651	1.20594	5.96958	11.7411	0.28657	5.53058	0.234767	5.53058	Universal stress protein PHOS32 {ECO:0000303|PubMed:12644671}	Scaffold_4	12918264	12931876
RS_TRINITY_DN1361_c0_g2_i1	5.53209e-05	0.00331348	-2.82638	0.700998	1.10212	2.80019	0.122455	0.595343	1.84314	1.84314		Scaffold_10	1385448	1386650
SR_TRINITY_DN16734_c0_g1_i1	5.60026e-05	0.00335029	2.49346	0.61887	3.35651	2.76178	0.0601892	1.12248	1.47181	1.47181	SKP1-like protein 12	Scaffold_2	22150156	22150741
SS_TRINITY_DN21521_c0_g1_i6	5.64579e-05	0.00337348	1.36045	0.33782	6.22106	0.919613	0.00331911	0.453172	0.194814	0.453172	F-box protein PP2-A12	Scaffold_12	7851602	7854597
SS_TRINITY_DN13579_c0_g1_i4	5.66264e-05	0.0033795	6.02558	1.4965	5.54354	18.0429	0.194135	8.76393	0.331238	8.76393	NADPH-dependent thioredoxin reductase 3	Scaffold_4	3095892	3103336
SS_TRINITY_DN27097_c0_g2_i2	5.69899e-05	0.00339713	-1.19209	0.296176	5.81588	0.706442	0.0188131	0.332067	0.265353	0.332067	Phospholipase SGR2	Scaffold_7	19155084	19187896
RS_TRINITY_DN25083_c0_g2_i34	5.72643e-05	0.00340941	-3.42065	0.850103	1.59648	5.26961	0.941797	1.36111	1.9489	1.9489		Scaffold_4	11304285	11312073
SR_TRINITY_DN21433_c1_g1_i1	5.77969e-05	0.00343702	2.45245	0.609816	3.49869	2.96596	0.10485	1.35453	1.38265	1.38265	Imidazoleglycerol-phosphate dehydratase	Scaffold_4	7502086	7512496
SS_TRINITY_DN24236_c0_g1_i3	5.87088e-05	0.00348709	3.67471	0.914575	4.00769	6.72367	0.0316557	3.31414	1.05856	3.31414	Putative disease resistance protein At3g14460	Scaffold_4	1374885	1377656
RR_TRINITY_DN27240_c2_g1_i2	5.90786e-05	0.00350489	-0.798135	0.198716	6.84944	0.317294	0.00177566	0.156177	0.127674	0.156177	Probable 6-phosphogluconolactonase 4, chloroplastic	Scaffold_3	27464406	27464652
SR_TRINITY_DN19859_c0_g3_i1	5.95226e-05	0.00352249	4.29036	1.06866	3.94582	9.17219	0.0192368	4.54892	1.09668	4.54892	Probable E3 ubiquitin-protein ligase XBOS34	Scaffold_4	9651026	9664111
RR_TRINITY_DN29814_c0_g1_i4	5.95211e-05	0.00352249	-1.0802	0.269062	7.44039	0.581431	0.00200572	0.287572	0.0952876	0.287572		Scaffold_7	18250272	18266614
SR_TRINITY_DN19509_c0_g1_i13	5.95871e-05	0.00352249	3.91431	0.975058	1.95986	7.63525	0.0692766	3.73368	1.95713	3.73368	Probable serine/threonine-protein kinase At4g35230		#N/A	#N/A
RR_TRINITY_DN28940_c0_g1_i2	6.04835e-05	0.00357125	-2.954	0.736489	1.51804	3.69788	0.230444	1.2384	1.93922	1.93922	Ubiquitin carboxyl-terminal hydrolase 17	Scaffold_2	28129001	28136904
RS_TRINITY_DN24690_c0_g1_i4	6.0979e-05	0.0035894	-2.69706	0.672752	5.15074	3.62945	0.0941392	1.71624	0.452854	1.71624	Serine/threonine-protein kinase PBL27 {ECO:0000303|PubMed:20413097}	Scaffold_4	6442669	6452810
SS_TRINITY_DN5417_c0_g3_i1	6.09705e-05	0.0035894	3.86338	0.963672	4.29794	7.4472	0.171578	3.54308	0.870619	3.54308		Scaffold_4	7648331	7650205
SR_TRINITY_DN13842_c0_g1_i7	6.10353e-05	0.0035894	3.97392	0.991305	3.29688	7.87989	0.061406	3.86934	1.50722	3.86934	Pentatricopeptide repeat-containing protein At5g42310, mitochondrial	Scaffold_7	15988190	15994857
RS_TRINITY_DN28870_c0_g1_i4	6.10788e-05	0.0035894	-1.02187	0.254919	5.88188	0.494345	0.00832385	0.222984	0.25161	0.25161	Transcription factor TFIIIB component B'' {ECO:0000250|UniProtKB:P46678}	Scaffold_7	17408811	17417088
SS_TRINITY_DN23976_c1_g1_i4	6.1203e-05	0.00359247	2.80628	0.700149	6.24578	3.93017	0.179792	1.78104	0.191362	1.78104	Photosystem II D1 precursor processing protein PSB27-H2, chloroplastic	Scaffold_4	7496732	7501281
RS_TRINITY_DN17240_c0_g1_i3	6.15446e-05	0.00360828	-1.05619	0.263598	6.74875	0.556883	0.00222361	0.275713	0.135712	0.275713	PsbP domain-containing protein 6, chloroplastic	Scaffold_4	1752144	1754225
SR_TRINITY_DN24120_c1_g1_i3	6.23966e-05	0.00365393	0.798875	0.199541	6.5302	0.284647	0.00267804	0.119958	0.156589	0.156589		Scaffold_4	4823532	4824066
SR_TRINITY_DN18668_c0_g2_i2	6.2787e-05	0.00367249	4.49902	1.12417	5.32636	10.1157	0.168715	4.88631	0.39294	4.88631	Probable plastid-lipid-associated protein 13, chloroplastic	Scaffold_4	4320360	4325256
RR_TRINITY_DN24701_c1_g1_i1	6.30091e-05	0.00367686	-4.32254	1.0803	5.10038	9.33947	0.327049	4.34113	0.472028	4.34113	Glutamate synthase [NADH], amyloplastic	Scaffold_7	19503180	19511173
SR_TRINITY_DN17274_c0_g2_i2	6.30014e-05	0.00367686	4.02792	1.00666	5.38994	8.10964	0.171274	3.88216	0.374035	3.88216		Scaffold_9	5613357	5613806
SR_TRINITY_DN15349_c0_g1_i6	6.44209e-05	0.00375485	4.04677	1.0127	3.37005	8.1958	0.117811	3.98446	1.46358	3.98446		Scaffold_4	11940595	11956332
RS_TRINITY_DN19750_c1_g1_i3	6.5011e-05	0.00378041	1.14274	0.286125	5.6116	0.632402	0.0140007	0.290473	0.313469	0.313469	Organic cation/carnitine transporter 3	Scaffold_2	8337590	8338507
RS_TRINITY_DN26484_c0_g1_i8	6.49827e-05	0.00378041	-4.04348	1.0124	4.65414	8.18645	0.328538	3.7713	0.669111	3.7713	Protein phosphatase 2C 57	Scaffold_7	18849418	18855555
RS_TRINITY_DN10187_c0_g1_i5	6.59299e-05	0.00382938	-3.21012	0.804439	1.3837	3.69541	0.672212	0.342899	1.91627	1.91627	Protein tas	Scaffold_4	9711410	9727720
SS_TRINITY_DN20961_c1_g1_i5	6.66896e-05	0.00386901	3.29368	0.825939	2.63199	5.43968	0.0956865	2.63302	1.8152	2.63302	DNA-3-methyladenine glycosylase	Scaffold_4	4522934	4528066
SR_TRINITY_DN18270_c0_g1_i11	6.7462e-05	0.00390927	5.82299	1.4612	5.20008	17.013	0.014581	8.52588	0.434901	8.52588		Scaffold_4	11304407	11312025
SR_TRINITY_DN22240_c0_g1_i2	6.75563e-05	0.00391019	3.70284	0.929258	3.00772	6.88009	0.066265	3.38782	1.65742	3.38782	Serine carboxypeptidase-like 45	Scaffold_4	1927056	1934977
SS_TRINITY_DN21823_c0_g1_i3	6.83147e-05	0.00394951	2.71391	0.68153	3.44952	3.67359	0.443869	1.38775	1.41407	1.41407	tRNA (adenine(58)-N(1))-methyltransferase non-catalytic subunit trm6	Scaffold_4	6368227	6374240
SR_TRINITY_DN21092_c0_g1_i7	6.86982e-05	0.00396708	3.65015	0.91695	2.9933	6.69193	0.221211	3.14198	1.66428	3.14198		Scaffold_4	1405386	1407567
SR_TRINITY_DN1517_c0_g1_i1	6.88419e-05	0.00396894	2.18565	0.549123	5.52925	2.39961	0.0182294	1.18791	0.335071	1.18791	Disease resistance protein At4g27190	Scaffold_7	14160478	14167058
RS_TRINITY_DN29044_c0_g1_i2	6.88895e-05	0.00396894	-4.2415	1.06568	3.98134	9.03729	0.0716598	4.47104	1.07499	4.47104	Transcription termination factor MTERF8, chloroplastic {ECO:0000305}	Scaffold_7	18050743	18053539
RR_TRINITY_DN25911_c1_g1_i11	6.91058e-05	0.00397223	0.865534	0.217507	6.29635	0.251609	0.00471804	0.0508208	0.184519	0.184519	Protein ROOT PRIMORDIUM DEFECTIVE 1	Scaffold_4	3303397	3309594
SR_TRINITY_DN10381_c0_g1_i1	6.90503e-05	0.00397223	2.18229	0.548379	3.85975	1.90274	0.0534457	0.624515	1.14943	1.14943	Pentatricopeptide repeat-containing protein At3g18020	Scaffold_4	5694330	5699880
SR_TRINITY_DN24048_c0_g3_i2	6.96005e-05	0.00399606	3.92175	0.985946	3.23719	7.73049	0.0110046	3.87735	1.541	3.87735		Scaffold_4	6085263	6088996
RR_TRINITY_DN2856_c0_g1_i1	7.02484e-05	0.00402862	-2.75024	0.691806	3.29225	3.80377	0.0824775	1.83191	1.5099	1.83191	Retrovirus-related Pol polyprotein from transposon TNT 1-94	Scaffold_10	1944418	1946234
RS_TRINITY_DN11147_c0_g2_i3	7.05424e-05	0.00404084	-2.92981	0.737162	2.35717	2.77359	0.276366	0.242826	1.89726	1.89726		Scaffold_4	6535644	6544088
SR_TRINITY_DN14311_c0_g2_i11	7.13804e-05	0.00408415	3.51875	0.88597	1.53726	6.23222	0.225385	2.91439	1.94185	2.91439	Pirin-like protein	Scaffold_4	8400992	8405052
RS_TRINITY_DN18055_c0_g2_i5	7.19173e-05	0.00411016	-1.66989	0.420644	4.6289	1.21095	0.0265309	0.474193	0.681234	0.681234	Serine/threonine-protein kinase CTR1 {ECO:0000303|PubMed:8431946}	Scaffold_7	15003388	15019273
SS_TRINITY_DN21693_c0_g1_i15	7.22917e-05	0.00412683	2.43624	0.613878	3.94628	2.62763	0.410982	0.708543	1.0964	1.0964	ATP-dependent (S)-NAD(P)H-hydrate dehydratase {ECO:0000255|HAMAP-Rule:MF_03157}	Scaffold_7	13049182	13053353
SS_TRINITY_DN18801_c1_g1_i5	7.28926e-05	0.00415638	0.628228	0.158378	8.10365	0.19889	0.000368644	0.0999654	0.0773892	0.0999654	DNA-directed RNA polymerases II and V subunit 8A	Scaffold_7	14666763	14672289
SR_TRINITY_DN27759_c1_g1_i2	7.31856e-05	0.00416832	3.9242	0.98954	3.04641	7.76214	0.307806	3.60895	1.63875	3.60895	Probable beta-D-xylosidase 7	Scaffold_9	16194461	16197029
RS_TRINITY_DN11981_c0_g1_i1	7.38364e-05	0.00420059	-2.67138	0.673982	3.15544	2.39025	0.232851	0.289196	1.58416	1.58416	Protein NRT1/ PTR FAMILY 3.1	Scaffold_4	1733092	1734990
SS_TRINITY_DN27646_c0_g1_i8	7.41575e-05	0.00421406	3.80229	0.95956	5.66735	7.2928	0.132965	3.55006	0.299534	3.55006	Pre-mRNA-processing factor 19 {ECO:0000305}	Scaffold_4	8811997	8826194
SS_TRINITY_DN8555_c0_g1_i2	7.45264e-05	0.0042302	4.13033	1.04266	4.95002	8.60788	0.143451	4.20509	0.533889	4.20509	Serine/threonine-protein kinase WNK1	Scaffold_4	7491930	7495980
RS_TRINITY_DN28747_c1_g2_i1	7.58171e-05	0.00429857	-2.87969	0.727699	3.36474	4.18833	0.143408	1.97478	1.46682	1.97478	Gem-associated protein 2	Scaffold_7	17001854	17005295
RR_TRINITY_DN27001_c0_g3_i1	7.62188e-05	0.00431644	-3.3442	0.845353	3.98674	5.65024	0.663808	2.19468	1.07165	2.19468	BTB/POZ and MATH domain-containing protein 2	Scaffold_7	16834103	16843049
RS_TRINITY_DN29310_c0_g1_i8	7.67142e-05	0.00433957	-1.65303	0.418018	5.16673	1.38103	0.0312972	0.667661	0.446942	0.667661	Uncharacterized WD repeat-containing protein C3H5.08c	Scaffold_7	18715342	18719747
SS_TRINITY_DN7970_c0_g1_i1	7.97373e-05	0.00450547	-2.08388	0.528208	6.16417	2.19963	0.0119534	1.10406	0.203029	1.10406	Endochitinase	Scaffold_7	13482643	13483220
SR_TRINITY_DN11243_c0_g2_i2	8.00665e-05	0.00451896	0.822847	0.208622	6.9961	0.34304	0.00307907	0.171013	0.117633	0.171013	Threonylcarbamoyladenosine tRNA methylthiotransferase	Scaffold_7	17334072	17341582
SR_TRINITY_DN8571_c0_g1_i5	8.04654e-05	0.00453634	4.20396	1.06618	4.28425	8.95673	0.0649837	4.48199	0.879367	4.48199		Scaffold_4	7639381	7676474
RS_TRINITY_DN12417_c0_g2_i5	8.06001e-05	0.00453881	-2.96661	0.752448	1.6621	3.68387	0.309847	1.12265	1.95486	1.95486	Galactokinase	Scaffold_7	12078669	12080229
SR_TRINITY_DN21433_c1_g4_i1	8.11431e-05	0.00455909	5.61887	1.42575	5.34948	16.0081	0.0585667	8.07245	0.385901	8.07245	Imidazoleglycerol-phosphate dehydratase	Scaffold_4	7501053	7512496
SR_TRINITY_DN18270_c0_g1_i6	8.11179e-05	0.00455909	4.78305	1.21364	4.16863	11.5996	0.00358845	5.88812	0.954474	5.88812		Scaffold_4	11306034	11312025
RS_TRINITY_DN19000_c0_g1_i2	8.14255e-05	0.00456981	3.58232	0.909179	2.92444	6.50813	0.0293504	3.27708	1.69623	3.27708	Citrate synthase, glyoxysomal	Scaffold_1	3796304	3801382
SR_TRINITY_DN27164_c0_g1_i15	8.16027e-05	0.00457461	2.33982	0.593916	5.07346	2.77681	0.023948	1.387	0.482612	1.387	Putative disease resistance protein RGA4	Scaffold_7	22758976	22759059
SS_TRINITY_DN4930_c0_g2_i1	8.25183e-05	0.00462075	2.52433	0.641187	3.65128	2.42799	0.361145	0.419633	1.28334	1.28334		Scaffold_16	10664884	10667748
RS_TRINITY_DN25572_c0_g1_i4	8.27472e-05	0.00462837	-2.80723	0.713166	3.6193	4.00028	0.289264	1.74516	1.30424	1.74516	WD repeat-containing protein 91 homolog	Scaffold_5	25434105	25434226
SS_TRINITY_DN9145_c0_g2_i3	8.33742e-05	0.00465822	3.33113	0.846648	3.29197	5.63514	0.0989091	2.76834	1.51006	2.76834			#N/A	#N/A
SR_TRINITY_DN16280_c0_g1_i6	8.47903e-05	0.00472239	4.41476	1.12322	3.81258	9.90745	0.393304	4.65322	1.17913	4.65322	Lariat debranching enzyme	Scaffold_4	4709809	4716819
RR_TRINITY_DN26245_c3_g1_i2	8.49013e-05	0.00472239	-0.93225	0.237206	6.04344	0.259208	0.00321464	0.0261967	0.221852	0.221852	F-box protein SKIP16	Scaffold_4	5660500	5668297
SS_TRINITY_DN20808_c1_g2_i3	8.48869e-05	0.00472239	4.00991	1.02029	3.39761	8.17422	0.0054735	4.1585	1.44662	4.1585	Chromatin modification-related protein MEAF6	Scaffold_4	9930389	9944934
SS_TRINITY_DN25906_c0_g1_i2	8.47841e-05	0.00472239	0.644744	0.164038	7.74002	0.21131	0.000657874	0.106976	0.0852829	0.106976	PTI1-like tyrosine-protein kinase 3	Scaffold_7	16879754	16887384
RR_TRINITY_DN23395_c0_g2_i1	8.52792e-05	0.00473812	-1.58035	0.402221	4.73042	0.745119	0.0137761	0.0709931	0.63335	0.63335	Zinc finger A20 and AN1 domain-containing stress-associated protein 8	Scaffold_4	3710154	3712589
SS_TRINITY_DN26102_c0_g1_i1	8.57624e-05	0.00475967	2.91375	0.741845	7.55863	4.31856	0.0220554	2.17928	0.0909167	2.17928	Mitochondrial dicarboxylate/tricarboxylate transporter DTC	Scaffold_4	4843221	4846401
RR_TRINITY_DN18407_c1_g4_i4	8.60866e-05	0.00477236	3.48438	0.887335	2.80899	6.17706	0.679044	2.47041	1.74664	2.47041	E3 ubiquitin-protein ligase RHF1A {ECO:0000305}	Scaffold_4	7090564	7094724
SS_TRINITY_DN27359_c0_g2_i7	8.63584e-05	0.00477681	3.47363	0.884769	3.61616	6.14014	0.0517751	3.07949	1.30629	3.07949		Scaffold_4	4419862	4451780
SS_TRINITY_DN116_c0_g1_i1	8.62769e-05	0.00477681	4.43492	1.12955	4.34276	10.0082	0.0669792	5.03658	0.842336	5.03658	Ras-related protein RABF1 {ECO:0000303|PubMed:12644670}	Scaffold_4	6830639	6836336
SS_TRINITY_DN22576_c0_g1_i4	8.69664e-05	0.00480511	0.922824	0.235154	6.07137	0.406013	0.0039167	0.187782	0.217272	0.217272		Scaffold_15	7540687	7549404
SR_TRINITY_DN25729_c0_g1_i7	8.80443e-05	0.00485642	3.31251	0.844731	2.09388	5.59006	0.670307	2.18398	1.94487	2.18398	1-deoxy-D-xylulose 5-phosphate reductoisomerase, chloroplastic	Scaffold_13	2562719	2563242
SR_TRINITY_DN14173_c0_g1_i4	8.80898e-05	0.00485642	3.76418	0.959942	4.35844	7.21863	0.122051	3.56391	0.832583	3.56391	Polygalacturonase inhibitor 1	Scaffold_4	7012442	7013274
RS_TRINITY_DN17170_c0_g1_i2	8.94007e-05	0.00492326	-2.87305	0.733354	1.70609	2.91509	0.193468	0.571429	1.95776	1.95776	Protein FAR-RED ELONGATED HYPOCOTYL 3	Scaffold_1	15971794	16021557
RR_TRINITY_DN21037_c0_g1_i1	9.08604e-05	0.00499812	1.17285	0.299672	5.60505	0.702088	0.0272167	0.331997	0.315144	0.331997	Protein SMG7	Scaffold_4	2199916	2203778
RR_TRINITY_DN25584_c0_g1_i3	9.14279e-05	0.0050238	-2.75497	0.704186	1.32545	3.80366	0.0796367	1.82717	1.90388	1.90388		Scaffold_1	14371197	14373047
RR_TRINITY_DN30746_c0_g3_i1	9.18207e-05	0.00503984	-3.72877	0.953345	4.67173	7.10075	0.152872	3.48259	0.660848	3.48259	Isoamylase 2, chloroplastic	Scaffold_7	16997875	17000156
RR_TRINITY_DN28427_c0_g1_i9	9.23327e-05	0.00506237	-0.667482	0.170716	7.03411	0.171411	0.00127267	0.0550869	0.115303	0.115303	DnaJ homolog subfamily B member 12 {ECO:0000312|MGI:MGI:1931881}	Scaffold_4	6467811	6472684
SR_TRINITY_DN18270_c0_g1_i9	9.26347e-05	0.00507335	3.13255	0.801346	4.42494	5.01415	0.0837175	2.4849	0.792207	2.4849		Scaffold_4	11230638	11312025
SR_TRINITY_DN25155_c0_g1_i1	9.33351e-05	0.0051061	4.69877	1.20256	4.1043	11.2866	0.00704995	5.77759	0.996535	5.77759	Probable methyltransferase PMT19	Scaffold_4	8385757	8397036
RR_TRINITY_DN26587_c0_g1_i1	9.44059e-05	0.00515903	-1.36137	0.348663	5.10487	0.747296	0.0159804	0.255172	0.470284	0.470284	Myb family transcription factor PHL7 {ECO:0000305}	Scaffold_4	806221	811889
RR_TRINITY_DN29393_c0_g2_i1	9.47382e-05	0.00517152	-4.22924	1.0834	4.26881	9.15171	0.149814	4.54517	0.889278	4.54517	Probable protein phosphatase 2C 76	Scaffold_7	19618978	19635312
SR_TRINITY_DN28163_c0_g2_i1	9.57189e-05	0.00521935	3.68784	0.945311	9.26177	6.96287	0.00264857	3.5718	0.0766261	3.5718	Plastocyanin, chloroplastic	Scaffold_4	1590650	1592456
SS_TRINITY_DN21823_c0_g1_i9	9.62398e-05	0.00524202	5.15131	1.32089	4.58569	13.59	0.125066	6.85392	0.702876	6.85392	tRNA (adenine(58)-N(1))-methyltransferase non-catalytic subunit trm6	Scaffold_4	6368227	6394532
SR_TRINITY_DN15349_c0_g1_i1	9.92647e-05	0.005395	3.09983	0.796384	2.42664	4.93017	0.283392	2.25352	1.87958	2.25352		Scaffold_4	11940595	11956332
RR_TRINITY_DN29623_c0_g2_i4	9.92241e-05	0.005395	-2.78857	0.716399	1.85508	2.96712	0.0919278	0.865374	1.96098	1.96098	F-box/kelch-repeat protein At3g23880	Scaffold_7	19398052	19398789
SR_TRINITY_DN8456_c0_g2_i1	9.96512e-05	0.00541012	4.41255	1.13391	4.80752	9.9923	0.1454	4.99762	0.597591	4.99762	NADPH-dependent aldo-keto reductase, chloroplastic {ECO:0000303|PubMed:21169366}	Scaffold_7	14482325	14493473
SS_TRINITY_DN20287_c0_g1_i7	9.97961e-05	0.0054121	5.45665	1.40235	4.12829	15.2819	0.168738	7.69757	0.980876	7.69757	2-alkenal reductase (NADP(+)-dependent)	Scaffold_7	15106840	15111919
RR_TRINITY_DN26279_c0_g1_i8	0.000100276	0.00543224	4.26389	1.09614	4.22051	9.33385	0.00855969	4.7975	0.920568	4.7975		Scaffold_4	4457643	4492396
RS_TRINITY_DN19326_c0_g1_i1	0.000100927	0.00545565	-3.15724	0.811974	2.86142	5.11957	0.596769	2.04044	1.72426	2.04044		Scaffold_4	1588349	1591379
SS_TRINITY_DN22650_c0_g1_i1	0.000100849	0.00545565	3.24171	0.833658	3.40271	5.39694	0.102549	2.67739	1.44346	2.67739		Scaffold_4	6234066	6240146
RR_TRINITY_DN25425_c1_g1_i1	0.000101176	0.00546315	-3.85982	0.992814	3.19671	7.65272	0.0169417	3.92577	1.56278	3.92577	Phytolongin Phyl2.2 {ECO:0000303|PubMed:19889231}	Scaffold_7	18993421	18995235
RS_TRINITY_DN24101_c0_g2_i2	0.000101545	0.0054772	-2.07706	0.53438	6.74391	2.21655	0.00641697	1.13583	0.136123	1.13583	Basic endochitinase C	Scaffold_7	13483119	13484912
SR_TRINITY_DN26265_c0_g1_i6	0.000104117	0.00560981	4.44557	1.14553	4.64863	10.1692	0.0607179	5.18824	0.671721	5.18824		Scaffold_4	4452783	4486934
RS_TRINITY_DN10596_c0_g1_i1	0.000105468	0.0056765	-3.97479	1.02505	4.16867	8.13576	0.162305	4.0406	0.954443	4.0406	Probable tocopherol O-methyltransferase, chloroplastic	Scaffold_4	2715536	2721834
RR_TRINITY_DN26718_c0_g1_i2	0.000105723	0.00568407	3.55769	0.917625	2.94501	6.51885	0.080979	3.28716	1.68683	3.28716	Transcription initiation factor IIB-2	Scaffold_4	3033794	3056527
RR_TRINITY_DN21948_c0_g1_i3	0.000106478	0.00571851	4.39349	1.1337	7.67013	9.9458	0.0619555	5.07919	0.0873078	5.07919	Alpha-amylase inhibitor AAI	Scaffold_4	2773258	2773913
RS_TRINITY_DN28840_c1_g2_i6	0.000107188	0.00575047	-4.3129	1.11338	4.26171	9.58815	0.0971154	4.8613	0.893849	4.8613	Two-component response regulator-like APRR5	Scaffold_7	17752771	17754912
SR_TRINITY_DN11646_c0_g2_i1	0.000107535	0.00575762	3.74359	0.966603	3.14875	7.22531	0.0059496	3.73134	1.58759	3.73134	Protein trichome birefringence-like 10	Scaffold_4	7023701	7025994
SS_TRINITY_DN22591_c0_g1_i4	0.000107552	0.00575762	3.14058	0.810915	2.94393	5.08518	0.0165559	2.61378	1.68732	2.61378		Scaffold_7	17593366	17594026
SS_TRINITY_DN24399_c1_g1_i8	0.000108814	0.00581893	1.53067	0.395518	4.78139	0.90041	0.0160952	0.279213	0.609641	0.609641	Probable glutathione peroxidase 3, mitochondrial	Scaffold_7	12245103	12251101
RR_TRINITY_DN22546_c0_g1_i6	0.000110231	0.00588837	-2.65991	0.687869	2.85213	2.62948	0.164363	0.63147	1.72829	1.72829		Scaffold_4	7647799	7660960
RR_TRINITY_DN19205_c0_g1_i1	0.000111449	0.00594711	-2.74159	0.709482	5.86849	3.88358	0.189886	1.82357	0.254324	1.82357	Protein EXPORTIN 1A {ECO:0000303|PubMed:18791220}	Scaffold_4	12172226	12192299
SS_TRINITY_DN27126_c3_g2_i1	0.000114016	0.0060611	2.04155	0.529085	4.95727	2.15653	0.0587174	1.06101	0.530764	1.06101	Serine/threonine-protein phosphatase 7 long form homolog	Scaffold_12	14882335	14887527
RS_TRINITY_DN27282_c0_g1_i11	0.00011392	0.0060611	-2.78571	0.721902	1.16833	2.40449	0.221293	0.137745	1.86328	1.86328	Transcription initiation factor IIB-2	Scaffold_4	3055868	3056527
RR_TRINITY_DN22421_c0_g1_i3	0.000114159	0.0060611	3.37302	0.874214	2.9909	5.88713	0.0577997	2.9992	1.66542	2.9992	Chaperone protein DnaJ {ECO:0000255|HAMAP-Rule:MF_01152}	Scaffold_4	5091095	5094673
SR_TRINITY_DN8571_c0_g1_i3	0.000114162	0.0060611	2.95823	0.766712	2.34321	4.52826	0.0598456	2.29154	1.90055	2.29154		Scaffold_4	7649618	7676474
SR_TRINITY_DN13319_c1_g1_i3	0.000114193	0.0060611	0.73412	0.190272	6.86041	0.278874	0.00137651	0.143437	0.126856	0.143437	Probable receptor-like protein kinase At5g18500	Scaffold_7	16037472	16041911
RS_TRINITY_DN26290_c0_g1_i8	0.000114481	0.00606991	-2.75219	0.713435	4.75999	3.92011	0.164032	1.87193	0.619567	1.87193	Glutamate synthase 1 [NADH], chloroplastic	Scaffold_7	19503178	19509300
RR_TRINITY_DN18717_c0_g1_i3	0.000114806	0.00608067	-3.81958	0.990307	2.68637	7.55176	0.174432	3.7484	1.79534	3.7484	60S ribosomal protein L36-2	Scaffold_7	24265585	24267580
SR_TRINITY_DN10836_c1_g1_i1	0.000115566	0.00611448	4.17153	1.08201	4.88954	9.01125	0.0642032	4.6188	0.560436	4.6188		Scaffold_4	11441703	11499208
SR_TRINITY_DN13272_c0_g1_i1	0.000116075	0.00613491	3.03431	0.787258	2.83998	4.76903	0.171001	2.3081	1.73352	2.3081	Nudix hydrolase 23, chloroplastic	Scaffold_4	4356936	4364139
SR_TRINITY_DN10057_c0_g1_i6	0.000116562	0.0061541	3.13193	0.812803	2.51709	5.08216	0.120582	2.52201	1.85338	2.52201	ATP-dependent (S)-NAD(P)H-hydrate dehydratase {ECO:0000255|HAMAP-Rule:MF_03157}	Scaffold_7	13047558	13048876
SR_TRINITY_DN19202_c0_g1_i3	0.000116879	0.00616433	5.71445	1.48328	5.18053	16.9217	0.000772816	8.79968	0.441913	8.79968	Thioredoxin-like 1-1, chloroplastic	Scaffold_7	14221221	14224720
RS_TRINITY_DN21165_c1_g1_i1	0.000119243	0.00627765	-2.91192	0.756799	1.55664	4.39939	0.0331309	2.25785	1.94433	2.25785	LINE-1 retrotransposable element ORF2 protein	Scaffold_10	281523	282925
SS_TRINITY_DN23391_c0_g1_i1	0.000119279	0.00627765	-1.50646	0.391531	4.81635	1.04352	0.0196515	0.450007	0.593535	0.593535	Protein YLS3	Scaffold_6	20617922	20711943
SS_TRINITY_DN21693_c0_g1_i8	0.000121605	0.00639332	3.71291	0.966183	4.20981	7.16129	0.139007	3.59503	0.927542	3.59503	ATP-dependent (S)-NAD(P)H-hydrate dehydratase {ECO:0000255|HAMAP-Rule:MF_03157}	Scaffold_7	13047624	13053353
SR_TRINITY_DN2728_c0_g1_i1	0.000122682	0.00643637	3.45349	0.899182	5.27019	6.19893	0.137	3.09711	0.410878	3.09711		Scaffold_4	4594213	4595901
RS_TRINITY_DN7556_c0_g1_i3	0.00012258	0.00643637	-0.778949	0.202803	6.8493	0.315352	0.0100438	0.154473	0.127685	0.154473	RAP domain-containing protein, chloroplastic {ECO:0000305}	Scaffold_7	15439335	15443448
RR_TRINITY_DN27720_c0_g1_i3	0.000123168	0.00645506	-2.81089	0.732054	4.0749	4.10767	0.143532	2.00008	1.01563	2.00008		Scaffold_7	18889654	18891736
RR_TRINITY_DN26209_c0_g1_i4	0.000123467	0.00646393	1.93544	0.504133	6.30427	1.94774	0.0195741	0.997026	0.183474	0.997026	3-isopropylmalate dehydratase large subunit, chloroplastic	Scaffold_4	6102112	6109638
SS_TRINITY_DN14816_c0_g1_i3	0.000124124	0.00649152	3.44007	0.896358	3.42846	5.74368	1.78646	0.986302	1.42736	1.42736	Pentatricopeptide repeat-containing protein At2g41720	Scaffold_4	3166125	3175064
SR_TRINITY_DN25039_c0_g2_i8	0.00012553	0.00655765	3.77482	0.98429	3.67308	7.41675	0.0335549	3.84175	1.2691	3.84175	Transcription initiation factor IIB-2	Scaffold_4	3048124	3054170
SS_TRINITY_DN16658_c0_g1_i1	0.000125651	0.00655765	4.80025	1.25175	4.81485	11.9943	0.104957	6.16257	0.594224	6.16257	Peptidyl-tRNA hydrolase 2, mitochondrial	Scaffold_4	11478472	11483407
SS_TRINITY_DN22598_c0_g4_i5	0.000126518	0.00659601	3.45815	0.902171	2.84238	6.22762	0.715929	2.53972	1.73249	2.53972		Scaffold_10	6998293	6998703
SR_TRINITY_DN17323_c0_g1_i2	0.000128075	0.00667018	2.20599	0.575956	7.94652	2.53614	0.00125744	1.32564	0.0802842	1.32564	Desiccation protectant protein Lea14 homolog	Scaffold_7	15455314	15460047
SS_TRINITY_DN20242_c0_g1_i1	0.00012843	0.0066817	1.13237	0.295702	8.03591	0.668379	0.000702352	0.349055	0.0785458	0.349055	UBP1-associated protein 2A	Scaffold_4	758258	761039
SR_TRINITY_DN22588_c0_g3_i15	0.000129005	0.00670463	3.73385	0.975316	3.15117	7.26908	0.213997	3.59097	1.58635	3.59097	Histone-lysine N-methyltransferase ASHH3	Scaffold_7	15627597	15649667
SR_TRINITY_DN22243_c0_g1_i1	0.000130425	0.0067714	2.12783	0.5562	6.84035	2.36231	0.366501	0.870932	0.128361	0.870932	Calmodulin	Scaffold_4	1019165	1019339
RS_TRINITY_DN27250_c1_g4_i2	0.000131134	0.0067965	-1.36555	0.357071	6.34674	0.97326	0.00334431	0.506654	0.177989	0.506654	1-acyl-sn-glycerol-3-phosphate acyltransferase 2	Scaffold_4	3613707	3613966
RR_TRINITY_DN16588_c0_g1_i1	0.000131181	0.0067965	-2.77706	0.726175	2.6054	3.44835	0.284811	1.20641	1.82451	1.82451		Scaffold_4	8702067	8703425
SR_TRINITY_DN19675_c0_g1_i3	0.000131593	0.00681076	0.85089	0.222545	6.21891	0.309217	0.00298536	0.121458	0.195119	0.195119	Signal peptidase complex subunit 3A	Scaffold_4	6990700	6997132
SS_TRINITY_DN14076_c0_g1_i1	0.000132204	0.0068353	2.76991	0.724667	2.08033	3.38938	0.154084	1.28528	1.94649	1.94649		Scaffold_4	3873193	3873649
SS_TRINITY_DN24313_c0_g1_i2	0.000133536	0.006897	5.39617	1.41267	6.56927	15.2153	0.186495	7.79601	0.152499	7.79601	60S ribosomal protein L23	Scaffold_4	8909301	8912329
RS_TRINITY_DN27904_c0_g1_i5	0.000134595	0.00694451	-1.82096	0.476953	5.44472	1.73351	0.012158	0.89778	0.358384	0.89778		Scaffold_7	17225222	17234224
RR_TRINITY_DN27801_c0_g2_i3	0.000135243	0.00696586	-2.93869	0.769954	2.24897	4.19988	0.450778	1.58169	1.92054	1.92054	Protein ALP1-like {ECO:0000305}	Scaffold_15	9110304	9113450
SR_TRINITY_DN23303_c2_g1_i3	0.000135288	0.00696586	4.28427	1.12253	5.27293	9.59892	0.0873694	4.95291	0.409975	4.95291	Lipase	Scaffold_4	6400897	6412969
SS_TRINITY_DN28420_c0_g1_i1	0.000135763	0.00698314	2.53999	0.665657	2.8836	2.99881	0.0578625	1.31185	1.71454	1.71454			#N/A	#N/A
SS_TRINITY_DN26062_c1_g2_i1	0.000136201	0.00699123	3.96758	1.04	5.47784	8.2358	0.151289	4.17515	0.349123	4.17515	DnaJ homolog subfamily B member 12 {ECO:0000312|MGI:MGI:1931881}	Scaffold_4	6468423	6472639
SS_TRINITY_DN25617_c0_g1_i4	0.000136079	0.00699123	-2.87751	0.754225	1.16101	3.18041	0.414282	0.627571	1.86114	1.86114		Scaffold_7	19856688	19858557
SR_TRINITY_DN26110_c2_g1_i19	0.000136762	0.00701281	0.773414	0.202785	7.10546	0.313034	0.00333444	0.161153	0.111159	0.161153	Serine/arginine-rich splicing factor SR34A	Scaffold_4	11725197	11725326
SS_TRINITY_DN20731_c1_g1_i2	0.000138033	0.00706347	1.51693	0.39797	4.7612	0.984718	0.0145141	0.383092	0.619006	0.619006	Transcription factor MYBC1 {ECO:0000305}	Scaffold_4	1775664	1776027
RS_TRINITY_DN26484_c0_g1_i10	0.000138011	0.00706347	-1.01877	0.267274	6.18768	0.543464	0.00403428	0.281708	0.19959	0.281708	Protein phosphatase 2C 57	Scaffold_7	18850370	18855609
SR_TRINITY_DN19076_c0_g2_i7	0.000139167	0.00710693	3.76229	0.987569	2.19372	6.33104	1.97073	0.768298	1.93044	1.93044	2-succinylbenzoate--CoA ligase, chloroplastic/peroxisomal	Scaffold_3	8751017	8751053
RS_TRINITY_DN27590_c0_g1_i11	0.000139125	0.00710693	-2.71835	0.71353	1.71173	3.06303	0.078431	1.09212	1.95807	1.95807		Scaffold_3	29089497	29090199
SR_TRINITY_DN1773_c0_g1_i1	0.000139792	0.00713155	2.96553	0.778653	1.56399	3.51303	0.479975	0.771316	1.94523	1.94523	Protein RALF-like 33	Scaffold_4	5744237	5745647
SR_TRINITY_DN26175_c2_g1_i7	0.000140302	0.00715025	3.42683	0.89999	5.36471	6.15545	0.144206	3.09572	0.381376	3.09572	Probable calcium-binding protein CML50	Scaffold_4	2961255	2967288
SR_TRINITY_DN14366_c0_g1_i7	0.000140554	0.00715576	4.71514	1.23848	4.19614	11.655	0.0558195	6.07954	0.936471	6.07954	Transcription initiation factor TFIID subunit 1	Scaffold_7	14391782	14422346
SS_TRINITY_DN27538_c0_g1_i2	0.000141828	0.00721326	0.823063	0.216313	6.29351	0.223079	0.0022709	0.0431902	0.184895	0.184895		Scaffold_7	15411980	15418562
SS_TRINITY_DN19405_c1_g1_i5	0.000142935	0.00726217	1.53406	0.403377	7.78367	1.23502	0.00202977	0.648822	0.0841062	0.648822	40S ribosomal protein S5-1	Scaffold_4	4938692	4942472
RS_TRINITY_DN17756_c0_g4_i7	0.000143271	0.00727183	-2.87798	0.756876	2.38991	3.38424	0.402242	0.857211	1.8892	1.8892	Transcription factor bHLH48	Scaffold_4	3771536	3771718
SR_TRINITY_DN29853_c0_g1_i1	0.000144145	0.00730137	2.68651	0.7068	1.86591	3.32042	0.0374459	1.45805	1.96082	1.96082		Scaffold_12	19415778	19416142
SS_TRINITY_DN26636_c0_g1_i1	0.000144003	0.00730137	2.03158	0.53446	3.92507	1.67312	0.033381	0.580007	1.10921	1.10921		Scaffold_2	20209050	20209116
RS_TRINITY_DN25428_c0_g1_i7	0.000145005	0.00733194	-2.18239	0.574392	4.02965	2.50181	0.192489	1.12722	1.04467	1.12722	Serine/threonine-protein phosphatase 7 long form homolog	Scaffold_1	343701	349499
SS_TRINITY_DN28068_c2_g1_i4	0.000145043	0.00733194	3.0362	0.799124	3.28583	4.41568	1.04079	1.05644	1.51361	1.51361		Scaffold_4	11799192	11801770
RS_TRINITY_DN25850_c0_g2_i8	0.000145743	0.00735988	-2.64509	0.696403	2.57194	3.19393	0.104095	1.31897	1.83582	1.83582		Scaffold_7	19265265	19265919
RS_TRINITY_DN27897_c2_g1_i6	0.000147233	0.0074201	-3.31148	0.872433	5.7041	5.76583	0.0883537	2.9562	0.290669	2.9562	Putative disease resistance protein RGA4	Scaffold_7	23084640	23092375
RS_TRINITY_DN14363_c0_g1_i1	0.000147087	0.0074201	-3.34864	0.882165	2.221	5.89557	0.0145676	3.09829	1.92572	3.09829	Probable methyltransferase PMT18	Scaffold_7	23589148	23592628
SR_TRINITY_DN22276_c0_g2_i1	0.000148524	0.0074776	0.681434	0.179631	6.84538	0.235322	0.00108855	0.118371	0.12798	0.12798	NAC domain-containing protein 78 {ECO:0000303|PubMed:15029955}	Scaffold_4	6821963	6827056
SR_TRINITY_DN22329_c0_g3_i2	0.000148786	0.00748327	2.55046	0.672396	4.16496	3.42252	0.066904	1.74156	0.956876	1.74156	Retrovirus-related Pol polyprotein from transposon TNT 1-94	Scaffold_5	9455062	9457303
SS_TRINITY_DN24305_c0_g3_i12	0.000149341	0.00749817	3.42997	0.90449	2.84838	6.1915	0.283227	2.98918	1.72991	2.98918		Scaffold_10	18299941	18301021
RR_TRINITY_DN27497_c1_g1_i5	0.000149383	0.00749817	-4.3942	1.15878	4.12955	10.1621	0.177029	5.19405	0.980051	5.19405	Probable plastid-lipid-associated protein 14, chloroplastic	Scaffold_7	19443799	19449575
SS_TRINITY_DN23671_c0_g1_i8	0.000149835	0.00749821	3.40951	0.899289	2.20276	5.01157	1.30597	0.742207	1.92892	1.92892	Transcription initiation factor IIB-2	Scaffold_4	3050325	3056587
SR_TRINITY_DN7831_c0_g1_i2	0.000149638	0.00749821	4.25654	1.1226	4.28421	9.5364	0.159618	4.88134	0.879386	4.88134	Serine carboxypeptidase-like 18	Scaffold_4	6963417	6976165
SS_TRINITY_DN17720_c0_g1_i1	0.000149781	0.00749821	3.23385	0.852937	3.18873	5.50475	0.118803	2.7912	1.56695	2.7912	Actin-related protein 2/3 complex subunit 2B	Scaffold_4	8937880	8947090
SS_TRINITY_DN23199_c0_g2_i11	0.000151526	0.00757523	2.98712	0.78846	1.44595	3.38079	0.558778	0.5141	1.9279	1.9279		Scaffold_4	1405359	1407514
SR_TRINITY_DN21092_c0_g1_i10	0.000152033	0.00759296	3.3603	0.887155	1.80738	5.9494	0.434208	2.71397	1.96106	2.71397		Scaffold_4	1405386	1405618
SR_TRINITY_DN22852_c0_g3_i1	0.000153593	0.0076632	4.3446	1.14779	4.6617	9.95187	0.269532	5.00016	0.665551	5.00016	Serine/threonine-protein kinase ppk15	Scaffold_4	10794257	10815333
SS_TRINITY_DN19965_c0_g1_i6	0.000154896	0.0077195	2.4865	0.657267	4.90962	3.26151	0.0735337	1.65446	0.551532	1.65446		Scaffold_7	13411553	13425056
SR_TRINITY_DN8718_c0_g2_i4	0.00015503	0.0077195	1.50357	0.397469	6.03627	1.19266	0.0469001	0.585027	0.223056	0.585027	Uncharacterized lipoprotein syc1174_c	Scaffold_7	16960514	16972547
SS_TRINITY_DN20805_c0_g1_i1	0.000155315	0.00772595	2.80883	0.742603	3.67784	4.16266	0.0953484	2.11049	1.26601	2.11049	Protein MICRORCHIDIA 4 {ECO:0000303|PubMed:24799676}		#N/A	#N/A
RR_TRINITY_DN20924_c0_g1_i4	0.000155668	0.00773578	2.55061	0.674433	4.10275	2.79468	0.821898	0.313668	0.997544	0.997544	Putative E3 ubiquitin-protein ligase XBAT35	Scaffold_4	9665737	9669423
RS_TRINITY_DN27593_c0_g1_i4	0.000156317	0.00776034	-0.731132	0.19338	6.62243	0.185102	0.00239534	0.0431981	0.147188	0.147188	Protein FAM135B	Scaffold_7	17682687	17699386
SS_TRINITY_DN23488_c0_g1_i4	0.000156683	0.00777075	0.768466	0.203285	6.47106	0.257863	0.0022116	0.105344	0.163088	0.163088	Stomatin-like protein 2, mitochondrial	Scaffold_13	11690751	11703319
SR_TRINITY_DN23798_c0_g1_i2	0.000157747	0.00781576	1.60213	0.424006	4.59519	0.906955	0.0210994	0.217264	0.698026	0.698026		Scaffold_7	15351782	15353086
SS_TRINITY_DN11852_c0_g1_i1	0.000158013	0.00782116	3.36579	0.890863	2.80825	5.98386	0.0253276	3.14922	1.74695	3.14922	UDP-glycosyltransferase 92A1	Scaffold_4	10225578	10226810
RR_TRINITY_DN26279_c0_g1_i10	0.000158442	0.00783464	5.18909	1.3737	5.54417	14.2255	0.227513	7.32072	0.33107	7.32072		Scaffold_4	4479160	4497014
SR_TRINITY_DN21438_c0_g1_i1	0.000159374	0.00785974	1.36926	0.362623	6.28604	0.990882	0.00609254	0.519889	0.185891	0.519889	NADH-ubiquinone oxidoreductase chain 5	Scaffold_4	1173073	1184380
RS_TRINITY_DN21690_c0_g3_i2	0.000159422	0.00785974	-2.9872	0.791121	1.85426	3.58092	0.542495	0.744662	1.96099	1.96099		Scaffold_4	6344956	6349653
SS_TRINITY_DN24073_c0_g3_i7	0.000159116	0.00785974	2.93562	0.77736	3.09551	4.5541	0.043686	2.37347	1.61452	2.37347	Probable E3 ubiquitin-protein ligase ARI5	Scaffold_7	12417296	12424376
SR_TRINITY_DN23883_c0_g2_i4	0.000159605	0.00786099	2.5675	0.68002	3.36701	3.48428	0.174133	1.67557	1.46543	1.67557		Scaffold_3	12041332	12043230
RS_TRINITY_DN25883_c1_g3_i4	0.000159914	0.00786841	-4.59573	1.21736	4.3245	11.1649	0.139124	5.78877	0.853788	5.78877	Pumilio homolog 2	Scaffold_4	752270	753652
SR_TRINITY_DN27858_c0_g2_i5	0.0001603	0.00787968	3.18277	0.84322	4.49141	5.35582	0.18959	2.65449	0.753708	2.65449	Hydroxyproline O-galactosyltransferase GALT3 {ECO:0000303|PubMed:26690932}	Scaffold_7	16258617	16266106
RR_TRINITY_DN25302_c0_g1_i3	0.000160465	0.00788002	-1.37169	0.36343	6.15967	0.994844	0.00825071	0.520074	0.203695	0.520074	Probable NOT transcription complex subunit VIP2	Scaffold_7	19709899	19719147
SS_TRINITY_DN22792_c0_g1_i5	0.000162748	0.00798424	2.38882	0.63351	3.29052	2.87844	0.0944407	1.35919	1.5109	1.5109	60S ribosomal protein L2, mitochondrial	Scaffold_4	707164	710198
SR_TRINITY_DN14870_c0_g1_i6	0.00016296	0.00798679	3.11862	0.827122	2.92515	5.14763	0.0897649	2.64676	1.69591	2.64676	AP2-like ethylene-responsive transcription factor At2g41710	Scaffold_4	3160384	3165978
RR_TRINITY_DN23687_c1_g4_i2	0.000163444	0.00800264	-1.7369	0.460753	4.41727	1.47402	0.0523994	0.664955	0.796776	0.796776		Scaffold_9	3999652	4000268
SS_TRINITY_DN27325_c0_g1_i2	0.000164409	0.00803414	3.23961	0.859716	1.73025	5.19779	0.99747	1.573	1.95898	1.95898	Probable 3-deoxy-D-manno-octulosonic acid transferase, mitochondrial	Scaffold_15	1576247	1587842
SS_TRINITY_DN795_c0_g1_i1	0.000164399	0.00803414	3.35239	0.889641	3.45638	5.95172	0.105075	3.06077	1.40971	3.06077	Zinc finger AN1 and C2H2 domain-containing stress-associated protein 16	Scaffold_4	3312754	3314794
RS_TRINITY_DN27082_c1_g1_i3	0.000164859	0.00804036	-4.95442	1.31503	5.44261	13.0017	0.138754	6.77842	0.358981	6.77842	Glutaminyl-peptide cyclotransferase	Scaffold_7	20704614	20712168
RS_TRINITY_DN23659_c0_g1_i4	0.000164845	0.00804036	-2.93749	0.779678	3.51266	4.57052	0.247853	2.18374	1.37364	2.18374	Probable prolyl 4-hydroxylase 12 {ECO:0000305}	Scaffold_7	24288178	24291793
SS_TRINITY_DN21879_c0_g1_i1	0.000165733	0.00807512	1.65635	0.439789	4.54338	1.45368	0.0328505	0.740807	0.7251	0.740807	UPF0160 protein MYG1, mitochondrial	Scaffold_7	18631567	18639547
RR_TRINITY_DN25089_c1_g1_i2	0.000165916	0.00807613	0.614691	0.163223	8.78983	0.200221	0.000190659	0.106377	0.0727354	0.106377	ACT domain-containing protein ACR11 {ECO:0000305}	Scaffold_14	15376106	15381410
RS_TRINITY_DN29133_c0_g1_i6	0.000166479	0.00809563	-4.92718	1.30864	3.23207	12.8674	0.139765	6.71044	1.5438	6.71044		Scaffold_7	18034164	18036723
RR_TRINITY_DN22421_c0_g1_i2	0.000166912	0.00810882	-2.75537	0.731943	1.06977	2.38809	0.310291	0.0792228	1.83267	1.83267	Chaperone protein DnaJ {ECO:0000255|HAMAP-Rule:MF_01152}	Scaffold_4	5091281	5094673
SR_TRINITY_DN15349_c0_g1_i14	0.000168103	0.00815871	4.19679	1.11537	3.65375	9.3413	0.343075	4.63315	1.28173	4.63315		Scaffold_4	11940595	11956332
SR_TRINITY_DN20644_c1_g2_i1	0.000169148	0.00820145	1.22244	0.32502	5.26506	0.725919	0.00997743	0.340831	0.412575	0.412575	Protein root UVB sensitive 4 {ECO:0000303|PubMed:19515790}	Scaffold_2	28381235	28387658
SS_TRINITY_DN24193_c0_g1_i6	0.000172155	0.00832905	3.63026	0.966339	3.03071	7.00058	0.65655	3.07869	1.64638	3.07869	DNA repair protein RAD50	Scaffold_4	208054	231031
RR_TRINITY_DN21716_c1_g1_i3	0.000172038	0.00832905	-2.30771	0.614259	4.32373	2.82878	0.17311	1.33615	0.854273	1.33615	Rhodanese-like domain-containing protein 14, chloroplastic	Scaffold_7	18629777	18632595
RR_TRINITY_DN29970_c0_g1_i6	0.00017228	0.00832905	-2.69204	0.716628	1.38628	3.04153	0.137432	1.05076	1.91679	1.91679		Scaffold_7	18662329	18662792
SS_TRINITY_DN27167_c0_g1_i2	0.000172749	0.00834364	-4.44304	1.18296	3.92055	10.4886	0.00465325	5.59295	1.11196	5.59295	Exocyst complex component EXO70A1	Scaffold_7	23968590	23970695
SS_TRINITY_DN20182_c0_g1_i5	0.00017433	0.0084037	2.12847	0.567051	4.50886	2.40854	0.0533952	1.23279	0.743949	1.23279	Transposon Ty3-I Gag-Pol polyprotein	Scaffold_11	6250727	6254991
RS_TRINITY_DN27491_c0_g2_i1	0.00017422	0.0084037	-1.64142	0.437277	4.64906	1.43232	0.0390811	0.725762	0.67152	0.725762	Acyl-CoA-binding domain-containing protein 2	Scaffold_7	18749095	18750527
SS_TRINITY_DN28235_c0_g1_i3	0.000174996	0.00842769	3.87284	1.03204	4.56662	7.97608	0.0704108	4.18999	0.712771	4.18999		Scaffold_4	388345	394343
RR_TRINITY_DN29427_c0_g1_i2	0.000176516	0.00849269	-3.21661	0.857659	2.64392	5.50525	0.0128255	2.92949	1.81094	2.92949	Probable L-type lectin-domain containing receptor kinase S.7 {ECO:0000303|PubMed:19773388}	Scaffold_7	17247214	17248779
SR_TRINITY_DN155_c0_g2_i1	0.00017804	0.00855777	2.66119	0.709974	1.80364	3.3799	0.0552258	1.54268	1.96103	1.96103	Transposon Tf2-11 polyprotein	Scaffold_15	399426	400315
SR_TRINITY_DN17845_c1_g2_i4	0.000179155	0.00860305	3.96578	1.05846	3.81449	8.3766	0.615351	3.86604	1.17791	3.86604	DUF21 domain-containing protein At4g14240	Scaffold_7	16762195	16770883
RR_TRINITY_DN27965_c0_g1_i4	0.000180314	0.00865041	2.59115	0.691875	5.64121	3.57753	0.16712	1.74764	0.305997	1.74764	CCR4-NOT transcription complex subunit 3	Scaffold_4	5222924	5248057
RR_TRINITY_DN29431_c0_g2_i7	0.000183958	0.00881675	-3.99205	1.06737	3.52639	8.503	0.37324	4.18386	1.36477	4.18386	Pectin acetylesterase 9 {ECO:0000303|PubMed:25115560}	Scaffold_7	24225278	24234467
SR_TRINITY_DN19230_c0_g1_i7	0.000184985	0.00885746	3.64568	0.975123	4.36961	7.09415	0.167412	3.63604	0.825686	3.63604	Outer envelope pore protein 37, chloroplastic	Scaffold_7	15294325	15294717
RS_TRINITY_DN2460_c0_g1_i1	0.000185466	0.00887197	-2.66782	0.713697	1.23944	2.65041	0.154529	0.651688	1.88292	1.88292	Transposon Ty3-G Gag-Pol polyprotein	Scaffold_1	12604538	12605960
RR_TRINITY_DN28273_c1_g1_i5	0.000186297	0.00890316	1.59802	0.42763	4.57125	0.978891	0.0211239	0.298072	0.710347	0.710347	Putative disease resistance protein RGA4	Scaffold_7	22758230	22760524
RR_TRINITY_DN28917_c0_g3_i2	0.000186922	0.00892451	3.68374	0.985995	3.13704	7.24816	0.198058	3.69069	1.59357	3.69069	DNA topoisomerase 3-beta	Scaffold_4	459038	471776
SR_TRINITY_DN12921_c0_g1_i3	0.000187472	0.00894221	2.6693	0.714611	1.78038	3.17551	0.0820282	1.28454	1.96064	1.96064	Retrovirus-related Pol polyprotein from transposon TNT 1-94	Scaffold_12	13819873	13820532
SR_TRINITY_DN24990_c0_g4_i5	0.000190178	0.00906259	2.97456	0.797102	4.84468	4.73152	0.0572044	2.48428	0.580616	2.48428		Scaffold_7	12298028	12299395
SS_TRINITY_DN27409_c0_g1_i4	0.00019293	0.00918497	0.542655	0.145558	7.78465	0.148046	0.000667721	0.0738172	0.0840808	0.0840808	Heterogeneous nuclear ribonucleoprotein Q {ECO:0000305}	Scaffold_15	1101863	1109017
SR_TRINITY_DN27056_c0_g2_i8	0.000194205	0.00923687	4.89437	1.31342	4.43573	12.8282	0.00210155	6.89816	0.785823	6.89816	Flowering time control protein FPA	Scaffold_7	13623811	13633753
RR_TRINITY_DN28111_c1_g1_i4	0.000194586	0.00924619	-2.75614	0.739717	1.59883	2.75179	0.239576	0.538391	1.94915	1.94915	Pentatricopeptide repeat-containing protein At2g41720	Scaffold_4	3174197	3175059
SS_TRINITY_DN26800_c0_g1_i2	0.000195972	0.0092972	-1.03067	0.276753	6.92225	0.569221	0.00122078	0.305149	0.12245	0.305149	Cytochrome P450 72A15	Scaffold_12	9474666	9486480
SS_TRINITY_DN14091_c0_g1_i1	0.000196033	0.0092972	4.48736	1.20496	4.38919	10.7902	0.0957152	5.71198	0.813706	5.71198	Binding partner of ACD11 1 {ECO:0000303|PubMed:18845362}	Scaffold_4	11394163	11406412
SR_TRINITY_DN26031_c0_g1_i5	0.000197164	0.00934198	3.42669	0.920505	2.47355	6.29462	0.976588	2.41273	1.86643	2.41273	Probable serine/threonine-protein kinase DDB_G0276461	Scaffold_4	8720670	8720884
SR_TRINITY_DN15011_c0_g1_i5	0.000197981	0.00937177	0.663205	0.178205	6.88344	0.23583	0.00185401	0.125152	0.125174	0.125174	Protein FAM135B	Scaffold_7	17686643	17699427
SS_TRINITY_DN15424_c0_g1_i1	0.000198387	0.00938212	2.64411	0.71058	1.8265	3.65468	0.058537	1.85967	1.96116	1.96116		Scaffold_7	16150874	16197386
RR_TRINITY_DN26741_c1_g1_i3	0.000200936	0.00948469	0.759777	0.20436	6.46812	0.260591	0.00363133	0.110642	0.163421	0.163421	Syntaxin-52	Scaffold_4	1159414	1278918
SS_TRINITY_DN23763_c2_g1_i2	0.000200796	0.00948469	1.51006	0.406146	7.83629	1.2239	0.000927932	0.658891	0.0827753	0.658891	40S ribosomal protein S13-2	Scaffold_8	1520232	1520780
RR_TRINITY_DN19458_c0_g1_i6	0.000204906	0.00966291	3.58387	0.96525	3.58968	6.90347	0.219377	3.50745	1.32359	3.50745	Actin-related protein 2/3 complex subunit 4	Scaffold_4	13594339	13602132
SR_TRINITY_DN27568_c0_g1_i7	0.000206062	0.0096991	3.39232	0.91401	3.82163	6.18763	0.214822	3.12683	1.17339	3.12683	Protein kinase and PP2C-like domain-containing protein	Scaffold_4	1560804	1642493
SR_TRINITY_DN14311_c0_g2_i4	0.000205885	0.0096991	2.77553	0.747783	2.30459	3.60252	0.327503	1.33132	1.90921	1.90921	Pirin-like protein	Scaffold_4	8402058	8405052
SS_TRINITY_DN10495_c1_g1_i1	0.000207239	0.00973705	2.61672	0.70531	2.79851	3.68311	0.104521	1.88533	1.751	1.88533	Pol polyprotein	Scaffold_15	15757729	15759327
RR_TRINITY_DN26279_c0_g1_i4	0.000207258	0.00973705	4.59106	1.23748	5.50348	11.3378	0.209535	5.91591	0.342062	5.91591		Scaffold_4	4458971	4459370
SS_TRINITY_DN13311_c0_g3_i1	0.00020939	0.00982793	2.13098	0.57479	4.33756	2.44439	0.100122	1.22141	0.845587	1.22141	Protein ROOT PRIMORDIUM DEFECTIVE 1	Scaffold_4	5010595	5014655
RR_TRINITY_DN24516_c1_g2_i1	0.000210473	0.00986948	-1.65506	0.446578	4.56123	0.803496	0.0821257	-0.00387564	0.715602	0.715602	Transcription factor bHLH48	Scaffold_4	3765869	3772017
SR_TRINITY_DN23049_c2_g1_i2	0.000211706	0.00991798	1.26613	0.341771	5.24456	0.735692	0.0477779	0.282436	0.419452	0.419452	SWI/SNF-related matrix-associated actin-dependent regulator of chromatin subfamily A-like protein 1	Scaffold_7	15798233	15826215
RS_TRINITY_DN28135_c1_g2_i1	0.000212285	0.00993577	-1.79582	0.484841	4.29276	1.5237	0.0663615	0.644756	0.873921	0.873921		Scaffold_7	18654743	18662792
SS_TRINITY_DN6021_c0_g1_i3	0.000212763	0.0099488	-1.32478	0.357724	5.69814	0.55936	0.219778	-0.121905	0.292089	0.292089	Multiple RNA-binding domain-containing protein 1	Scaffold_4	6683185	6695114
SR_TRINITY_DN26378_c0_g1_i9	0.00021406	0.0100001	4.81238	1.3	4.88404	12.4851	0.216901	6.54313	0.56289	6.54313	Probable serine/threonine-protein kinase dyrk2	Scaffold_4	6881674	6881846
RR_TRINITY_DN15484_c0_g1_i2	0.000215158	0.010042	2.70998	0.732325	1.87913	3.40431	0.184653	1.36453	1.96055	1.96055	dCTP pyrophosphatase 1 {ECO:0000305}	Scaffold_4	9417614	9419911
SR_TRINITY_DN15682_c0_g2_i5	0.000216515	0.0100959	1.69849	0.459184	5.04542	1.55647	0.0648295	0.778572	0.493881	0.778572	ABC transporter A family member 1	Scaffold_4	3117001	3128297
SS_TRINITY_DN22598_c0_g4_i6	0.000217153	0.0101162	3.32991	0.900419	3.41762	5.9837	0.153	3.09002	1.43416	3.09002		Scaffold_10	6998293	6998703
SR_TRINITY_DN21837_c1_g6_i7	0.000219214	0.0102027	3.07753	0.832715	4.64783	5.1144	0.15517	2.61849	0.672102	2.61849	Pto-interacting protein 1	Scaffold_7	16046207	16049541
SS_TRINITY_DN29892_c0_g1_i1	0.000222724	0.0103467	2.62335	0.7106	2.08136	3.37075	0.0734446	1.57179	1.94637	1.94637		Scaffold_4	5160866	5162492
SS_TRINITY_DN12192_c0_g1_i1	0.000222592	0.0103467	3.06327	0.82973	3.00069	5.07253	0.099748	2.65406	1.66077	2.65406		Scaffold_4	7649618	7660827
SR_TRINITY_DN20444_c0_g1_i7	0.000223831	0.0103884	2.49549	0.676198	2.79628	3.31532	0.0770467	1.6958	1.75193	1.75193	Trafficking protein particle complex subunit 4	Scaffold_2	26692050	26694753
SS_TRINITY_DN22166_c1_g1_i3	0.000224789	0.0104232	4.10576	1.11285	3.39982	9.1188	0.047802	4.90598	1.44525	4.90598	Putative tRNA 2'-phosphotransferase	Scaffold_5	13787412	13797007
RS_TRINITY_DN28840_c1_g1_i1	0.000226955	0.0105041	-1.46588	0.397586	6.29631	1.16316	0.00580405	0.626493	0.184524	0.626493	Two-component response regulator-like APRR5	Scaffold_7	17750300	17752884
SS_TRINITY_DN25265_c1_g1_i7	0.000226755	0.0105041	3.40197	0.922649	4.04734	6.26435	0.101692	3.30343	1.03337	3.30343			#N/A	#N/A
RS_TRINITY_DN17993_c0_g1_i19	0.000228135	0.0105489	-2.19918	0.596691	3.71205	1.87515	0.180418	0.446842	1.24374	1.24374		Scaffold_4	11940595	11956255
RR_TRINITY_DN29970_c0_g1_i18	0.000231051	0.0106739	-3.63507	0.987148	4.2805	7.16166	0.236107	3.66174	0.881768	3.66174	Exonuclease mut-7 homolog	Scaffold_7	18654741	18662776
SS_TRINITY_DN8177_c0_g1_i1	0.000232289	0.0107212	3.60463	0.979245	5.72553	7.04487	0.0760236	3.75966	0.285621	3.75966	NifU-like protein 2, chloroplastic	Scaffold_4	5170681	5174830
SS_TRINITY_DN16697_c0_g1_i9	0.000232875	0.0107284	2.67083	0.725692	1.65503	3.23938	0.1522	1.28047	1.95432	1.95432	Putative tRNA (cytidine(32)/guanosine(34)-2'-O)-methyltransferase {ECO:0000255|HAMAP-Rule:MF_03162}	Scaffold_1	21192500	21197845
SR_TRINITY_DN26136_c0_g1_i1	0.000232872	0.0107284	0.884351	0.240287	6.56614	0.424108	0.00258105	0.22837	0.152821	0.22837	Probable tRNA N6-adenosine threonylcarbamoyltransferase, mitochondrial {ECO:0000255|HAMAP-Rule:MF_03179}	Scaffold_10	7350074	7361283
RS_TRINITY_DN27696_c0_g1_i5	0.000233302	0.0107381	-0.846787	0.23011	6.12247	0.335427	0.00251136	0.152003	0.209291	0.209291	DUF21 domain-containing protein At4g14240	Scaffold_7	16761947	16770737
SS_TRINITY_DN1796_c0_g1_i1	0.000233628	0.0107432	2.62181	0.712531	1.4642	2.48542	0.0998225	0.599166	1.93098	1.93098	Retrovirus-related Pol polyprotein from transposon TNT 1-94	Scaffold_2	24555872	24556682
RS_TRINITY_DN26724_c1_g1_i1	0.000235343	0.0108121	-1.8454	0.50178	6.71512	1.84812	0.00256708	1.00456	0.138613	1.00456	Zeatin O-glucosyltransferase	Scaffold_4	8126890	8128447
SS_TRINITY_DN27825_c1_g2_i20	0.000236126	0.0108342	3.86469	1.05109	3.37663	8.1074	0.029345	4.38978	1.45955	4.38978		Scaffold_11	3802976	3845169
RR_TRINITY_DN24283_c0_g4_i3	0.000236258	0.0108342	-1.23542	0.336012	6.56646	0.828512	0.00228125	0.449335	0.152788	0.449335	7-deoxyloganetic acid glucosyltransferase	Scaffold_7	16478113	16479596
SR_TRINITY_DN29363_c0_g1_i1	0.000236848	0.0108443	2.58995	0.704541	1.99825	3.56725	0.0310505	1.87448	1.95446	1.95446		Scaffold_4	7195281	7196208
SR_TRINITY_DN25435_c0_g2_i1	0.000236913	0.0108443	2.81355	0.765383	2.78064	4.29799	0.0751923	2.26805	1.75836	2.26805	Transposon Ty3-I Gag-Pol polyprotein	Scaffold_9	8258177	8258410
SR_TRINITY_DN26304_c0_g2_i1	0.000237487	0.0108606	1.97333	0.536904	5.06223	2.1146	0.112777	1.04029	0.487095	1.04029	Calmodulin-binding transcription activator 5	Scaffold_13	13208877	13227325
SR_TRINITY_DN21690_c0_g2_i10	0.000237974	0.0108729	0.52939	0.144057	7.88541	0.14321	0.00139303	0.071974	0.0816166	0.0816166	Nascent polypeptide-associated complex subunit beta {ECO:0000255|RuleBase:RU361272}	Scaffold_5	19541651	19545210
SS_TRINITY_DN20222_c0_g1_i3	0.000238923	0.0109063	3.63574	0.989627	4.22461	7.18125	0.132434	3.78501	0.917898	3.78501	Putative glucose-6-phosphate 1-epimerase {ECO:0000250|UniProtKB:Q03161}	Scaffold_2	26547791	26553738
SS_TRINITY_DN17756_c0_g1_i3	0.000240316	0.0109599	2.85108	0.776362	2.67312	4.41787	0.040421	2.37053	1.80028	2.37053	Werner Syndrome-like exonuclease	Scaffold_2	25968888	25969147
SR_TRINITY_DN21828_c0_g1_i5	0.000245113	0.0111653	2.27924	0.6215	3.45605	1.94771	0.135125	0.467444	1.40992	1.40992		Scaffold_16	9441006	9441903
SR_TRINITY_DN18270_c0_g1_i5	0.000245491	0.0111653	2.09025	0.57003	4.08939	1.81922	0.293504	0.407333	1.00623	1.00623		Scaffold_4	11304407	11312025
RS_TRINITY_DN17445_c0_g1_i2	0.000245448	0.0111653	-3.57098	0.973826	3.20852	6.94097	0.0904463	3.7029	1.55653	3.7029		Scaffold_7	24109840	24112737
SS_TRINITY_DN109_c0_g2_i1	0.000246406	0.0111966	4.11728	1.12311	4.26946	9.22967	0.0487605	4.99674	0.888857	4.99674	Homeobox-leucine zipper protein HAT14	Scaffold_4	4414098	4425148
SR_TRINITY_DN23911_c2_g1_i3	0.000249167	0.0113118	3.45269	0.942556	3.64652	6.4957	0.044282	3.50937	1.28645	3.50937		Scaffold_12	15189724	15190257
RR_TRINITY_DN21858_c0_g1_i1	0.000250527	0.0113529	1.25526	0.342806	6.47484	0.858907	0.00225216	0.467812	0.162661	0.467812	GEM-like protein 4	Scaffold_1	19073525	19076173
SS_TRINITY_DN28496_c0_g1_i2	0.000250453	0.0113529	1.42477	0.389091	4.85969	0.880919	0.0317471	0.3321	0.573821	0.573821	Magnesium-protoporphyrin IX monomethyl ester [oxidative] cyclase, chloroplastic	Scaffold_4	1093274	1096432
SR_TRINITY_DN22543_c0_g1_i7	0.00025155	0.0113786	2.84139	0.776193	2.24523	4.40218	0.173862	2.23604	1.92125	2.23604	Uncharacterized protein At3g49720	Scaffold_2	26929030	26933044
RR_TRINITY_DN29187_c0_g1_i4	0.000251381	0.0113786	-2.80152	0.765265	2.54678	4.27929	0.0820578	2.26046	1.84403	2.26046	PAX-interacting protein 1	Scaffold_7	18774824	18782938
SS_TRINITY_DN15826_c0_g2_i1	0.00025277	0.0114234	3.80306	1.03925	3.32623	7.88902	0.0334533	4.2867	1.48998	4.2867		Scaffold_4	2990581	2995774
RS_TRINITY_DN15600_c0_g1_i14	0.000253735	0.0114511	-3.19833	0.874229	2.45206	5.27902	1.18453	1.5489	1.87258	1.87258	7-hydroxymethyl chlorophyll a reductase, chloroplastic	Scaffold_4	5564298	5576624
SS_TRINITY_DN23899_c3_g1_i11	0.000253842	0.0114511	3.0285	0.827832	1.73447	4.1327	0.782058	1.02532	1.95916	1.95916		Scaffold_4	20175024	20176281
SR_TRINITY_DN19690_c1_g1_i3	0.000256027	0.0115392	1.27619	0.349053	5.10064	0.725808	0.015426	0.296893	0.471925	0.471925	Transcription factor bHLH130	Scaffold_13	18339985	18343365
SR_TRINITY_DN20006_c0_g2_i4	0.000257382	0.0115899	4.05536	1.1096	4.78782	8.98209	0.127377	4.79745	0.606666	4.79745	Lipid phosphate phosphatase delta	Scaffold_4	4994734	5001506
RR_TRINITY_DN26522_c0_g1_i5	0.000258869	0.0116463	-0.762653	0.208756	6.60673	0.317799	0.00305324	0.171263	0.148726	0.171263	60S ribosomal export protein NMD3	Scaffold_7	19276309	19276715
SS_TRINITY_DN14021_c0_g1_i1	0.000261001	0.0117317	3.48443	0.954319	3.45239	6.6377	0.0640322	3.57887	1.41225	3.57887	1,4-dihydroxy-2-naphthoyl-CoA thioesterase 1 {ECO:0000303|PubMed:22372525}	Scaffold_7	15748565	15757589
SS_TRINITY_DN16700_c0_g1_i2	0.000261382	0.0117382	4.69444	1.28585	3.85168	12.0495	0.175392	6.43827	1.15448	6.43827		Scaffold_2	25052521	25053315
RR_TRINITY_DN16607_c1_g1_i1	0.000263208	0.0118096	-1.67538	0.459127	5.56826	1.53548	0.0130143	0.830177	0.324693	0.830177	Transcription factor bHLH25	Scaffold_3	2945356	2953079
SR_TRINITY_DN22892_c0_g1_i4	0.000264261	0.0118462	4.25873	1.16741	4.42845	9.92441	0.20701	5.24434	0.790126	5.24434	DNA repair protein RAD50	Scaffold_4	208088	231131
RS_TRINITY_DN26451_c1_g2_i1	0.000270823	0.0121294	-0.796903	0.218826	6.26263	0.316986	0.00248914	0.155695	0.18905	0.18905	Zinc finger BED domain-containing protein RICESLEEPER 1	Scaffold_7	18758539	18765630
SR_TRINITY_DN9160_c0_g1_i1	0.00027454	0.0122849	4.27896	1.17612	4.0515	10.0467	0.029361	5.50366	1.03071	5.50366	Bidirectional sugar transporter SWEET17 {ECO:0000303|PubMed:21107422}	Scaffold_4	5932748	5942654
RS_TRINITY_DN21411_c1_g2_i6	0.000275981	0.0123383	-4.76362	1.30982	4.87927	12.4562	0.115023	6.74744	0.565023	6.74744		Scaffold_7	18923615	18945214
RR_TRINITY_DN31438_c0_g1_i1	0.000278361	0.0124335	-2.52003	0.693335	1.15403	3.25445	0.0637806	1.60869	1.85908	1.85908	Copia protein	Scaffold_4	21297457	21297894
SR_TRINITY_DN14483_c0_g1_i1	0.000278785	0.0124414	3.42902	0.943527	5.09088	6.45908	0.160703	3.40027	0.475738	3.40027		Scaffold_7	14657325	14663021
RS_TRINITY_DN28189_c1_g2_i5	0.00027929	0.0124527	-1.66796	0.459013	7.6296	1.52848	0.00131418	0.841459	0.0885644	0.841459		Scaffold_1	32212371	32212724
RR_TRINITY_DN21465_c0_g1_i1	0.000282642	0.012591	0.952792	0.262426	6.57503	0.499188	0.00730015	0.268169	0.151909	0.268169	Nudix hydrolase 12, mitochondrial	Scaffold_2	31474472	31485850
SS_TRINITY_DN21162_c0_g1_i2	0.000284062	0.0126429	2.42719	0.668754	2.99232	3.24066	0.107748	1.68118	1.66475	1.68118	Protein BIC1 {ECO:0000303|PubMed:27846570}	Scaffold_15	1151785	1152623
RR_TRINITY_DN21762_c0_g1_i11	0.00028577	0.0127076	-2.34308	0.645856	3.79087	3.02129	0.440191	1.22833	1.19295	1.22833		Scaffold_7	16949993	16957676
SS_TRINITY_DN21622_c0_g1_i2	0.000286348	0.0127219	2.6966	0.743408	1.3912	4.00235	0.0434306	2.16719	1.91776	2.16719	PI-PLC X domain-containing protein At5g67130	Scaffold_2	25173883	25213481
RR_TRINITY_DN26698_c0_g1_i3	0.000287002	0.0127397	-1.75497	0.483894	4.24261	0.934373	0.0304074	0.0907317	0.906207	0.906207	Protein ROOT PRIMORDIUM DEFECTIVE 1	Scaffold_4	5010677	5014694
SR_TRINITY_DN24733_c0_g1_i3	0.000289022	0.0128179	2.40458	0.663343	4.69489	3.18462	0.19693	1.56316	0.649984	1.56316	Nuclear poly(A) polymerase 1 {ECO:0000303|PubMed:18479511}	Scaffold_4	1905090	1907678
SR_TRINITY_DN15349_c0_g1_i5	0.000289453	0.0128257	4.6828	1.29196	4.6354	12.0792	0.116206	6.56046	0.678074	6.56046		Scaffold_4	11940595	11956332
RR_TRINITY_DN26715_c0_g1_i4	0.0003019	0.0133534	0.55184	0.152709	9.9192	0.166584	0.000146872	0.0913286	0.0931335	0.0931335	S-adenosylmethionine decarboxylase proenzyme	Scaffold_2	29792557	29795969
RR_TRINITY_DN29444_c1_g1_i2	0.00030179	0.0133534	-2.97282	0.822641	5.43944	4.8832	0.0876985	2.61925	0.359876	2.61925	Histone-lysine N-methyltransferase ATX5	Scaffold_7	19304178	19312516
SR_TRINITY_DN26779_c0_g1_i7	0.000305484	0.0134853	0.702055	0.194442	6.6135	0.194138	0.00317174	0.0640101	0.14806	0.14806	Transcription factor TFIIIB component B'' {ECO:0000250|UniProtKB:P46678}	Scaffold_1	19604079	19604110
RS_TRINITY_DN27588_c0_g2_i2	0.000305692	0.0134853	-2.7875	0.772069	4.81214	3.59586	1.7889	-0.15623	0.595469	0.595469	ABC transporter A family member 1	Scaffold_4	3117001	3151659
SR_TRINITY_DN12643_c0_g1_i1	0.000305443	0.0134853	3.02545	0.837927	6.42012	5.06215	0.0240443	2.78444	0.168988	2.78444	Activator of 90 kDa heat shock protein ATPase homolog 1	Scaffold_4	4517948	4519336
SS_TRINITY_DN14532_c0_g1_i1	0.000306225	0.0134931	0.523437	0.144997	7.80292	0.11692	0.000488402	0.0465008	0.0836084	0.0836084	GTP-binding protein SAR1A	Scaffold_4	7806369	7809600
SS_TRINITY_DN20181_c0_g1_i2	0.00030641	0.0134931	0.894167	0.247704	5.93806	0.417139	0.00479771	0.213698	0.240632	0.240632	Probable polygalacturonase	Scaffold_4	8646968	8649320
RS_TRINITY_DN26049_c2_g1_i3	0.000306956	0.0135053	-3.87455	1.07347	5.20994	8.30534	0.559202	4.05018	0.431415	4.05018	Zerumbone synthase	Scaffold_7	24242999	24246219
SS_TRINITY_DN29679_c0_g1_i1	0.000308209	0.0135484	2.58655	0.716833	1.83337	3.26564	0.0942488	1.49315	1.96115	1.96115	Cytochrome P450 76AD1 {ECO:0000303|PubMed:22660548}	Scaffold_4	4567652	4570274
SR_TRINITY_DN5757_c0_g1_i1	0.000309781	0.0136055	3.33778	0.925367	4.05971	6.16774	0.116724	3.30849	1.02543	3.30849	Glycerol-3-phosphate dehydrogenase [NAD(+)] GPDHC1, cytosolic	Scaffold_4	2986365	2988568
SS_TRINITY_DN214_c0_g1_i1	0.000311796	0.013682	3.77035	1.04578	4.2051	7.87379	0.041559	4.33307	0.930619	4.33307	DEAD-box ATP-dependent RNA helicase 37	Scaffold_4	5002862	5003974
SS_TRINITY_DN27950_c0_g2_i2	0.000313345	0.0137379	1.28112	0.355471	7.5889	0.909415	0.00199779	0.503441	0.0898892	0.503441		Scaffold_7	18250272	18266610
RS_TRINITY_DN20192_c0_g1_i2	0.000314211	0.0137638	3.0623	0.849862	3.02303	5.19717	0.0145863	2.87447	1.65008	2.87447		Scaffold_15	571606	575990
SS_TRINITY_DN16697_c0_g1_i5	0.000316814	0.0138413	4.45355	1.2367	4.0633	10.999	0.0121188	6.10562	1.02311	6.10562	Putative tRNA (cytidine(32)/guanosine(34)-2'-O)-methyltransferase {ECO:0000255|HAMAP-Rule:MF_03162}	Scaffold_7	15584633	15597293
RR_TRINITY_DN26514_c0_g1_i1	0.000316496	0.0138413	-2.38267	0.661594	4.14613	3.148	0.333079	1.41775	0.969202	1.41775	UPF0160 protein MYG1, mitochondrial	Scaffold_7	18632461	18639615
RR_TRINITY_DN29431_c0_g2_i2	0.000316664	0.0138413	-3.74379	1.03957	3.55794	7.77224	0.0843921	4.23846	1.34429	4.23846	Pectin acetylesterase 9 {ECO:0000303|PubMed:25115560}	Scaffold_7	24225278	24234467
RR_TRINITY_DN27240_c2_g1_i3	0.000317146	0.0138437	0.786324	0.21837	7.19485	0.342907	0.00118797	0.189554	0.106371	0.189554	Probable 6-phosphogluconolactonase 4, chloroplastic	Scaffold_7	18431542	18441214
SS_TRINITY_DN14816_c0_g1_i1	0.000319291	0.013913	4.09539	1.13788	4.83273	9.30644	0.0518174	5.12731	0.586048	5.12731	Pentatricopeptide repeat-containing protein At2g41720	Scaffold_4	3166125	3175064
SS_TRINITY_DN19861_c0_g1_i1	0.000319082	0.013913	0.741328	0.205965	6.81953	0.304924	0.00186002	0.167826	0.129962	0.167826		Scaffold_5	23372455	23373473
SR_TRINITY_DN27612_c0_g1_i3	0.000320525	0.0139546	2.80268	0.77893	4.62225	4.35981	0.087685	2.33924	0.684492	2.33924	Calmodulin-interacting protein 111	Scaffold_4	1795790	1809638
RR_TRINITY_DN16572_c1_g1_i4	0.000320967	0.0139616	-2.64007	0.733809	3.13509	2.65947	0.559344	0.298673	1.59456	1.59456	Galactokinase	Scaffold_7	12071965	12077547
RR_TRINITY_DN28718_c0_g1_i4	0.00032197	0.0139931	-0.931502	0.25897	5.97217	0.481763	0.00615148	0.26211	0.234294	0.26211	Probable mediator of RNA polymerase II transcription subunit 26b	Scaffold_4	1867178	1874966
SS_TRINITY_DN27158_c0_g1_i4	0.000324167	0.0140763	2.19911	0.611683	4.66805	2.68647	0.21342	1.28321	0.662575	1.28321	Protein SCAI	Scaffold_5	19996479	20007440
RR_TRINITY_DN17509_c0_g1_i1	0.000325841	0.0141367	3.49551	0.972639	3.0381	6.79012	0.0591343	3.72497	1.64279	3.72497	Probable NADH dehydrogenase [ubiquinone] 1 alpha subcomplex subunit 12	Scaffold_4	12046627	12053002
RS_TRINITY_DN28692_c0_g2_i2	0.000329067	0.0142395	-4.36405	1.21518	4.72558	10.5916	0.384475	5.52221	0.635616	5.52221		Scaffold_1	10797606	10797713
SR_TRINITY_DN21741_c0_g1_i3	0.000329066	0.0142395	2.94299	0.819482	3.96804	4.81677	0.0552114	2.63099	1.08318	2.63099		Scaffold_4	2006545	2010454
RS_TRINITY_DN18440_c0_g2_i4	0.000329051	0.0142395	-3.6238	1.00905	2.33783	7.30308	0.0550175	4.01773	1.9018	4.01773	Retrovirus-related Pol polyprotein from transposon TNT 1-94	Scaffold_7	2842545	2842601
SR_TRINITY_DN579_c0_g1_i1	0.000335427	0.0144896	3.60613	1.00553	4.24588	7.24254	0.0924478	3.95194	0.904087	3.95194		Scaffold_4	10765156	10766508
SS_TRINITY_DN23658_c0_g2_i2	0.000335325	0.0144896	2.71227	0.756273	2.3496	4.09698	0.135531	2.15226	1.89906	2.15226	4-coumarate--CoA ligase 2	Scaffold_4	11694295	11694581
RR_TRINITY_DN26238_c0_g2_i1	0.000337079	0.0145484	-0.524553	0.146319	7.7461	0.120639	0.000522009	0.050118	0.085115	0.085115	CRM-domain containing factor CFM3A, chloroplastic/mitochondrial {ECO:0000305}	Scaffold_4	280824	287724
SS_TRINITY_DN24730_c0_g1_i3	0.00033927	0.0146302	3.58891	1.00156	3.14727	7.17977	0.0587094	3.95381	1.58835	3.95381	Putative pentatricopeptide repeat-containing protein At3g16890, mitochondrial	Scaffold_4	8147606	8148844
SS_TRINITY_DN27600_c0_g1_i3	0.00033968	0.0146353	1.01772	0.284043	5.87159	0.57741	0.0130375	0.309684	0.253692	0.309684	Shaggy-related protein kinase alpha		#N/A	#N/A
SR_TRINITY_DN19874_c0_g1_i2	0.000340017	0.0146371	1.02697	0.286645	6.02243	0.587999	0.00986401	0.318798	0.225408	0.318798	Ribose-phosphate pyrophosphokinase 1	Scaffold_5	20318977	20330333
RR_TRINITY_DN30563_c0_g3_i3	0.000340821	0.0146591	2.54492	0.710452	1.90402	3.53731	0.0591561	1.88035	1.95981	1.95981		Scaffold_5	5899109	5899373
RS_TRINITY_DN16416_c0_g1_i1	0.000343994	0.014773	-1.78069	0.497442	4.15448	1.04999	0.0260538	0.192978	0.96374	0.96374		Scaffold_4	1195213	1203204
SS_TRINITY_DN12677_c0_g2_i4	0.000344062	0.014773	2.61661	0.730969	1.43552	2.55879	0.211195	0.574184	1.92607	1.92607	Myb-related protein 2 {ECO:0000303|PubMed:21255164}	Scaffold_4	3919925	3923428
SS_TRINITY_DN4928_c0_g1_i1	0.000344612	0.0147839	3.40095	0.950191	3.6913	6.45508	0.049525	3.56193	1.25723	3.56193	Probable glycerol-3-phosphate dehydrogenase [NAD(+)] 1, cytosolic	Scaffold_4	844883	845020
RR_TRINITY_DN24098_c0_g1_i7	0.000346686	0.0148601	-4.10229	1.14664	3.65755	9.3962	0.263033	4.99611	1.27924	4.99611	1-acyl-sn-glycerol-3-phosphate acyltransferase 2	Scaffold_13	18512716	18518655
SS_TRINITY_DN23392_c0_g1_i1	0.000352631	0.015102	1.12765	0.315583	7.56735	0.710903	0.00111912	0.397252	0.090617	0.397252	Histone H1	Scaffold_2	25458042	25460046
RS_TRINITY_DN9981_c0_g2_i1	0.000353697	0.0151347	-2.59819	0.727292	2.31729	2.59252	0.209375	0.639586	1.90644	1.90644	MLP-like protein 43	Scaffold_7	12870170	12870633
SR_TRINITY_DN14626_c0_g1_i1	0.000355509	0.0151992	-3.40568	0.953683	3.85046	6.48848	0.102313	3.53573	1.15525	3.53573	Protein tas	Scaffold_4	9711277	9721183
SR_TRINITY_DN24150_c1_g2_i6	0.000357727	0.0152809	3.6	1.00856	2.16423	7.25352	0.485653	3.58311	1.93517	3.58311	Guanylate kinase 2	Scaffold_4	3518373	3521825
RR_TRINITY_DN13804_c0_g2_i1	0.000358907	0.0153182	3.00957	0.84335	2.43276	5.07063	0.0570819	2.78787	1.87792	2.78787	Uncharacterized mitochondrial protein AtMg00820	Scaffold_1	13476311	13476527
RR_TRINITY_DN28543_c0_g1_i5	0.000361547	0.0154177	2.73627	0.767177	1.61781	2.93403	0.40319	0.601222	1.95105	1.95105	Serine/threonine-protein kinase Nek6	Scaffold_13	18407751	18410719
SR_TRINITY_DN13033_c0_g2_i1	0.000364663	0.0155373	2.6293	0.737652	2.08715	3.87495	0.0266628	2.14986	1.94568	2.14986		Scaffold_9	4360565	4361238
SS_TRINITY_DN12304_c0_g1_i2	0.000369662	0.0157368	0.956764	0.26869	5.73135	0.325393	0.00451051	0.0825832	0.284267	0.284267	5'-nucleotidase SurE {ECO:0000255|HAMAP-Rule:MF_00060}	Scaffold_4	7465732	7483597
RS_TRINITY_DN20187_c0_g1_i11	0.000370986	0.0157797	-2.65323	0.74531	3.74735	3.95106	0.0951305	2.12682	1.22089	2.12682	Serine carboxypeptidase-like 45	Scaffold_4	1927035	1935005
RR_TRINITY_DN27497_c1_g1_i4	0.000371528	0.0157893	-3.51192	0.986627	3.53534	6.9231	0.507861	3.38587	1.35897	3.38587	Probable plastid-lipid-associated protein 14, chloroplastic	Scaffold_7	19443799	19449575
SR_TRINITY_DN19594_c0_g1_i13	0.000371884	0.015791	0.965986	0.2714	6.7921	0.523824	0.00285696	0.291775	0.132134	0.291775	DNA-directed RNA polymerases II, IV and V subunit 6A	Scaffold_5	18221851	18223500
SS_TRINITY_DN21823_c0_g1_i12	0.000372654	0.0157995	3.34246	0.939228	4.14299	6.27257	0.224947	3.30365	0.971261	3.30365	tRNA (adenine(58)-N(1))-methyltransferase non-catalytic subunit trm6	Scaffold_4	6364411	6374862
RS_TRINITY_DN15204_c0_g1_i2	0.000372717	0.0157995	-2.03511	0.571871	3.74072	1.34193	0.0829833	0.171462	1.22516	1.22516	DEAD-box ATP-dependent RNA helicase 58, chloroplastic	Scaffold_4	7311471	7324371
SS_TRINITY_DN25375_c0_g3_i2	0.000373639	0.0158251	2.48168	0.697485	2.6979	3.16525	0.154953	1.47675	1.79099	1.79099	Glutamate dehydrogenase B	Scaffold_13	17521399	17523681
SS_TRINITY_DN17762_c0_g1_i2	0.000374192	0.0158351	-3.40692	0.957633	5.97996	6.51893	0.132859	3.53539	0.232882	3.53539	Nascent polypeptide-associated complex subunit alpha-like protein 2	Scaffold_7	17614660	17615994
SS_TRINITY_DN28076_c1_g1_i6	0.000376331	0.0159121	3.91286	1.10031	3.51405	8.60264	0.0191276	4.82358	1.37275	4.82358	Cyclin-T1-4	Scaffold_4	7386056	7391147
RR_TRINITY_DN27619_c0_g1_i11	0.000379013	0.016012	-3.11297	0.875836	4.34858	5.44794	0.558686	2.50967	0.838708	2.50967	Pollen-specific protein SF21	Scaffold_10	16554487	16558904
SR_TRINITY_DN18737_c2_g4_i5	0.000381293	0.016081	2.38839	0.672275	3.9903	3.20847	0.14566	1.66215	1.06943	1.66215		Scaffold_2	26191512	26191848
SS_TRINITY_DN425_c0_g1_i1	0.000381077	0.016081	2.51987	0.709251	1.25023	2.27769	0.126426	0.499754	1.88572	1.88572			#N/A	#N/A
SR_TRINITY_DN28095_c0_g1_i1	0.000382928	0.0161363	2.68415	0.755762	6.47812	4.05363	0.0131813	2.27152	0.162293	2.27152	Transposon Ty3-I Gag-Pol polyprotein	Scaffold_12	14938063	14944802
SR_TRINITY_DN23968_c0_g1_i3	0.000383755	0.0161463	1.60319	0.451474	4.4617	0.842203	0.0446533	0.123359	0.770662	0.770662	Myb family transcription factor PHL7 {ECO:0000305}	Scaffold_4	805843	811813
RS_TRINITY_DN18055_c0_g2_i4	0.00038381	0.0161463	-1.19743	0.337212	5.20653	0.632431	0.0222297	0.245707	0.432617	0.432617	Serine/threonine-protein kinase STY17 {ECO:0000305}	Scaffold_7	14995719	15001968
SS_TRINITY_DN20961_c1_g1_i1	0.000389493	0.0163715	2.60037	0.733098	2.08702	3.8096	0.0771708	2.07256	1.9457	2.07256	DNA-3-methyladenine glycosylase	Scaffold_4	4522934	4525737
RS_TRINITY_DN23655_c0_g1_i5	0.000390878	0.0164159	-0.740618	0.20885	6.40557	0.269076	0.00374821	0.127829	0.170726	0.170726		Scaffold_5	13164370	13171134
SS_TRINITY_DN18014_c2_g1_i2	0.000392195	0.0164573	1.43977	0.40611	7.34136	1.16851	0.00081019	0.65889	0.099414	0.65889	Histone H4	Scaffold_4	5072456	5073211
RR_TRINITY_DN24520_c0_g1_i3	0.000392714	0.0164653	-2.71813	0.766766	3.36687	3.98225	0.886201	1.26957	1.46552	1.46552	Serine/threonine-protein kinase STY17 {ECO:0000305}	Scaffold_5	1908239	1928092
SS_TRINITY_DN20808_c1_g2_i14	0.000396674	0.0166136	2.51281	0.709376	3.6556	3.56246	0.10662	1.90624	1.28052	1.90624	Chromatin modification-related protein MEAF6	Scaffold_4	9931542	9944934
SS_TRINITY_DN17155_c0_g1_i1	0.000396918	0.0166136	3.02785	0.854812	2.25309	4.05994	1.00306	0.727487	1.91975	1.91975		Scaffold_4	13648026	13650569
RS_TRINITY_DN17384_c1_g1_i3	0.000397515	0.0166247	-0.935583	0.26416	5.78989	0.429592	0.00810945	0.202078	0.271012	0.271012	Mitochondrial fission 1 protein A	Scaffold_4	2500427	2503813
SR_TRINITY_DN19297_c0_g1_i1	0.000399022	0.0166737	1.36405	0.385246	5.24077	1.05025	0.0127648	0.580894	0.42074	0.580894	Heat stress transcription factor A-5	Scaffold_4	272845	276073
RR_TRINITY_DN27035_c1_g3_i6	0.000405728	0.0169397	-3.30761	0.935324	2.13156	6.18345	0.0576001	3.44172	1.93996	3.44172	Shikimate kinase 1, chloroplastic	Scaffold_3	13035737	13037564
SR_TRINITY_DN6862_c0_g1_i2	0.000406939	0.0169761	2.63897	0.746412	1.52174	2.77553	0.288783	0.695242	1.93974	1.93974		Scaffold_15	14953811	14954946
SS_TRINITY_DN23089_c0_g1_i17	0.000413425	0.0172322	1.91959	0.543583	4.16302	1.99512	0.223783	0.861037	0.958146	0.958146	Protein DEFECTIVE IN MERISTEM SILENCING 3	Scaffold_7	19046412	19049286
RR_TRINITY_DN17638_c0_g2_i6	0.000415753	0.0173148	-0.94826	0.268638	5.73278	0.405961	0.00473147	0.173313	0.283934	0.283934	Transcription factor bHLH19	Scaffold_3	2955820	2965283
SS_TRINITY_DN21272_c0_g1_i8	0.000420164	0.0174694	-2.9387	0.833182	2.55856	4.89458	0.401123	2.37565	1.84021	2.37565	Serine/arginine-rich splicing factor RS40	Scaffold_5	18094243	18098503
SR_TRINITY_DN21436_c1_g2_i1	0.000419986	0.0174694	4.13217	1.17152	4.05648	9.67713	0.0184418	5.47138	1.02751	5.47138	Protein FAR-RED IMPAIRED RESPONSE 1	Scaffold_9	4400179	4403255
RR_TRINITY_DN25016_c2_g1_i1	0.000423667	0.0175857	-3.17679	0.901246	1.75099	5.72357	0.763011	2.48597	1.95981	2.48597	DNA polymerase I B, mitochondrial	Scaffold_13	19208581	19213239
RR_TRINITY_DN28417_c0_g2_i1	0.000423572	0.0175857	1.0207	0.289564	5.96492	0.590849	0.0208197	0.31457	0.23562	0.31457	ACT domain-containing protein ACR3 {ECO:0000305}	Scaffold_5	3863947	3871977
RR_TRINITY_DN29092_c1_g1_i5	0.000424365	0.0176	-4.59092	1.30259	5.14196	11.9549	0.648447	6.13853	0.456134	6.13853	Molybdate-anion transporter	Scaffold_7	18622768	18627838
RR_TRINITY_DN25939_c0_g1_i3	0.000425924	0.01765	-0.837565	0.23771	6.0375	0.225604	0.00317595	0.0381102	0.222848	0.222848	Lipoamide acyltransferase component of branched-chain alpha-keto acid dehydrogenase complex, mitochondrial	Scaffold_4	5959626	5971349
SS_TRINITY_DN25729_c0_g2_i3	0.000431769	0.0178774	2.82173	0.801658	3.04998	4.52249	0.0571848	2.51344	1.63701	2.51344		Scaffold_15	286619	288658
SR_TRINITY_DN3360_c0_g1_i1	0.000438124	0.0181255	2.54268	0.723178	1.96815	2.86114	0.13533	1.08297	1.95661	1.95661	Casparian strip membrane protein 2	Scaffold_4	3546419	3547948
RR_TRINITY_DN27671_c1_g1_i5	0.000440289	0.0181999	-2.45584	0.698738	2.75047	2.49711	0.182405	0.769889	1.77053	1.77053		Scaffold_5	7233490	7233567
SR_TRINITY_DN16196_c0_g1_i1	0.000442344	0.0182698	3.25078	0.925241	6.76393	6.01402	0.0286949	3.39559	0.134438	3.39559	40S ribosomal protein S5-1	Scaffold_4	4938977	4942745
RR_TRINITY_DN27334_c1_g1_i1	0.000443965	0.0182728	2.68796	0.765263	4.28757	4.11304	0.159282	2.18323	0.877238	2.18323	Activating signal cointegrator 1 {ECO:0000303|PubMed:12077347}	Scaffold_4	10344541	10349842
RS_TRINITY_DN11668_c0_g1_i2	0.000443418	0.0182728	-2.28398	0.650188	3.18479	1.82835	0.121974	0.346521	1.569	1.569	Cinnamoyl-CoA reductase-like SNL6 {ECO:0000305}	Scaffold_4	11078021	11084128
RR_TRINITY_DN16572_c1_g1_i5	0.000444249	0.0182728	-3.45066	0.982452	3.51966	6.77868	0.584633	3.27621	1.36912	3.27621	Galactokinase	Scaffold_7	12071965	12080234
SR_TRINITY_DN22697_c1_g1_i4	0.00044412	0.0182728	3.53757	1.00717	2.18089	7.12426	1.26882	2.78878	1.93255	2.78878	Probable plastid-lipid-associated protein 14, chloroplastic	Scaffold_7	19443799	19449547
SS_TRINITY_DN30676_c0_g1_i1	0.000442789	0.0182728	2.48149	0.706339	1.67465	2.84021	0.0398806	1.24382	1.95578	1.95578	Retrovirus-related Pol polyprotein from transposon 17.6	Scaffold_9	9116653	9117587
SS_TRINITY_DN28090_c1_g2_i8	0.000445231	0.0182981	-2.81375	0.801247	2.29709	4.50803	0.0245368	2.54345	1.91082	2.54345		Scaffold_7	18715261	18716797
RR_TRINITY_DN26751_c0_g1_i2	0.000447432	0.0183734	-1.03597	0.295114	5.5175	0.387845	0.0101261	0.0987842	0.338244	0.338244	Lipid phosphate phosphatase delta	Scaffold_4	4994632	5001495
RR_TRINITY_DN19404_c0_g1_i1	0.000448882	0.0184154	-1.81989	0.518556	4.13019	1.7655	0.0959662	0.849348	0.979637	0.979637	PI-PLC X domain-containing protein At5g67130	Scaffold_2	25174629	25185134
SS_TRINITY_DN27458_c2_g3_i7	0.000449192	0.0184154	2.7636	0.787494	3.75509	4.35187	0.111637	2.36895	1.21589	2.36895	DNA polymerase I A, chloroplastic	Scaffold_4	2217892	2219086
RR_TRINITY_DN21987_c1_g1_i1	0.000453368	0.0185713	-1.13235	0.322891	5.57702	0.731155	0.0103451	0.40669	0.322396	0.40669	ABC transporter G family member 11	Scaffold_1	13077292	13080715
RR_TRINITY_DN29475_c1_g1_i2	0.000456093	0.0186676	3.73924	1.06674	3.32447	7.9768	0.0113481	4.54039	1.49102	4.54039	MLO-like protein 1	Scaffold_11	20958698	20961956
SR_TRINITY_DN20259_c0_g3_i2	0.000459054	0.0187734	2.51814	0.718735	2.30258	3.61951	0.132819	1.9335	1.90965	1.9335	Serine carboxypeptidase-like 3	Scaffold_4	5259835	5274065
SS_TRINITY_DN11122_c0_g1_i3	0.000462239	0.0188882	2.21516	0.632589	3.52892	2.24981	0.237547	0.770983	1.36313	1.36313	Nudix hydrolase 23, chloroplastic	Scaffold_4	4356870	4364098
RS_TRINITY_DN23705_c0_g3_i1	0.000466243	0.0190362	-2.74592	0.784675	4.26754	4.30936	0.543609	1.91925	0.890094	1.91925	Triacylglycerol lipase SDP1	Scaffold_4	2653407	2657122
RR_TRINITY_DN29071_c0_g1_i4	0.000469919	0.0191706	-0.842333	0.24085	6.00579	0.273043	0.00374287	0.0860814	0.228291	0.228291	Cysteine-rich repeat secretory protein 3	Scaffold_4	8740651	8743645
RS_TRINITY_DN24317_c0_g1_i3	0.00047215	0.0192459	-2.85246	0.815902	4.74546	4.655	0.213162	2.44962	0.626331	2.44962	Uncharacterized lipoprotein syc1174_c	Scaffold_7	16960493	16972536
RR_TRINITY_DN28547_c0_g1_i3	0.000474993	0.019346	-1.25816	0.360042	5.15392	0.906074	0.0114804	0.507039	0.45167	0.507039	rRNA biogenesis protein rrp36	Scaffold_8	167075	167264
SR_TRINITY_DN30224_c0_g1_i1	0.000476473	0.0193904	2.46908	0.706735	1.93312	3.45914	0.0392995	1.92511	1.9586	1.9586		Scaffold_14	1820924	1822233
RR_TRINITY_DN18407_c1_g4_i2	0.000484456	0.0196992	3.366	0.964688	3.29438	6.49564	0.263812	3.45868	1.50867	3.45868	E3 ubiquitin-protein ligase RHF2A {ECO:0000305}	Scaffold_4	7090564	7094724
RS_TRINITY_DN21983_c0_g1_i1	0.000485725	0.0197348	-2.71191	0.777384	5.00722	4.21733	0.245563	2.17174	0.509601	2.17174	Omega-6 fatty acid desaturase, endoplasmic reticulum isozyme 2	Scaffold_4	4312308	4318819
RS_TRINITY_DN17002_c0_g1_i2	0.000489466	0.0198706	-0.865644	0.248288	5.93062	0.37323	0.00454007	0.181252	0.242047	0.242047	Transcription factor bHLH104	Scaffold_4	10650046	10653479
SR_TRINITY_DN28725_c0_g1_i1	0.000491605	0.0199412	2.48309	0.712448	1.80871	2.72696	0.0692544	1.09085	1.96108	1.96108		Scaffold_4	9780546	9781836
SR_TRINITY_DN27792_c0_g1_i1	0.000492067	0.0199437	3.27046	0.938429	2.98317	6.14	0.128615	3.39398	1.66906	3.39398	Glucan endo-1,3-beta-glucosidase 8	Scaffold_4	5207302	5209064
RR_TRINITY_DN25936_c1_g1_i2	0.000495217	0.0200551	-2.55183	0.732582	4.37906	3.74008	0.104456	2.04225	0.819885	2.04225	UDP-glycosyltransferase 79B30 {ECO:0000303|PubMed:26002063}	Scaffold_12	9498625	9502506
RS_TRINITY_DN24783_c0_g1_i1	0.000496206	0.0200788	-0.809572	0.232449	6.92252	0.376497	0.00286691	0.213263	0.122432	0.213263	Cellulose synthase-like protein G1	Scaffold_7	21243677	21247281
SR_TRINITY_DN22872_c0_g1_i1	0.000499333	0.020189	3.57343	1.02652	2.24996	7.33913	0.252886	3.96207	1.92035	3.96207	Embryogenesis-associated protein EMB8	Scaffold_5	21017155	21032542
RR_TRINITY_DN21282_c0_g2_i1	0.000501585	0.0202636	-1.64514	0.472755	6.21591	1.55612	0.0072846	0.886704	0.195542	0.886704		Scaffold_7	15483841	15485913
RS_TRINITY_DN27082_c1_g1_i6	0.000503309	0.0203168	-1.51912	0.436655	4.54827	1.18469	0.040191	0.569773	0.72248	0.72248	Glutaminyl-peptide cyclotransferase	Scaffold_7	20704614	20711283
SS_TRINITY_DN24247_c0_g1_i5	0.000504974	0.0203575	1.31159	0.3771	8.3137	0.989639	0.00067653	0.568142	0.0746373	0.568142	40S ribosomal protein S18	Scaffold_4	359554	362214
SS_TRINITY_DN19838_c0_g1_i2	0.000505541	0.0203575	3.37555	0.970597	2.40651	6.5555	0.987601	2.78063	1.88493	2.78063	Cyclin-T1-5	Scaffold_4	4121257	4124428
RR_TRINITY_DN25405_c0_g2_i1	0.000505167	0.0203575	-1.71859	0.494131	6.38371	1.69916	0.00434571	0.972316	0.17338	0.972316	Cytochrome b5 isoform E {ECO:0000303|PubMed:19054355}	Scaffold_7	18454979	18459105
SS_TRINITY_DN25882_c1_g1_i1	0.000509519	0.0204352	2.26386	0.651339	6.43101	2.95052	0.0186674	1.6783	0.167703	1.6783	DEAD-box ATP-dependent RNA helicase 37	Scaffold_4	5003489	5010677
RS_TRINITY_DN28160_c0_g1_i6	0.000508988	0.0204352	-2.6455	0.761081	5.72565	4.02883	0.355812	1.96117	0.285592	1.96117	Dual specificity tyrosine-phosphorylation-regulated kinase 4	Scaffold_4	6881662	6897690
SR_TRINITY_DN11315_c0_g1_i1	0.000509189	0.0204352	3.68312	1.05962	6.42152	7.80921	0.232797	4.2584	0.168822	4.2584	Importin subunit alpha-1 {ECO:0000305}	Scaffold_4	8260141	8266491
SR_TRINITY_DN13319_c1_g1_i5	0.000508666	0.0204352	2.42266	0.696937	3.13632	3.3785	0.240641	1.70224	1.59393	1.70224	Probable receptor-like protein kinase At5g18500	Scaffold_7	16037472	16041911
RR_TRINITY_DN26781_c0_g1_i2	0.00050868	0.0204352	-1.18812	0.341792	5.15717	0.807809	0.0168218	0.445366	0.450466	0.450466	Probable receptor-like protein kinase At5g18500	Scaffold_7	16038198	16040107
RR_TRINITY_DN30538_c0_g1_i17	0.000515613	0.020663	1.84286	0.5307	5.45618	1.86101	0.771409	0.252201	0.355162	0.355162	Condensin-2 complex subunit H2	Scaffold_4	5976054	5981367
SR_TRINITY_DN23674_c0_g1_i6	0.000517696	0.0207299	1.69228	0.487489	5.34182	1.21107	0.562373	-0.0830311	0.388208	0.388208	F-box/LRR-repeat protein 3	Scaffold_8	993461	993884
RR_TRINITY_DN28810_c2_g1_i8	0.000519452	0.0207835	-1.24115	0.357627	8.28088	0.888269	0.00403157	0.507556	0.0749867	0.507556	Magnesium-protoporphyrin IX monomethyl ester [oxidative] cyclase, chloroplastic	Scaffold_4	1093817	1096898
SR_TRINITY_DN20224_c0_g1_i4	0.00052156	0.0208344	4.14923	1.19594	2.82665	9.93066	0.359773	5.36132	1.7392	5.36132	Protein ORANGE, chloroplastic {ECO:0000305}	Scaffold_15	1044898	1050284
RR_TRINITY_DN21844_c0_g1_i2	0.000521231	0.0208344	3.19925	0.922081	3.5547	5.9036	0.132479	3.26845	1.34639	3.26845		Scaffold_7	7771405	7773535
SS_TRINITY_DN22157_c0_g1_i12	0.000523172	0.0208821	2.88492	0.831725	1.26252	4.37325	0.878213	1.42948	1.88885	1.88885	Cytochrome c1-1, heme protein, mitochondrial	Scaffold_2	2596068	2602198
SR_TRINITY_DN23658_c0_g1_i1	0.000523832	0.0208917	2.58005	0.743902	1.30719	3.54055	0.313871	1.57767	1.89969	1.89969		Scaffold_4	1011278	1014910
RS_TRINITY_DN28618_c0_g1_i3	0.000526066	0.020964	-3.89047	1.1221	3.98334	8.73692	0.0509221	4.98556	1.07376	4.98556	Protein timeless homolog	Scaffold_7	20181189	20193674
RS_TRINITY_DN25083_c0_g2_i24	0.000527359	0.0209988	-2.74137	0.790827	2.01644	2.8504	0.54867	0.358153	1.95296	1.95296		Scaffold_4	11304285	11312073
SR_TRINITY_DN1178_c0_g1_i1	0.000528274	0.0210185	2.48435	0.716779	1.31685	2.29237	0.153166	0.539518	1.90192	1.90192		Scaffold_1	18698832	18699528
RR_TRINITY_DN28627_c3_g1_i2	0.000530334	0.0210836	2.64433	0.763165	2.66749	2.68532	0.527322	0.35196	1.80236	1.80236	Activating molecule in BECN1-regulated autophagy protein 1	Scaffold_4	5684259	5688910
SS_TRINITY_DN23671_c0_g1_i3	0.000533566	0.0211952	4.63511	1.33834	5.09638	12.4161	0.0445682	7.12009	0.473586	7.12009	Transcription initiation factor IIB-2	Scaffold_4	3048124	3056587
RS_TRINITY_DN20384_c0_g1_i12	0.000535155	0.0212245	-2.80014	0.808702	1.68673	4.53247	0.617219	1.99877	1.9566	1.99877	FAD-dependent urate hydroxylase {ECO:0000305|PubMed:23760935}	Scaffold_1	9518070	9556716
RR_TRINITY_DN21616_c0_g1_i3	0.00053479	0.0212245	-1.85247	0.534979	3.92718	1.2304	0.036879	0.300939	1.10793	1.10793	1,4-dihydroxy-2-naphthoyl-CoA thioesterase 1 {ECO:0000303|PubMed:22372525}	Scaffold_7	15748591	15757555
SR_TRINITY_DN20847_c0_g1_i4	0.000540386	0.021415	1.21928	0.352404	5.40959	0.860075	0.00743234	0.489321	0.368376	0.489321		Scaffold_5	20750070	20750845
RS_TRINITY_DN25999_c3_g1_i2	0.000543826	0.0215342	-2.78551	0.805483	3.30713	4.49128	1.06728	1.52794	1.50124	1.52794	Lipid phosphate phosphatase delta	Scaffold_4	5001271	5001447
RR_TRINITY_DN24861_c1_g1_i3	0.000544676	0.0215508	-4.44171	1.28456	2.92629	11.4214	0.509311	6.09107	1.69539	6.09107	ATP-dependent DNA helicase PIF4	Scaffold_6	11870986	11876689
SR_TRINITY_DN27912_c0_g1_i1	0.000545552	0.0215683	1.06148	0.307024	6.00996	0.652385	0.0033085	0.373747	0.227563	0.373747	Putative disease resistance protein RGA1	Scaffold_4	1357196	1365838
SS_TRINITY_DN21652_c0_g1_i1	0.000552445	0.0218235	3.85014	1.11471	1.97561	8.59188	0.482704	4.48758	1.95612	4.48758	Uridine-cytidine kinase C	Scaffold_7	15177875	15187823
SR_TRINITY_DN27919_c1_g2_i2	0.000553646	0.0218537	3.03804	0.879734	3.9026	5.3506	0.0446814	3.05105	1.12292	3.05105	Proteasome assembly chaperone 3	Scaffold_4	2482122	2484719
SS_TRINITY_DN25383_c0_g1_i2	0.000557268	0.0219793	2.48691	0.720509	1.93224	3.54399	0.117894	1.91218	1.95864	1.95864	Probable serine/threonine-protein kinase DDB_G0276461	Scaffold_4	8724358	8730008
RS_TRINITY_DN30490_c0_g1_i1	0.000559118	0.0220348	-2.38821	0.692092	1.00558	2.09974	0.105268	0.514872	1.8107	1.8107	ABC transporter C family member 10	Scaffold_7	20086532	20087491
RR_TRINITY_DN26970_c0_g1_i1	0.000560484	0.0220712	-1.21141	0.351128	7.72744	0.851621	0.0051806	0.487982	0.0856343	0.487982	Phosphoglucan, water dikinase, chloroplastic	Scaffold_4	513181	523956
SS_TRINITY_DN24052_c0_g2_i3	0.000562013	0.022114	-1.50398	0.436022	6.58481	1.31295	0.0282573	0.732204	0.150916	0.732204	Threonylcarbamoyladenosine tRNA methylthiotransferase	Scaffold_7	17334199	17341620
SS_TRINITY_DN1443_c0_g2_i1	0.000562666	0.0221222	2.47073	0.71636	1.40507	2.2068	0.132232	0.488057	1.92046	1.92046		Scaffold_9	9115021	9115321
RR_TRINITY_DN25753_c0_g1_i2	0.000563219	0.0221265	-2.88469	0.836449	2.37148	4.83107	0.0491283	2.74946	1.8938	2.74946	Probable plastidic glucose transporter 2	Scaffold_7	18893796	18899860
SR_TRINITY_DN1871_c0_g2_i1	0.000567034	0.0222239	3.2964	0.956334	4.24939	6.31208	0.0979067	3.56039	0.901816	3.56039	Acidic endochitinase SP2	Scaffold_7	14121949	14122669
SS_TRINITY_DN18883_c2_g1_i12	0.000566822	0.0222239	3.03171	0.879518	2.38485	4.06849	1.20373	0.529296	1.89048	1.89048	[Pyruvate dehydrogenase (acetyl-transferring)] kinase, mitochondrial	Scaffold_7	16001152	16003782
RR_TRINITY_DN25302_c0_g1_i4	0.000566764	0.0222239	-2.65184	0.76931	1.83524	3.49476	0.406208	1.32896	1.96114	1.96114	Probable NOT transcription complex subunit VIP2	Scaffold_7	19713605	19719147
RS_TRINITY_DN24352_c0_g1_i5	0.000569683	0.0223102	-1.74769	0.507216	4.63977	1.77498	0.152274	0.876798	0.675965	0.876798	Molybdate-anion transporter	Scaffold_7	18622728	18627846
RR_TRINITY_DN29056_c0_g1_i7	0.000570819	0.0223371	-0.786424	0.228272	7.43561	0.359461	0.00077067	0.207662	0.0954766	0.207662	Phospholipase A1-Igamma3, chloroplastic	Scaffold_4	22650410	22651787
RR_TRINITY_DN21903_c0_g1_i2	0.00057157	0.0223389	-3.25337	0.944442	2.92713	6.15254	0.455006	3.11288	1.69501	3.11288	Serine carboxypeptidase-like 19	Scaffold_2	1688324	1688373
RR_TRINITY_DN22887_c0_g1_i1	0.000571759	0.0223389	-0.751098	0.218047	7.53372	0.327938	0.00106047	0.189117	0.0917896	0.189117	Histone H4	Scaffold_4	5072512	5072849
SS_TRINITY_DN11122_c0_g1_i2	0.00057588	0.0224823	3.33303	0.968137	3.97	6.46164	0.0704874	3.67867	1.08198	3.67867	Nudix hydrolase 23, chloroplastic	Scaffold_4	4356870	4364098
RS_TRINITY_DN22698_c0_g4_i6	0.00057975	0.0226157	-2.41581	0.702084	1.0382	3.29683	0.149631	1.71522	1.82206	1.82206	Serine/arginine-rich splicing factor SR34A	Scaffold_7	18111000	18116165
SR_TRINITY_DN26925_c1_g7_i3	0.000585134	0.0228079	2.30557	0.670534	4.70784	3.09608	0.252675	1.54579	0.643916	1.54579	Retrovirus-related Pol polyprotein from transposon TNT 1-94	Scaffold_7	1816859	1817722
RS_TRINITY_DN22667_c0_g1_i3	0.000587214	0.0228711	-0.627427	0.182527	7.67501	0.229357	0.000687776	0.132576	0.0871606	0.132576	SUMO-conjugating enzyme SCE1	Scaffold_2	28289309	28293273
RS_TRINITY_DN23970_c0_g2_i1	0.000588001	0.0228839	-1.93181	0.56205	4.7845	2.17453	0.37499	0.888609	0.608201	0.888609	DeSI-like protein At4g17486	Scaffold_7	20789158	20793485
RR_TRINITY_DN29151_c1_g1_i6	0.000592622	0.0230278	3.3841	0.985192	3.23778	6.67749	0.0752758	3.80714	1.54067	3.80714	Citrate synthase 2, peroxisomal	Scaffold_1	3797638	3800217
RS_TRINITY_DN28207_c0_g1_i2	0.000592289	0.0230278	-2.98658	0.869425	5.72656	5.2006	0.229788	2.79381	0.285382	2.79381		Scaffold_7	20888128	20895055
SS_TRINITY_DN26267_c0_g1_i1	0.000593222	0.0230332	0.465954	0.135661	8.46592	0.125777	0.000223216	0.072505	0.0733924	0.0733924	Amidophosphoribosyltransferase 1, chloroplastic	Scaffold_10	14495604	14498026
SR_TRINITY_DN20791_c0_g1_i2	0.000595329	0.0230791	2.97421	0.866174	1.4141	5.15987	0.788759	2.21227	1.92216	2.21227	Serine/threonine-protein kinase STY17 {ECO:0000305}	Scaffold_3	2574711	2591822
RS_TRINITY_DN25072_c0_g1_i5	0.000595105	0.0230791	-1.10437	0.321615	5.33012	0.437026	0.021965	0.0978086	0.39178	0.39178	Nuclear poly(A) polymerase 1 {ECO:0000303|PubMed:18479511}	Scaffold_4	1906592	1908507
RS_TRINITY_DN27308_c0_g1_i4	0.000598846	0.0231794	-0.83792	0.244139	6.21395	0.409751	0.00515188	0.233264	0.195821	0.233264	Protein BLISTER {ECO:0000303|PubMed:20647345}	Scaffold_13	16465856	16472422
RS_TRINITY_DN26786_c0_g1_i7	0.000598396	0.0231794	-0.907266	0.264329	6.85483	0.480349	0.00131826	0.27816	0.127271	0.27816		Scaffold_7	23642199	23651560
RR_TRINITY_DN18890_c0_g1_i3	0.000601215	0.023253	-1.98467	0.578441	3.64674	1.14818	0.0520716	0.0527209	1.28631	1.28631	Zinc finger CCCH domain-containing protein 5	Scaffold_4	3873193	3877937
SR_TRINITY_DN10493_c0_g1_i1	0.000604762	0.0233721	2.8375	0.827388	3.06083	4.5277	1.10659	1.44411	1.63169	1.63169	G patch domain-containing protein 11	Scaffold_4	4168074	4172791
RR_TRINITY_DN25955_c0_g1_i2	0.000605382	0.023378	-2.2053	0.643097	4.3606	2.8409	0.297132	1.35716	0.831248	1.35716	Probable protein phosphatase 2C 40	Scaffold_4	6220165	6222390
RR_TRINITY_DN29913_c0_g1_i5	0.000610423	0.0235544	-4.18429	1.221	4.86419	10.2347	0.331693	5.63165	0.571794	5.63165	Uncharacterized protein At3g49140	Scaffold_7	20611776	20620103
RS_TRINITY_DN10187_c0_g1_i2	0.000614204	0.023682	-2.69293	0.786197	2.64586	4.24143	0.104257	2.36817	1.81024	2.36817	Protein tas	Scaffold_4	9711410	9726069
SR_TRINITY_DN17778_c0_g1_i2	0.000615243	0.0237037	1.56804	0.457847	5.6957	1.43826	0.0167816	0.821715	0.292672	0.821715	ATPase family AAA domain-containing protein 1	Scaffold_7	18486398	18490111
RR_TRINITY_DN26736_c0_g1_i3	0.000616201	0.0237223	-3.36521	0.982721	3.54918	6.62534	0.142078	3.72089	1.34998	3.72089		Scaffold_13	16197456	16198611
RR_TRINITY_DN23400_c1_g1_i6	0.000618999	0.0238117	3.50533	1.02401	4.03813	7.19136	0.220084	3.97428	1.03926	3.97428	Probable prolyl 4-hydroxylase 4 {ECO:0000305}	Scaffold_4	6595994	6601160
RR_TRINITY_DN27928_c0_g1_i1	0.000623328	0.0239597	-0.574847	0.168022	7.23211	0.193517	0.000819993	0.112106	0.1045	0.112106		Scaffold_4	3737514	3740872
SR_TRINITY_DN24947_c1_g3_i1	0.000634845	0.0243836	3.10941	0.910175	2.03886	5.671	1.17295	2.14072	1.9509	2.14072	Probable galactinol--sucrose galactosyltransferase 2	Scaffold_4	3240553	3249324
SR_TRINITY_DN23355_c0_g1_i1	0.000637468	0.0244439	2.78028	0.814103	4.40819	4.53564	0.114117	2.53694	0.802214	2.53694	Probable inactive leucine-rich repeat receptor kinase XIAO {ECO:0000305}	Scaffold_3	15286944	15288466
SS_TRINITY_DN17276_c0_g1_i4	0.000637885	0.0244439	2.87637	0.842283	4.48245	4.85485	0.112755	2.725	0.758775	2.725		Scaffold_4	2006111	2010446
RS_TRINITY_DN28236_c1_g1_i8	0.000637007	0.0244439	-0.618073	0.180969	6.8485	0.195944	0.00325429	0.097539	0.127745	0.127745	DNA polymerase I A, chloroplastic/mitochondrial	Scaffold_4	2225261	2225968
RS_TRINITY_DN24559_c0_g1_i5	0.000644803	0.0246901	-1.97191	0.577927	3.82921	2.01046	0.167392	0.875698	1.16861	1.16861	Protein REVEILLE 6	Scaffold_7	20653994	20659245
SS_TRINITY_DN17927_c0_g1_i8	0.000646403	0.0247323	2.80992	0.823696	4.79238	4.63848	0.465636	2.24826	0.604563	2.24826	Uncharacterized CRM domain-containing protein At3g25440, chloroplastic	Scaffold_7	13077127	13082827
SR_TRINITY_DN22547_c1_g2_i1	0.000647209	0.0247442	2.45501	0.719729	2.408	3.54112	0.128787	1.94325	1.88454	1.94325		Scaffold_4	25951833	25952199
SS_TRINITY_DN23383_c2_g1_i6	0.000662457	0.0253078	4.26174	1.25174	4.17599	10.6928	0.166091	6.10127	0.949653	6.10127	Acetyltransferase NSI	Scaffold_2	15297086	15297976
SR_TRINITY_DN25474_c0_g1_i5	0.000663176	0.0253159	3.35511	0.985531	2.52463	6.62788	0.104146	3.78094	1.85104	3.78094	Choline/ethanolaminephosphotransferase 1	Scaffold_2	29037281	29043128
RS_TRINITY_DN23802_c0_g3_i7	0.000677329	0.0258364	-3.47305	1.02191	2.46405	7.11523	0.135653	4.04152	1.86917	4.04152		Scaffold_4	4700264	4706747
RS_TRINITY_DN25083_c0_g2_i6	0.000678939	0.025878	-3.12395	0.919365	1.50054	5.75266	1.44424	1.93102	1.93668	1.93668		Scaffold_4	11304285	11312073
SR_TRINITY_DN11360_c0_g1_i1	0.000681369	0.0259508	-0.667285	0.196435	6.89722	0.262796	0.00118096	0.153167	0.124191	0.153167	Caffeic acid 3-O-methyltransferase	Scaffold_7	17577868	17582192
SS_TRINITY_DN28878_c1_g1_i4	0.000682954	0.0259913	3.05586	0.899752	2.87693	5.51254	0.0343205	3.20389	1.71748	3.20389	BTB/POZ domain-containing protein FBL11	Scaffold_15	1343038	1349898
RR_TRINITY_DN23431_c0_g1_i1	0.000685831	0.0260809	-1.09553	0.322671	5.27292	0.391551	0.0064873	0.070123	0.40998	0.40998	F-box/FBD/LRR-repeat protein At5g22660	Scaffold_4	3974662	3977286
RR_TRINITY_DN27699_c0_g1_i6	0.000686722	0.0260949	-1.89692	0.558767	4.70764	1.62235	0.60487	0.105275	0.644011	0.644011	Protein phosphatase 2C 70	Scaffold_4	7124596	7142739
RR_TRINITY_DN19643_c0_g1_i1	0.000689665	0.0261868	-2.63356	0.776026	4.25033	4.09778	0.0320718	2.37679	0.901205	2.37679	Short-chain dehydrogenase TIC 32, chloroplastic	Scaffold_7	21069450	21073884
SS_TRINITY_DN4526_c0_g2_i1	0.000698651	0.0265078	0.491096	0.144862	7.80761	0.0807632	0.000450322	0.0171744	0.0834892	0.0834892	Cystathionine beta-lyase, chloroplastic	Scaffold_4	2432869	2438804
RR_TRINITY_DN28021_c0_g1_i1	0.000703653	0.0266773	-1.35354	0.399491	5.51019	1.08436	0.0121171	0.626255	0.340231	0.626255	Protein NRT1/ PTR FAMILY 3.1	Scaffold_2	29389506	29398146
SS_TRINITY_DN24402_c1_g2_i6	0.000706227	0.0267546	-2.32047	0.685081	3.48123	3.18808	0.113189	1.76416	1.39386	1.76416	Chlorophyllase type 0	Scaffold_12	8408624	8409290
SS_TRINITY_DN18907_c0_g1_i1	0.000712273	0.0269632	3.09966	0.915754	6.17416	5.69289	0.304385	3.05004	0.201559	3.05004	YTH domain-containing family protein 2 {ECO:0000305}	Scaffold_4	5129871	5156852
RS_TRINITY_DN19672_c0_g1_i3	0.000718949	0.0271952	-2.34523	0.693394	2.87631	2.64115	0.205434	1.05291	1.71775	1.71775	U11/U12 small nuclear ribonucleoprotein 35 kDa protein	Scaffold_7	16921464	16929240
RR_TRINITY_DN15514_c0_g1_i1	0.000725803	0.0274337	-1.44759	0.428325	4.62684	0.773364	0.0516097	0.178279	0.68224	0.68224	Tetrapyrrole-binding protein, chloroplastic	Scaffold_7	12708376	12709999
SS_TRINITY_DN20376_c0_g1_i13	0.000727758	0.0274868	2.37799	0.703776	2.36932	2.85537	0.0868726	1.35678	1.89433	1.89433	Dual specificity protein phosphatase 1	Scaffold_7	16903703	16906377
SS_TRINITY_DN16399_c0_g1_i2	0.000734365	0.0277153	-3.12202	0.924656	2.60565	5.79117	0.0195965	3.40036	1.82442	3.40036	Zeatin O-glucosyltransferase	Scaffold_7	19530987	19531696
RR_TRINITY_DN23400_c1_g1_i1	0.000740763	0.0279157	2.28281	0.676583	5.73527	3.09865	0.112455	1.7186	0.283357	1.7186	Probable prolyl 4-hydroxylase 4 {ECO:0000305}	Scaffold_4	6595999	6602128
SR_TRINITY_DN28049_c2_g1_i1	0.000740794	0.0279157	3.19274	0.946273	3.86759	6.06125	0.0650598	3.51667	1.14455	3.51667	1-deoxy-D-xylulose 5-phosphate reductoisomerase, chloroplastic		#N/A	#N/A
SS_TRINITY_DN15586_c0_g1_i1	0.000742903	0.0279741	0.952658	0.282417	7.74109	0.539783	0.00453958	0.314497	0.085253	0.314497	Zinc finger A20 and AN1 domain-containing stress-associated protein 4	Scaffold_15	1269238	1270284
SR_TRINITY_DN24936_c0_g1_i1	0.000748937	0.0281588	1.90763	0.565893	4.42692	2.16596	0.0509533	1.22999	0.791031	1.22999		Scaffold_13	2959124	2961180
RS_TRINITY_DN21132_c0_g1_i6	0.000748521	0.0281588	-0.518545	0.153818	7.48428	0.130506	0.0010428	0.0619599	0.093597	0.093597	Leghemoglobin reductase	Scaffold_7	16233230	16242562
RR_TRINITY_DN29978_c1_g2_i5	0.000756622	0.0284263	-1.19772	0.355598	7.20268	0.854625	0.00122155	0.504579	0.105971	0.504579		Scaffold_1	32210983	32212748
RR_TRINITY_DN24789_c0_g1_i4	0.000758	0.0284567	-3.49331	1.0373	3.89612	7.27125	0.0506205	4.25336	1.12689	4.25336	G-type lectin S-receptor-like serine/threonine-protein kinase At1g11300	Scaffold_14	2571171	2615381
SS_TRINITY_DN20619_c1_g1_i3	0.000769077	0.0288508	2.09994	0.624295	4.07586	2.63097	0.0344026	1.52458	1.015	1.52458		Scaffold_2	11648743	11649362
RR_TRINITY_DN21546_c0_g1_i6	0.000780806	0.0292688	-0.818269	0.243568	5.98653	0.217277	0.00560077	0.0358915	0.2317	0.2317	Cytochrome P450 94A1	Scaffold_4	1726843	1733334
RS_TRINITY_DN22238_c0_g1_i1	0.00079392	0.029738	-3.45099	1.02864	5.43927	7.12608	0.101323	4.13109	0.359925	4.13109	Membrane steroid-binding protein 2	Scaffold_7	23761717	23762328
RR_TRINITY_DN14272_c0_g1_i1	0.000801772	0.0300096	2.61852	0.78114	2.14424	4.10645	0.0327249	2.408	1.93815	2.408		Scaffold_4	907802	908220
RS_TRINITY_DN19750_c1_g1_i4	0.000807525	0.0302023	0.964793	0.287981	6.80054	0.557836	0.00174852	0.329983	0.131458	0.329983	Organic cation/carnitine transporter 3	Scaffold_2	8337587	8339518
SR_TRINITY_DN19382_c1_g2_i4	0.000808359	0.0302108	2.18403	0.651965	3.14972	2.00646	0.113141	0.673787	1.58709	1.58709		Scaffold_6	6486335	6487358
RS_TRINITY_DN25946_c5_g1_i1	0.00080976	0.0302405	-0.642028	0.191682	9.63143	0.247091	0.000264158	0.146704	0.0840963	0.146704	Protein EARLY RESPONSIVE TO DEHYDRATION 15	Scaffold_4	2764508	2767368
RS_TRINITY_DN12799_c0_g1_i1	0.000815231	0.0304221	-2.53555	0.757429	2.35797	3.85621	0.118874	2.17592	1.89707	2.17592		Scaffold_7	18930187	18934507
RS_TRINITY_DN29031_c0_g1_i8	0.000817123	0.0304699	4.36376	1.30381	2.46882	11.4243	0.834326	5.96535	1.8678	5.96535	Extra-large guanine nucleotide-binding protein 1	Scaffold_1	31467163	31471919
SS_TRINITY_DN17177_c0_g1_i2	0.000820012	0.0305548	3.26174	0.974831	4.78089	6.38481	0.104124	3.69706	0.609874	3.69706		Scaffold_15	1051059	1053458
SR_TRINITY_DN10832_c0_g2_i1	0.000826901	0.0307885	0.453755	0.135707	8.96652	0.102241	0.000161513	0.0505552	0.0735045	0.0735045	Nascent polypeptide-associated complex subunit alpha-like protein 2	Scaffold_7	17614253	17615994
RR_TRINITY_DN25334_c1_g1_i6	0.000839291	0.0312265	-3.57732	1.07122	3.45891	7.69661	0.981922	3.60809	1.40811	3.60809	DNA (cytosine-5)-methyltransferase CMT2	Scaffold_12	5207260	5215227
SR_TRINITY_DN26817_c1_g1_i9	0.000847351	0.0315029	3.67408	1.10106	3.90097	8.12578	0.222829	4.62654	1.12392	4.62654	14-3-3-like protein GF14 kappa	Scaffold_2	28055085	28062461
SR_TRINITY_DN12891_c0_g1_i5	0.000851577	0.0316364	2.60744	0.781733	3.68107	3.95195	1.18052	1.11121	1.2639	1.2639		Scaffold_7	16950012	16957676
SS_TRINITY_DN6243_c0_g1_i2	0.000853248	0.0316749	1.60633	0.48167	4.24808	1.12714	0.0253639	0.445059	0.90266	0.90266	Receptor-like cytosolic serine/threonine-protein kinase RBK2	Scaffold_4	6725904	6731413
SR_TRINITY_DN24919_c2_g2_i1	0.000857815	0.0318208	2.60686	0.782034	1.79823	4.09541	0.0611619	2.38514	1.96096	2.38514		Scaffold_1	18699048	18699528
SR_TRINITY_DN20259_c0_g3_i3	0.000858917	0.031838	2.45674	0.737079	2.50895	2.36465	0.31726	0.491842	1.85588	1.85588	Serine carboxypeptidase-like 2	Scaffold_4	5259835	5274065
SS_TRINITY_DN22980_c0_g1_i1	0.000862399	0.0319433	2.95528	0.886952	3.65631	5.26593	0.0606299	3.0861	1.28006	3.0861		Scaffold_4	1019605	1021756
SR_TRINITY_DN19171_c0_g1_i3	0.000878078	0.0324322	3.53423	1.06231	3.24295	7.54394	0.0108647	4.50313	1.53782	4.50313		Scaffold_12	8374125	8380897
RR_TRINITY_DN16553_c1_g3_i2	0.000878197	0.0324322	-2.58284	0.77635	1.38436	2.63383	0.494473	0.421472	1.91641	1.91641	Transposon Ty3-I Gag-Pol polyprotein	Scaffold_15	17307876	17309131
SR_TRINITY_DN15397_c0_g1_i2	0.000876381	0.0324322	2.53243	0.761067	5.05513	3.87262	0.184193	2.1327	0.48995	2.1327	AUGMIN subunit 1 {ECO:0000303|PubMed:22505726}	Scaffold_4	2494158	2500284
SR_TRINITY_DN26902_c1_g1_i3	0.000878132	0.0324322	0.732101	0.220054	7.47108	0.323708	0.000811952	0.192883	0.0940967	0.192883		Scaffold_7	18939967	18943209
RR_TRINITY_DN22489_c0_g1_i5	0.00090318	0.0333301	2.95823	0.891282	3.07083	5.29933	0.0306663	3.14687	1.62677	3.14687	Peptidyl-prolyl cis-trans isomerase FKBP16-1, chloroplastic	Scaffold_4	1987972	1992036
RR_TRINITY_DN21234_c0_g1_i1	0.00090682	0.0334397	-1.6045	0.483583	4.24217	0.890197	0.0289218	0.189309	0.906489	0.906489		Scaffold_4	4379728	4382606
RR_TRINITY_DN29432_c0_g1_i7	0.000909435	0.0334794	3.67813	1.10883	3.39367	8.19775	0.191435	4.72654	1.44906	4.72654	DNA-directed RNA polymerase III subunit 1 {ECO:0000305}	Scaffold_4	5833707	5865328
RR_TRINITY_DN24148_c0_g1_i3	0.000909804	0.0334794	2.55331	0.769757	4.78251	3.9506	0.411	1.95911	0.609121	1.95911	U3 small nucleolar RNA-associated protein 14	Scaffold_7	14263515	14272763
SR_TRINITY_DN26183_c0_g1_i1	0.00090991	0.0334794	3.08776	0.93089	6.91999	5.77761	0.0194468	3.44678	0.122606	3.44678	Rhodanese-like domain-containing protein 14, chloroplastic	Scaffold_7	18629661	18632667
SR_TRINITY_DN25999_c0_g1_i2	0.000915764	0.03367	1.78376	0.538053	6.31714	1.92928	0.00905121	1.14895	0.181789	1.14895	Glycerophosphodiester phosphodiesterase GDPD1, chloroplastic {ECO:0000305}	Scaffold_3	29112572	29124210
RR_TRINITY_DN25385_c0_g1_i6	0.000922479	0.0338919	-0.919425	0.277507	7.1803	0.512929	0.00162893	0.306411	0.107121	0.306411	Mitochondrial outer membrane protein porin 2	Scaffold_2	27281441	27286850
RS_TRINITY_DN12272_c0_g1_i2	0.00092499	0.0339592	-2.866	0.865234	1.61627	3.57707	1.04361	0.442114	1.95091	1.95091	Auxin-responsive protein SAUR62 {ECO:0000305}	Scaffold_1	8946528	8968057
SR_TRINITY_DN19308_c0_g1_i3	0.000938697	0.0344118	2.44188	0.738111	1.70937	3.21031	0.221287	1.51468	1.95794	1.95794	Protein PHR1-LIKE 2 {ECO:0000303|PubMed:26586833}	Scaffold_4	624092	624285
RS_TRINITY_DN28280_c0_g2_i4	0.000938435	0.0344118	-2.67169	0.807556	2.43581	3.64435	0.731498	1.13376	1.87709	1.87709	Transposon Ty3-I Gag-Pol polyprotein	Scaffold_9	6716383	6717225
RS_TRINITY_DN20187_c0_g1_i6	0.000957749	0.0350844	-0.766297	0.232025	6.27777	0.357575	0.0034319	0.21191	0.187	0.21191	Serine carboxypeptidase-like 45	Scaffold_4	1927035	1935005
SS_TRINITY_DN23797_c1_g1_i1	0.000960668	0.0351655	3.6878	1.11691	3.53952	8.28388	0.486205	4.50371	1.35626	4.50371	Actin-related protein 2	Scaffold_2	14400233	14416161
SR_TRINITY_DN24967_c0_g1_i5	0.000969656	0.0354685	1.05023	0.31833	5.54816	0.6012	0.0753288	0.253675	0.330008	0.330008	30-kDa cleavage and polyadenylation specificity factor 30 {ECO:0000303|PubMed:18479511}	Scaffold_12	8357953	8372763
SS_TRINITY_DN26464_c0_g1_i7	0.00098284	0.0359244	5.4034	1.63968	6.06266	17.8231	0.560044	10.1942	0.218683	10.1942	NAD-dependent malic enzyme 59 kDa isoform, mitochondrial	Scaffold_5	18972850	18981410
SR_TRINITY_DN21266_c0_g1_i6	0.000986573	0.0360345	3.20614	0.973229	3.95907	6.27727	0.0857341	3.70297	1.08866	3.70297	Two-component response regulator ARR9	Scaffold_4	2449535	2453491
RR_TRINITY_DN29731_c0_g1_i6	0.00099466	0.0363033	-0.49572	0.150582	7.84939	0.150183	0.000582243	0.0901171	0.0824585	0.0901171	Glucomannan 4-beta-mannosyltransferase 2	Scaffold_1	3590937	3603278
RR_TRINITY_DN17610_c0_g1_i3	0.00100175	0.0365086	-2.45874	0.747329	4.17045	3.07618	1.28072	0.287924	0.953278	0.953278		Scaffold_4	6234016	6240146
SS_TRINITY_DN11320_c0_g1_i3	0.00100163	0.0365086	0.873496	0.265495	5.76639	0.383499	0.00569901	0.187194	0.276251	0.276251	DEAD-box ATP-dependent RNA helicase 58, chloroplastic	Scaffold_4	7308878	7324369
SS_TRINITY_DN3236_c0_g1_i1	0.00100731	0.0366576	3.30788	1.0059	5.17902	6.69542	0.0892627	3.95809	0.442458	3.95809	Triacylglycerol lipase SDP1	Scaffold_4	2657430	2658810
SS_TRINITY_DN21124_c0_g1_i2	0.00100676	0.0366576	0.888824	0.270272	5.72011	0.339584	0.00529753	0.132826	0.28689	0.28689	La-related protein 6B	Scaffold_7	15337157	15352636
RR_TRINITY_DN31682_c0_g1_i1	0.00101581	0.03694	2.33267	0.709858	1.9742	3.10128	0.0593766	1.70875	1.95621	1.95621	Transposon TX1 uncharacterized 149 kDa protein	Scaffold_9	17236216	17237799
RR_TRINITY_DN24047_c0_g2_i8	0.00102061	0.0370877	-2.18639	0.665611	3.62607	1.73229	0.47234	0.0178864	1.29981	1.29981		Scaffold_4	19737716	19741552
SS_TRINITY_DN16936_c0_g1_i2	0.00102247	0.037128	2.42097	0.73714	1.94276	3.36263	0.215396	1.71283	1.95811	1.95811	Protein NRT1/ PTR FAMILY 8.3	Scaffold_2	15732799	15733507
SS_TRINITY_DN28664_c0_g1_i1	0.001025	0.037193	3.66911	1.11741	5.8285	8.25145	0.0841407	4.91031	0.262655	4.91031	Cell division cycle 20.1, cofactor of APC complex	Scaffold_7	13867216	13868662
SR_TRINITY_DN25417_c0_g1_i3	0.00105081	0.0381016	3.09776	0.945431	5.08392	5.89597	0.265131	3.31023	0.478472	3.31023	Carbon catabolite repressor protein 4 homolog 1	Scaffold_4	4802770	4803285
SS_TRINITY_DN17652_c0_g1_i2	0.00105577	0.038254	0.641284	0.195798	7.09146	0.25279	0.00174813	0.1516	0.111949	0.1516	Putative septum site-determining protein minD homolog, chloroplastic	Scaffold_7	20773573	20776285
SR_TRINITY_DN20265_c0_g1_i3	0.00105875	0.0383338	2.18809	0.668235	3.73249	2.94381	0.0396822	1.74647	1.23049	1.74647		Scaffold_1	193377	195198
SR_TRINITY_DN22349_c0_g2_i1	0.00106056	0.0383716	0.561543	0.171518	7.0123	0.181847	0.00104519	0.103696	0.116629	0.116629	Cryptochrome-2 {ECO:0000303|Ref.2}	Scaffold_4	9965568	10010373
RS_TRINITY_DN25758_c2_g2_i1	0.00106381	0.0384613	-0.825432	0.252188	6.73604	0.419126	0.00127323	0.253122	0.136796	0.253122	Receptor protein-tyrosine kinase CEPR2 {ECO:0000303|PubMed:25324386}	Scaffold_5	22309609	22314745
SS_TRINITY_DN27802_c0_g1_i4	0.00106711	0.0385526	2.43753	0.74492	1.38858	3.65607	0.235109	1.98451	1.91725	1.98451		Scaffold_2	25758690	25759354
RR_TRINITY_DN28222_c0_g2_i5	0.00108174	0.0390531	-2.45504	0.751153	1.28554	3.71372	0.051863	2.20506	1.89454	2.20506	36.4 kDa proline-rich protein	Scaffold_2	17895873	17896442
SR_TRINITY_DN13975_c0_g2_i1	0.00108555	0.0391611	3.87062	1.18463	4.01597	9.23432	0.344049	5.26937	1.05334	5.26937	Uncharacterized protein At5g64816	Scaffold_2	28999791	29002064
RS_TRINITY_DN31063_c0_g1_i1	0.0010863	0.0391611	-2.3272	0.7123	1.26844	2.67059	0.139145	1.17482	1.89034	1.89034		Scaffold_4	3742145	3742730
SR_TRINITY_DN25726_c0_g1_i4	0.0010876	0.0391796	3.23931	0.991578	5.15082	6.46888	0.175734	3.75717	0.452824	3.75717	Probable mediator of RNA polymerase II transcription subunit 26b	Scaffold_4	1867200	1870978
RS_TRINITY_DN23480_c1_g1_i4	0.0010901	0.0392079	0.449187	0.137527	8.58428	0.124416	0.00021491	0.0754396	0.0728419	0.0754396	Glycine cleavage system H protein, mitochondrial	Scaffold_12	3891348	3893014
RS_TRINITY_DN17437_c0_g1_i1	0.00109134	0.0392079	-0.815292	0.249641	5.90733	0.224578	0.00272895	0.0479755	0.246554	0.246554	Pentatricopeptide repeat-containing protein At5g18950	Scaffold_4	2002927	2005461
RS_TRINITY_DN21050_c0_g1_i2	0.00109153	0.0392079	-0.813511	0.2491	5.93022	0.312098	0.00607961	0.139225	0.242123	0.242123	Thioredoxin-like 1-1, chloroplastic	Scaffold_7	14224001	14224708
RR_TRINITY_DN19546_c0_g1_i3	0.00109131	0.0392079	-3.80496	1.16507	4.0409	8.9283	0.145722	5.28383	1.0375	5.28383	Abscisic acid receptor PYL8	Scaffold_7	19727743	19731317
SS_TRINITY_DN27458_c2_g3_i5	0.00109448	0.0392857	1.73319	0.530833	5.85603	1.85305	0.0308969	1.09624	0.256883	1.09624	DNA polymerase I A, chloroplastic/mitochondrial	Scaffold_13	19208595	19221101
RR_TRINITY_DN29038_c0_g1_i2	0.00109694	0.0393454	1.36159	0.417103	4.755	0.835691	0.0740125	0.291674	0.621888	0.621888	Trafficking protein particle complex subunit 8	Scaffold_7	15868517	15889370
SR_TRINITY_DN23941_c0_g1_i2	0.0011018	0.039468	1.67092	0.512057	4.23189	0.929049	0.135646	0.062057	0.913162	0.913162		Scaffold_4	1587872	1591520
RR_TRINITY_DN28421_c0_g1_i8	0.00110194	0.039468	0.62202	0.190621	6.67649	0.1805	0.00326368	0.0795843	0.142082	0.142082	Serine/threonine-protein kinase PBL27 {ECO:0000303|PubMed:20413097}	Scaffold_4	6442704	6453110
SR_TRINITY_DN3274_c0_g2_i1	0.00110318	0.0394842	2.46417	0.755232	5.01715	3.74863	0.0363262	2.24517	0.505472	2.24517	Heat shock 70 kDa protein 8	Scaffold_4	7437102	7439483
RS_TRINITY_DN28024_c0_g2_i11	0.00110455	0.0395048	-1.60775	0.492804	4.20922	1.19704	0.043495	0.500526	0.927926	0.927926		Scaffold_7	17641768	17645086
SR_TRINITY_DN21008_c0_g1_i1	0.00110553	0.0395118	0.686311	0.210383	6.43403	0.290848	0.00679184	0.170253	0.167349	0.170253	E3 ubiquitin-protein ligase At4g11680	Scaffold_5	18686285	18722386
SS_TRINITY_DN20519_c0_g1_i1	0.00110642	0.0395132	3.07805	0.943617	4.36209	5.85071	0.181521	3.38013	0.830325	3.38013	Pyrroline-5-carboxylate reductase	Scaffold_4	2526736	2531131
RS_TRINITY_DN24737_c2_g3_i6	0.00110716	0.0395132	2.76393	0.84737	2.38283	4.71782	0.77179	2.10036	1.89099	2.10036	DnAJ-like protein slr0093	Scaffold_6	224626	224653
SR_TRINITY_DN23389_c0_g1_i4	0.00110796	0.0395135	1.50902	0.462666	4.53591	1.29808	0.127118	0.613072	0.729123	0.729123		Scaffold_4	3321801	3331136
RS_TRINITY_DN15071_c0_g1_i1	0.00111266	0.0396529	-1.68524	0.516884	4.06492	1.47392	0.0466026	0.721162	1.02208	1.02208	Dirigent protein 21	Scaffold_4	4732046	4732941
SS_TRINITY_DN13905_c0_g2_i6	0.00112255	0.0399767	-2.59076	0.795234	2.82877	4.15083	0.413424	2.11617	1.7383	2.11617		Scaffold_4	3584602	3587992
SR_TRINITY_DN26418_c2_g4_i1	0.00113166	0.040266	2.3232	0.713608	2.32235	2.52633	0.131636	1.03307	1.90531	1.90531		Scaffold_10	3449719	3449827
RR_TRINITY_DN18058_c0_g1_i1	0.00113229	0.040266	-2.37901	0.730787	2.0824	2.55021	0.189955	0.925352	1.94624	1.94624	Zinc finger MYM-type protein 1	Scaffold_13	6618192	6620179
RR_TRINITY_DN21987_c1_g1_i2	0.00113319	0.0402693	-2.37209	0.728711	1.50407	2.82663	0.186872	1.23401	1.93721	1.93721	ABC transporter G family member 11	Scaffold_4	2748652	2750277
SR_TRINITY_DN27164_c0_g1_i21	0.00114705	0.0407331	4.29042	1.31943	3.13602	11.408	0.068316	6.89524	1.59409	6.89524	Putative disease resistance protein RGA3	Scaffold_7	22755947	22783665
SR_TRINITY_DN12356_c0_g1_i1	0.00115313	0.0408906	2.71298	0.834705	3.97859	4.56387	0.208358	2.57857	1.07669	2.57857		Scaffold_4	6137852	6139250
RS_TRINITY_DN29140_c3_g1_i4	0.00115241	0.0408906	-1.71681	0.528184	7.16796	1.8275	0.00336469	1.11255	0.107766	1.11255		Scaffold_7	24260831	24264965
SS_TRINITY_DN459_c0_g1_i1	0.00115768	0.0410229	3.5029	1.07811	4.73817	7.61145	0.113189	4.53612	0.629733	4.53612	Kinesin-like protein KIN-14L {ECO:0000305}	Scaffold_4	3058976	3066863
SS_TRINITY_DN15607_c0_g1_i1	0.00117094	0.0414634	2.01629	0.621187	4.43366	2.5247	0.0505112	1.49298	0.787045	1.49298	Bark storage protein A	Scaffold_4	11469351	11472304
SS_TRINITY_DN24108_c1_g2_i4	0.00117957	0.0417394	2.97353	0.916687	3.1619	5.49501	0.0499228	3.31134	1.58084	3.31134	Protein ROOT PRIMORDIUM DEFECTIVE 1	Scaffold_4	1999545	2002755
SS_TRINITY_DN10421_c0_g2_i1	0.00118824	0.0420162	2.67555	0.825358	2.06656	3.99586	0.776823	1.45915	1.94804	1.94804	Nuclear poly(A) polymerase 3 {ECO:0000303|PubMed:18479511}	Scaffold_4	17797499	17797558
SS_TRINITY_DN27857_c0_g1_i9	0.00119214	0.0421244	2.74687	0.847602	2.23827	4.69421	0.296066	2.57765	1.92256	2.57765	F-box/LRR-repeat protein 3	Scaffold_15	685838	688836
RS_TRINITY_DN27178_c0_g1_i3	0.00120008	0.0423748	-2.45717	0.758652	2.01356	2.84644	0.349002	0.975706	1.95321	1.95321	Probable cadmium/zinc-transporting ATPase HMA1, chloroplastic	Scaffold_2	27833651	27841095
RR_TRINITY_DN25089_c1_g1_i4	0.00120599	0.0425187	0.46009	0.142114	8.52274	0.131849	0.000232495	0.0805536	0.0730832	0.0805536	ACT domain-containing protein ACR11 {ECO:0000305}	Scaffold_14	15376090	15380686
RR_TRINITY_DN27084_c0_g1_i1	0.00120523	0.0425187	-1.56119	0.482201	4.265	1.25741	0.0383376	0.612509	0.891732	0.891732	Salicylate carboxymethyltransferase	Scaffold_5	19330330	19340954
RR_TRINITY_DN23966_c0_g2_i2	0.00120671	0.0425187	-4.0866	1.26235	4.4708	10.4026	0.1418	6.23233	0.765426	6.23233	Pyridoxal reductase, chloroplastic	Scaffold_7	18399634	18405009
RR_TRINITY_DN29518_c0_g1_i3	0.00121843	0.0429014	-0.893702	0.2763	5.68955	0.304102	0.01122	0.0864032	0.294148	0.294148	Probable serine/threonine-protein kinase dyrk2	Scaffold_4	6881662	6882020
RS_TRINITY_DN25090_c0_g2_i1	0.00122219	0.0430034	-3.50211	1.08302	3.66692	7.64956	0.103903	4.58783	1.27313	4.58783	Glutamate formimidoyltransferase	Scaffold_7	23810615	23815196
RR_TRINITY_DN24719_c0_g2_i1	0.00122393	0.0430343	-3.56421	1.10236	4.09495	7.92439	0.213679	4.64714	1.00262	4.64714		Scaffold_3	23478841	23478909
RR_TRINITY_DN774_c0_g1_i1	0.00122883	0.043176	-2.3075	0.713932	1.26778	1.92687	0.14862	0.394578	1.89017	1.89017		Scaffold_9	4819765	4820584
SS_TRINITY_DN26268_c2_g1_i11	0.00123388	0.0433228	2.67006	0.826406	1.69288	4.45079	0.567514	2.16427	1.95698	2.16427	Wall-associated receptor kinase-like 5	Scaffold_5	1709950	1741337
RS_TRINITY_DN30404_c0_g1_i1	0.00124925	0.0438319	-2.26778	0.702666	1.36068	3.1853	0.06341	1.88004	1.91155	1.91155		Scaffold_14	1913341	1914200
RR_TRINITY_DN19814_c0_g1_i8	0.00125913	0.0441475	-4.54276	1.40855	3.45557	12.9101	0.205485	7.73055	1.41023	7.73055	Heterogeneous nuclear ribonucleoprotein 1	Scaffold_2	25080707	25086765
SR_TRINITY_DN21011_c1_g1_i8	0.00126322	0.044243	2.30118	0.71372	2.72618	2.85898	0.257477	1.29273	1.78011	1.78011	Protein-L-isoaspartate O-methyltransferase	Scaffold_15	7222099	7225468
RS_TRINITY_DN21714_c0_g1_i1	0.00126363	0.044243	-1.62218	0.50314	5.02461	1.64682	0.013196	0.999405	0.502392	0.999405		Scaffold_2	31216086	31216235
RS_TRINITY_DN26835_c0_g1_i6	0.00126756	0.0443378	-0.807601	0.250557	7.58708	0.408299	0.000729162	0.250386	0.0899501	0.250386	Protein NRT1/ PTR FAMILY 1.2	Scaffold_1	4864225	4871380
SR_TRINITY_DN15349_c0_g1_i4	0.00126812	0.0443378	2.77491	0.860946	3.67566	4.82062	0.491876	2.47303	1.26742	2.47303		Scaffold_4	11947419	11956332
SR_TRINITY_DN24561_c1_g4_i3	0.00127067	0.0443959	0.434905	0.134958	8.67726	0.117232	0.000193872	0.0713714	0.0726608	0.0726608	Tubulin beta-4 chain	Scaffold_2	7222570	7223005
RR_TRINITY_DN21789_c0_g1_i2	0.00128772	0.0449603	-2.40019	0.7457	1.77942	3.40986	0.263652	1.74379	1.96062	1.96062	Protein NRT1/ PTR FAMILY 3.1	Scaffold_4	1734464	1735098
RR_TRINITY_DN22147_c0_g1_i2	0.00130094	0.04539	3.29721	1.02533	3.93978	6.82392	0.0414713	4.1637	1.10031	4.1637		Scaffold_4	5151918	5154605
SS_TRINITY_DN14596_c0_g1_i11	0.00132071	0.0459833	2.28961	0.712955	2.74167	2.36418	0.259192	0.776049	1.77403	1.77403		Scaffold_4	905054	908237
RS_TRINITY_DN29019_c1_g1_i1	0.00131961	0.0459833	-2.28825	0.712477	3.36423	2.44554	0.56337	0.560829	1.46713	1.46713	Probable acyl-CoA dehydrogenase IBR3 {ECO:0000305}	Scaffold_4	6053347	6065622
RR_TRINITY_DN28865_c0_g1_i6	0.00132067	0.0459833	-2.32243	0.723172	1.65653	2.61126	0.137476	1.11925	1.95443	1.95443	Phospholipase SGR2	Scaffold_7	19168902	19170448
SR_TRINITY_DN15349_c0_g1_i2	0.00133589	0.0464794	2.17524	0.678033	4.11542	2.97809	0.253129	1.58578	0.989286	1.58578		Scaffold_4	11940595	11956332
SS_TRINITY_DN16815_c0_g1_i4	0.00134182	0.0466532	0.686661	0.214121	6.65403	0.296899	0.00204348	0.181348	0.144168	0.181348	Thioredoxin H-type	Scaffold_15	158476	162770
SS_TRINITY_DN11320_c0_g1_i1	0.00134481	0.0467246	2.55003	0.795332	4.15766	4.09557	0.0258414	2.50437	0.961656	2.50437	DEAD-box ATP-dependent RNA helicase 58, chloroplastic	Scaffold_2	17189945	17190080
RS_TRINITY_DN16242_c0_g1_i2	0.0013542	0.047018	-2.35033	0.733506	1.89724	2.19742	0.19208	0.584004	1.96004	1.96004		Scaffold_13	6619677	6620603
SR_TRINITY_DN11243_c0_g2_i5	0.0013598	0.0471798	2.70997	0.846058	1.67931	3.17349	0.907151	0.394753	1.9561	1.9561	Threonylcarbamoyladenosine tRNA methylthiotransferase	Scaffold_7	17340146	17341582
RR_TRINITY_DN21804_c0_g1_i4	0.00139562	0.048389	-0.58057	0.18168	6.83896	0.16149	0.00356451	0.0731576	0.128467	0.128467	3-hydroxy-3-methylglutaryl-coenzyme A reductase	Scaffold_1	14001065	14003690
SS_TRINITY_DN17371_c0_g1_i6	0.00140251	0.0485605	1.94812	0.609906	3.61786	2.40079	0.064995	1.42295	1.30518	1.42295		Scaffold_4	2439675	2443807
RR_TRINITY_DN26498_c0_g1_i1	0.0014025	0.0485605	-0.553112	0.173165	6.97595	0.186488	0.00104056	0.111359	0.118904	0.118904		Scaffold_7	19008592	19016922
SS_TRINITY_DN2616_c0_g1_i1	0.00142485	0.0492996	2.21121	0.693264	2.76003	2.04921	0.155749	0.642844	1.76671	1.76671	Putative ribonuclease H protein At1g65750	Scaffold_3	23490398	23490921
SS_TRINITY_DN23987_c0_g1_i8	0.00142889	0.049405	3.93703	1.23466	3.50958	9.82442	0.167795	5.92975	1.37564	5.92975	Probable inactive receptor kinase At5g58300	Scaffold_15	155290	157415
RS_TRINITY_DN28445_c0_g1_i5	0.00143501	0.0495823	-4.11455	1.29083	5.02198	10.7352	0.265073	6.39993	0.503474	6.39993	Uncharacterized protein At3g49140	Scaffold_7	20611740	20620103
SS_TRINITY_DN26256_c0_g1_i11	0.00143702	0.0496176	2.36526	0.742133	2.56529	3.54803	0.261951	1.94109	1.83801	1.94109	Ribose-phosphate pyrophosphokinase 2, chloroplastic	Scaffold_12	3599722	3600571
