# Supplementary material for: Coexpression Clusters and Allele-Specific Expression in Metabolism-Based Herbicide Resistance
Source: Genome Biol Evol. 2020 Sep 11;12(12):2267–78. doi: 10.1093/gbe/evaa191 (PMC7738748; doi:10.1093/gbe/evaa191)
Supplement: evaa191_Supplementary_Data [file evaa191_supplementary_data.zip › Supplementary_Table3.xlsx]

## Sheet: CHR.tembo
target_id	ext_gene	num_aggregated_transcripts	sum_mean_obs_counts	pval	qval	scaffold	start	stop
AH012046	Similar to ABCC10: ABC transporter C family member 10 (Arabidopsis thaliana)	6	34.8748	1.93223e-12	3.2529e-08	Scaffold_7	20075011	20077059
AH022589	Similar to At2g29170: Tropinone reductase homolog At2g29170 (Arabidopsis thaliana)	7	40.897	1.17279e-10	9.87195e-07	Scaffold_15	12867698	12867904
AH005620	Similar to COX6A: Cytochrome c oxidase subunit 6a, mitochondrial (Arabidopsis thaliana)	3	20.2065	3.77846e-07	0.00185248	Scaffold_3	10133995	10134109
AH015200	Similar to PSBQ: Oxygen-evolving enhancer protein 3, chloroplastic (Spinacia oleracea)	5	38.4661	4.40151e-07	0.00185248	Scaffold_9	21789227	21789469
AH022545	Similar to FBW1: F-box/WD-40 repeat-containing protein 1 (Arabidopsis thaliana)	6	25.3093	1.0421e-06	0.00350874	Scaffold_15	11392184	11392254
AH014936	Similar to At1g05000: Probable tyrosine-protein phosphatase At1g05000 (Arabidopsis thaliana)	3	9.49186	1.7088e-06	0.00479462	Scaffold_9	18574518	18574723
AH007959	Similar to Cytochrome P450 CYP72A219 (Panax ginseng)	5	30.4188	2.04271e-06	0.00491271	Scaffold_4	25185962	25186031
AH022644	Similar to RRP46: Exosome complex exonuclease RRP46 homolog (Arabidopsis thaliana)	8	25.9421	2.33789e-06	0.0049198	Scaffold_15	14571767	14571872
AH023551	Similar to HAK12: Putative potassium transporter 12 (Oryza sativa subsp. japonica)	6	34.1387	3.00467e-06	0.0056204	Scaffold_16	13515539	13515655
AH019432	Similar to cemA: Chloroplast envelope membrane protein (Rhodomonas salina)	10	39.9832	3.75138e-06	0.00631546	Scaffold_13	2307980	2308618
AH005471	Similar to BTS: Zinc finger protein BRUTUS (Arabidopsis thaliana)	6	34.7962	4.50873e-06	0.00632537	Scaffold_3	8354542	8354847
AH022694	Similar to HDA8: Histone deacetylase 8 (Arabidopsis thaliana)	4	16.9455	4.24265e-06	0.00632537	Scaffold_15	16364768	16365055
AH002027	Similar to SYT2: Synaptotagmin-2 (Arabidopsis thaliana)	7	43.673	8.49145e-06	0.0109964	Scaffold_1	33176810	33176920
AH019632	Similar to ABCC10: ABC transporter C family member 10 (Arabidopsis thaliana)	5	24.0539	9.99054e-06	0.0120136	Scaffold_13	9208225	9208807
AH010418	Similar to EXD3: Exonuclease mut-7 homolog (Homo sapiens)	3	14.139	1.33192e-05	0.0149486	Scaffold_6	15211861	15212005
AH001971	Similar to MET1A: DNA (cytosine-5)-methyltransferase 1A (Oryza sativa subsp. japonica)	5	14.6314	1.65506e-05	0.0155748	Scaffold_1	32561218	32561358
AH014879	Similar to ADA2B: Transcriptional adapter ADA2b (Arabidopsis thaliana)	7	22.285	1.66526e-05	0.0155748	Scaffold_9	18111192	18111235
AH005807	Similar to CYP96A15: Alkane hydroxylase MAH1 (Arabidopsis thaliana)	2	9.91405	1.49389e-05	0.0155748	Scaffold_3	13199019	13200317
AH006190	Protein of unknown function	5	24.6752	1.94187e-05	0.017206	Scaffold_3	25119550	25119625
AH018876	Similar to AKR4C8: Aldo-keto reductase family 4 member C8 (Arabidopsis thaliana)	5	26.0475	2.68506e-05	0.0215252	Scaffold_12	10515323	10515430
AH023470	Similar to OVA1: Methionine--tRNA ligase, chloroplastic/mitochondrial (Arabidopsis thaliana)	5	24.9314	2.63966e-05	0.0215252	Scaffold_16	10840361	10840627
AH023523	Similar to PYD1: Dihydropyrimidine dehydrogenase (NADP(+)), chloroplastic (Arabidopsis thaliana)	3	19.3377	2.95158e-05	0.0225863	Scaffold_16	12510794	12511063
AH009839	Similar to SDC: Serine decarboxylase (Arabidopsis thaliana)	3	10.7259	4.58188e-05	0.0321271	Scaffold_6	1572420	1572579
AH023145	Similar to PYL4: Abscisic acid receptor PYL4 (Arabidopsis thaliana)	2	7.92485	4.42843e-05	0.0321271	Scaffold_16	4747513	4748340
AH010257	Similar to At2g26160: F-box protein At2g26160 (Arabidopsis thaliana)	12	45.0877	4.77997e-05	0.0321271	Scaffold_6	11961914	11963109
AH010438	Similar to HIPP32: Heavy metal-associated isoprenylated plant protein 32 (Arabidopsis thaliana)	4	19.0155	4.96171e-05	0.0321271	Scaffold_6	15456599	15456631
AH023536	Protein of unknown function	5	20.949	5.20591e-05	0.0324598	Scaffold_16	12953444	12953616
AH010297	Protein of unknown function	2	12.7697	5.56492e-05	0.0334591	Scaffold_6	12746263	12746335
AH005931	Similar to ELI3: Probable mannitol dehydrogenase (Mesembryanthemum crystallinum)	5	25.0384	7.17678e-05	0.0402737	Scaffold_3	15373234	15373334
AH005766	Similar to slr0537: Uncharacterized sugar kinase slr0537 (Synechocystis sp. (strain PCC 6803 / Kazusa))	4	20.9391	7.10484e-05	0.0402737	Scaffold_3	12506791	12506979
AH019864	Similar to BXL1: Beta-D-xylosidase 1 (Arabidopsis thaliana)	6	23.8347	7.5075e-05	0.0407706	Scaffold_13	13241406	13241795

## Sheet: NEB.tembo
target_id	ext_gene	num_aggregated_transcripts	sum_mean_obs_counts	pval	qval	scaffold	start	stop
AH005766	Similar to slr0537: Uncharacterized sugar kinase slr0537 (Synechocystis sp. (strain PCC 6803 / Kazusa))	5	21.5197	7.29024e-14	1.23708e-09	Scaffold_3	12506791	12506979
AH009741	Similar to CSLE1: Cellulose synthase-like protein E1 (Arabidopsis thaliana)	15	50.4701	2.78485e-12	1.5752e-08	Scaffold_6	292422	292586
AH005700	Similar to BT4: BTB/POZ and TAZ domain-containing protein 4 (Arabidopsis thaliana)	8	50.5815	2.64008e-12	1.5752e-08	Scaffold_3	11426346	11426606
AH009932	Similar to ETFA: Electron transfer flavoprotein subunit alpha, mitochondrial (Arabidopsis thaliana)	8	29.0852	5.04559e-12	2.14046e-08	Scaffold_6	3393008	3393088
AH006418	Similar to rpoC2: DNA-directed RNA polymerase subunit beta'' (Silene latifolia)	4	18.8288	9.27631e-12	3.14819e-08	Scaffold_3	29354630	29355343
AH012266	Similar to RGA3: Putative disease resistance protein RGA3 (Solanum bulbocastanum)	11	46.9031	4.87399e-11	1.37845e-07	Scaffold_7	22478712	22482338
AH009730	Similar to SFH2: Phosphatidylinositol/phosphatidylcholine transfer protein SFH2 (Arabidopsis thaliana)	8	34.7492	7.92072e-11	1.92009e-07	Scaffold_6	160673	160727
AH009761	Similar to SKL1: Probable inactive shikimate kinase like 1, chloroplastic (Arabidopsis thaliana)	5	28.8547	1.45796e-10	3.09252e-07	Scaffold_6	534166	534263
AH010390	Similar to ALDH3I1: Aldehyde dehydrogenase family 3 member I1, chloroplastic (Arabidopsis thaliana)	6	30.9554	1.65406e-10	3.11864e-07	Scaffold_6	14738445	14738500
AH012914	Similar to CBSDUF1: DUF21 domain-containing protein At4g14240 (Arabidopsis thaliana)	9	31.422	3.0284e-10	5.13889e-07	Scaffold_8	4645686	4645881
AH010328	Similar to csl4: Exosome complex component csl4 (Schizosaccharomyces pombe (strain 972 / ATCC 24843))	7	28.1807	3.47571e-10	5.36175e-07	Scaffold_6	13496586	13496768
AH010059	Similar to At1g64583: Pentatricopeptide repeat-containing protein At1g64583, mitochondrial (Arabidopsis thaliana)	7	25.1355	4.59458e-10	5.81379e-07	Scaffold_6	5859253	5860692
AH005764	Similar to PPA4: Soluble inorganic pyrophosphatase 4 (Arabidopsis thaliana)	5	27.2898	4.79657e-10	5.81379e-07	Scaffold_3	12486137	12486281
AH010447	Similar to AMI1: Amidase 1 (Arabidopsis thaliana)	7	31.5085	4.49787e-10	5.81379e-07	Scaffold_6	15525907	15526007
AH009874	Similar to TIG: Trigger factor-like protein TIG, Chloroplastic (Arabidopsis thaliana)	7	39.5158	6.46656e-10	7.3154e-07	Scaffold_6	2437944	2438246
AH008158	Similar to gyp7: GTPase-activating protein gyp7 (Schizosaccharomyces pombe (strain 972 / ATCC 24843))	9	33.1037	2.38539e-09	2.52985e-06	Scaffold_4	27139948	27140043
AH009918	Protein of unknown function	9	24.3014	3.19749e-09	3.19166e-06	Scaffold_6	3150061	3150127
AH009975	Similar to ADK2: Adenosine kinase 2 (Arabidopsis thaliana)	4	29.9535	3.96645e-09	3.73926e-06	Scaffold_6	4329826	4329908
AH010135	Similar to Plut_0637: UPF0301 protein Plut_0637 (Chlorobium luteolum (strain DSM 273 / 2530))	2	13.718	4.96265e-09	4.43217e-06	Scaffold_6	8003383	8003530
AH009929	Similar to TSB: Tryptophan synthase beta chain 2, chloroplastic (Camptotheca acuminata)	4	26.6116	9.04435e-09	7.30826e-06	Scaffold_6	3304679	3304993
AH020103	Similar to CLPF: Clp protease adapter protein ClpF, chloroplastic (Arabidopsis thaliana)	5	26.8294	8.69383e-09	7.30826e-06	Scaffold_13	15858282	15858599
AH019201	Similar to Dnajc28: DnaJ homolog subfamily C member 28 (Mus musculus)	6	22.219	1.14532e-08	8.45001e-06	Scaffold_12	18041244	18041525
AH012663	Similar to HSFA3: Heat stress transcription factor A-3 (Arabidopsis thaliana)	6	18.1849	1.12215e-08	8.45001e-06	Scaffold_8	2316402	2316469
AH010171	Protein of unknown function	5	17.8715	1.201e-08	8.49157e-06	Scaffold_6	9288185	9288236
AH019432	Similar to cemA: Chloroplast envelope membrane protein (Rhodomonas salina)	11	49.4163	1.45746e-08	9.89265e-06	Scaffold_13	2307980	2308618
AH021846	Similar to PCFS4: Polyadenylation and cleavage factor homolog 4 (Arabidopsis thaliana)	9	36.4279	1.82407e-08	1.19049e-05	Scaffold_15	1441172	1441573
AH005967	Protein of unknown function	10	27.2264	2.40479e-08	1.51137e-05	Scaffold_3	16557856	16558035
AH010136	Similar to abkC: Probable serine/threonine-protein kinase abkC (Dictyostelium discoideum)	5	24.3941	3.31941e-08	2.01168e-05	Scaffold_6	8015663	8015670
AH010129	Similar to GTE4: Transcription factor GTE4 (Arabidopsis thaliana)	4	16.4488	3.69269e-08	2.16073e-05	Scaffold_6	7692811	7695678
AH009935	Similar to At1g54290: Protein translation factor SUI1 homolog 2 (Arabidopsis thaliana)	2	16.1587	3.96222e-08	2.16887e-05	Scaffold_6	3435868	3435904
AH021804	Similar to SNX1: Sorting nexin 1 (Arabidopsis thaliana)	11	38.638	3.93365e-08	2.16887e-05	Scaffold_15	1058453	1058605
AH010304	Similar to HEI10: E3 ubiquitin-protein ligase CCNB1IP1 homolog (Arabidopsis thaliana)	9	19.1963	5.04487e-08	2.59413e-05	Scaffold_6	12958983	12959052
AH009864	Similar to NPR4: Ankyrin repeat-containing protein NPR4 (Oryza sativa subsp. japonica)	3	4.629	4.92606e-08	2.59413e-05	Scaffold_6	2261991	2262597
AH023283	Similar to MSH6: DNA mismatch repair protein MSH6 (Arabidopsis thaliana)	4	17.8237	5.25231e-08	2.62137e-05	Scaffold_16	6876729	6876824
AH010413	Similar to NAC002: NAC domain-containing protein 2 (Arabidopsis thaliana)	6	41.1341	5.52467e-08	2.67852e-05	Scaffold_6	15048049	15048217
AH009904	Similar to DDB_G0273473: UPF0505 protein (Dictyostelium discoideum)	5	20.9011	6.69819e-08	3.07333e-05	Scaffold_6	2870325	2870480
AH012926	Similar to At3g01520: Universal stress protein A-like protein (Arabidopsis thaliana)	4	19.736	6.70123e-08	3.07333e-05	Scaffold_8	4753368	4753548
AH010332	Similar to TNEA_C: Probable aminopyrimidine aminohydrolase, mitochondrial (Arabidopsis thaliana)	5	23.0008	7.90519e-08	3.53008e-05	Scaffold_6	13582908	13583128
AH023286	Similar to CM2: Chorismate mutase 2 (Arabidopsis thaliana)	3	13.5068	1.09253e-07	4.75362e-05	Scaffold_16	7035611	7035814
AH009956	Similar to STPS: Probable sesquiterpene synthase (Santalum murrayanum)	4	10.9382	2.10366e-07	8.90349e-05	Scaffold_6	3752778	3752881
AH023258	Similar to KNAT3: Homeobox protein knotted-1-like 3 (Arabidopsis thaliana)	7	36.8808	2.15124e-07	8.90349e-05	Scaffold_16	6428081	6428608
AH023217	Protein of unknown function	7	37.5144	2.4792e-07	0.000100166	Scaffold_16	5905964	5906320
AH010081	Protein of unknown function	2	12.8249	2.85135e-07	0.000112522	Scaffold_6	6323060	6323107
AH005610	Similar to BCAT3: Branched-chain-amino-acid aminotransferase 3, chloroplastic (Arabidopsis thaliana)	3	22.2012	3.12719e-07	0.000115359	Scaffold_3	9997454	9997594
AH020701	Protein of unknown function	10	27.9284	3.12603e-07	0.000115359	Scaffold_14	3497414	3498106
AH009882	Similar to UAF30: Upstream activation factor subunit UAF30 (Saccharomyces cerevisiae (strain ATCC 204508 / S288c))	8	21.9059	3.02687e-07	0.000115359	Scaffold_6	2543207	2543380
AH010068	Protein of unknown function	2	14.1912	3.50928e-07	0.0001267	Scaffold_6	6048025	6048249
AH010271	Similar to PSPTO_1126: Renalase (Pseudomonas syringae pv. tomato (strain ATCC BAA-871 / DC3000))	4	25.1571	3.85897e-07	0.000135709	Scaffold_6	12247914	12247956
AH008730	Similar to At3g15200: Putative pentatricopeptide repeat-containing protein At3g15200 (Arabidopsis thaliana)	9	23.8102	3.99873e-07	0.000135709	Scaffold_5	4872926	4874542
AH010124	Similar to IDM1: Increased DNA methylation 1 (Arabidopsis thaliana)	2	12.1509	3.98942e-07	0.000135709	Scaffold_6	7619854	7622379
AH005729	Similar to UGT73B5: UDP-glycosyltransferase 73B5 (Arabidopsis thaliana)	3	11.9796	4.13857e-07	0.000137701	Scaffold_3	11811040	11811969
AH010309	Similar to RCOM_1506700: Probable aspartyl aminopeptidase (Ricinus communis)	6	28.4609	6.59518e-07	0.000215218	Scaffold_6	13077997	13078161
AH010088	Similar to At5g53970: Probable aminotransferase TAT2 (Arabidopsis thaliana)	3	15.516	6.83673e-07	0.000218891	Scaffold_6	6603810	6604068
AH009892	Similar to MOCS3: Adenylyltransferase and sulfurtransferase MOCS3 (Arabidopsis thaliana)	3	15.5951	7.03116e-07	0.000220948	Scaffold_6	2708604	2708670
AH009766	Protein of unknown function	7	28.4301	9.44939e-07	0.000291539	Scaffold_6	569412	569541
AH004668	Similar to SYCO: Cysteine--tRNA ligase, chloroplastic/mitochondrial (Arabidopsis thaliana)	3	13.7564	1.00675e-06	0.000300609	Scaffold_2	35489297	35489317
AH009948	Similar to ILR3: Transcription factor ILR3 (Arabidopsis thaliana)	4	21.7181	1.00977e-06	0.000300609	Scaffold_6	3582564	3582718
AH005523	Protein of unknown function	2	5.49669	1.27391e-06	0.000372706	Scaffold_3	8927323	8927850
AH015303	Protein of unknown function	5	20.6989	1.54363e-06	0.000443964	Scaffold_10	394502	394768
AH021689	Similar to At3g08650: Putative zinc transporter At3g08650 (Arabidopsis thaliana)	6	27.0721	1.79732e-06	0.000485137	Scaffold_15	123498	123962
AH009955	Similar to TPS1: Alpha-copaene synthase (Ricinus communis)	7	17.8975	1.77615e-06	0.000485137	Scaffold_6	3731334	3731610
AH009916	Similar to Rab3gap1: Rab3 GTPase-activating protein catalytic subunit (Mus musculus)	5	24.0205	1.80115e-06	0.000485137	Scaffold_6	3125529	3125640
AH023280	Similar to RH21: DEAD-box ATP-dependent RNA helicase 21 (Arabidopsis thaliana)	6	39.596	1.75269e-06	0.000485137	Scaffold_16	6854429	6856471
AH021696	Similar to FKBP13: Peptidyl-prolyl cis-trans isomerase FKBP13, chloroplastic (Arabidopsis thaliana)	7	24.7546	1.84183e-06	0.000488344	Scaffold_15	174994	175086
AH023414	Protein of unknown function	2	8.29707	1.87652e-06	0.000489887	Scaffold_16	9451478	9452321
AH009954	Similar to Sesquiterpene synthase (Santalum austrocaledonicum)	5	12.6266	2.05257e-06	0.000527729	Scaffold_6	3708233	3708237
AH012676	Similar to pyrH: Uridylate kinase (Prochlorococcus marinus (strain SARG / CCMP1375 / SS120))	9	33.8656	2.25162e-06	0.000561879	Scaffold_8	2430752	2431512
AH010103	Similar to Sesquiterpene synthase (Santalum austrocaledonicum)	2	4.62119	2.23241e-06	0.000561879	Scaffold_6	6937393	6937530
AH005704	Similar to VDAC2: Mitochondrial outer membrane protein porin 2 (Arabidopsis thaliana)	2	11.9935	2.42112e-06	0.000586914	Scaffold_3	11485148	11485196
AH023342	Similar to At1g67280: Probable lactoylglutathione lyase, chloroplastic (Arabidopsis thaliana)	11	40.7508	2.38863e-06	0.000586914	Scaffold_16	7972973	7973265
AH005662	Similar to MSL2: Mechanosensitive ion channel protein 2, chloroplastic (Arabidopsis thaliana)	5	20.0179	3.29184e-06	0.00078675	Scaffold_3	10613074	10613151
AH023470	Similar to OVA1: Methionine--tRNA ligase, chloroplastic/mitochondrial (Arabidopsis thaliana)	7	31.6023	3.34189e-06	0.000787618	Scaffold_16	10840361	10840627
AH009930	Similar to Ap5z1: AP-5 complex subunit zeta-1 (Mus musculus)	4	18.7881	3.58345e-06	0.000832981	Scaffold_6	3324093	3324194
AH010122	Similar to UBA2C: UBP1-associated protein 2C (Arabidopsis thaliana)	4	25.3407	4.26154e-06	0.000964188	Scaffold_6	7580570	7581850
AH009943	Similar to ITN1: Ankyrin repeat-containing protein ITN1 (Arabidopsis thaliana)	3	16.0307	4.26069e-06	0.000964188	Scaffold_6	3508187	3508883
AH015255	Similar to DJA6: Chaperone protein dnaJ A6, chloroplastic (Arabidopsis thaliana)	6	36.5576	4.69007e-06	0.00104718	Scaffold_9	22315842	22315948
AH019697	Similar to TL17: Thylakoid lumenal 17.4 kDa protein, chloroplastic (Arabidopsis thaliana)	4	25.9372	5.05578e-06	0.00111418	Scaffold_13	10717845	10717853
AH009950	Similar to FH5: Formin-like protein 5 (Arabidopsis thaliana)	3	15.6987	5.97722e-06	0.00130035	Scaffold_6	3648981	3649148
AH009941	Protein of unknown function	2	13.248	6.41455e-06	0.00137783	Scaffold_6	3492140	3492659
AH012903	Similar to SPBC29A10.10c: Uncharacterized ATP-dependent helicase C29A10.10c (Schizosaccharomyces pombe (strain 972 / ATCC 24843))	3	18.7108	7.27552e-06	0.00154323	Scaffold_8	4536377	4537763
AH023710	Protein of unknown function	2	13.9208	7.42658e-06	0.00155582	Contig177|quiver|	591481	591755
AH010316	Similar to CPN21: 20 kDa chaperonin, chloroplastic (Spinacia oleracea)	5	34.43	7.71947e-06	0.00157821	Scaffold_6	13204226	13204273
AH010042	Similar to LLG1: GPI-anchored protein LLG1 (Arabidopsis thaliana)	2	10.4925	7.62949e-06	0.00157821	Scaffold_6	5625745	5625766
AH010395	Similar to VDE1: Violaxanthin de-epoxidase, chloroplastic (Spinacia oleracea)	7	38.3551	8.38508e-06	0.00169389	Scaffold_6	14853356	14853601
AH005758	Similar to COAD: Phosphopantetheine adenylyltransferase (Arabidopsis thaliana)	5	20.4069	8.58162e-06	0.00170795	Scaffold_3	12415079	12415192
AH005745	Similar to PYROXD2: Pyridine nucleotide-disulfide oxidoreductase domain-containing protein 2 (Bos taurus)	6	24.7885	8.71664e-06	0.00170795	Scaffold_3	12167119	12167319
AH010108	Similar to REXO4: RNA exonuclease 4 (Homo sapiens)	5	17.0189	8.75666e-06	0.00170795	Scaffold_6	7088584	7088658
AH021839	Similar to FBL11: BTB/POZ domain-containing protein FBL11 (Arabidopsis thaliana)	10	28.2004	8.95831e-06	0.00170802	Scaffold_15	1343104	1343327
AH009726	Similar to PA200: Proteasome activator subunit 4 (Arabidopsis thaliana)	2	14.976	8.92964e-06	0.00170802	Scaffold_6	56325	56485
AH010193	Similar to RBP45: Polyadenylate-binding protein RBP45 (Nicotiana plumbaginifolia)	7	36.2135	9.35604e-06	0.00174464	Scaffold_6	10178233	10178412
AH012898	Similar to ERABP1: Auxin-binding protein 1 (Arabidopsis thaliana)	8	27.2146	9.29754e-06	0.00174464	Scaffold_8	4490953	4491073
AH009944	Protein of unknown function	5	17.7129	9.55346e-06	0.00176209	Scaffold_6	3533839	3533946
AH010439	Similar to CCX5: Cation/calcium exchanger 5 (Arabidopsis thaliana)	2	11.4383	1.02671e-05	0.00187336	Scaffold_6	15471023	15471811
AH010557	Similar to GSH2: Glutathione synthetase, chloroplastic (Arabidopsis thaliana)	4	20.8291	1.1256e-05	0.00203194	Scaffold_6	16828720	16829064
AH010009	Similar to NAC072: NAC domain-containing protein 72 (Arabidopsis thaliana)	3	19.4265	1.18665e-05	0.00211961	Scaffold_6	4943949	4944129
AH021950	Similar to APRR7: Two-component response regulator-like APRR7 (Arabidopsis thaliana)	8	43.5607	1.20731e-05	0.00213405	Scaffold_15	2479134	2479440
AH010178	Similar to yod1: Ubiquitin thioesterase OTU1 (Dictyostelium discoideum)	4	19.0234	1.25461e-05	0.00217283	Scaffold_6	9638705	9638769
AH008111	Similar to PBP1: Calcium-binding protein PBP1 (Arabidopsis thaliana)	4	13.3223	1.28047e-05	0.00217283	Scaffold_4	26679272	26679613
AH010257	Similar to At2g26160: F-box protein At2g26160 (Arabidopsis thaliana)	12	28.9717	1.27224e-05	0.00217283	Scaffold_6	11961914	11963109
AH016867	Protein of unknown function	1	1.89835	1.26288e-05	0.00217283	Scaffold_11	6648413	6649333
AH007914	Similar to neur: Protein neuralized (Drosophila melanogaster)	3	16.3128	1.32477e-05	0.00222575	Scaffold_4	24691767	24692921
AH021860	Similar to KDTA: Probable 3-deoxy-D-manno-octulosonic acid transferase, mitochondrial (Arabidopsis thaliana)	9	20.7954	1.42552e-05	0.00237153	Scaffold_15	1576237	1576453
AH019528	Similar to DAPB3: Dihydrodipicolinate reductase-like protein CRR1, chloroplastic (Arabidopsis thaliana)	17	60.001	1.53726e-05	0.0025326	Scaffold_13	5823943	5824044
AH009836	Similar to OPR3: 12-oxophytodienoate reductase 3 (Arabidopsis thaliana)	1	2.35127	1.64387e-05	0.0026822	Scaffold_6	1541614	1542033
AH009783	Similar to PARN: Poly(A)-specific ribonuclease PARN (Arabidopsis thaliana)	7	20.3211	1.81284e-05	0.00292972	Scaffold_6	759467	759779
AH015703	Similar to DAPF: Diaminopimelate epimerase, chloroplastic (Arabidopsis thaliana)	10	48.5086	1.85362e-05	0.00296737	Scaffold_10	10696586	10696876
AH009556	Similar to Dynamin-related protein 5A (Glycine max)	6	38.4162	1.88503e-05	0.00297394	Scaffold_5	23818635	23818763
AH019407	Similar to UAH: Ureidoglycolate hydrolase (Arabidopsis thaliana)	4	18.6728	1.89278e-05	0.00297394	Scaffold_13	1201685	1201735
AH009727	Similar to ddi2: Protein DDI1 homolog 2 (Xenopus tropicalis)	3	17.9429	1.95768e-05	0.00301998	Scaffold_6	106327	106392
AH019512	Similar to FLS2: LRR receptor-like serine/threonine-protein kinase FLS2 (Arabidopsis thaliana)	7	18.1423	1.94327e-05	0.00301998	Scaffold_13	5233157	5236004
AH015268	Similar to ARF3: Auxin response factor 3 (Arabidopsis thaliana)	10	36.399	1.9882e-05	0.00303944	Scaffold_9	22445123	22445497
AH015203	Similar to CXXS1: Thioredoxin-like protein CXXS1 (Arabidopsis thaliana)	3	19.3273	2.38315e-05	0.00361068	Scaffold_9	21840955	21841056
AH010087	Protein of unknown function	4	21.7795	2.45404e-05	0.00368518	Scaffold_6	6526911	6527191
AH019828	Similar to APS1: ATP sulfurylase 1, chloroplastic (Arabidopsis thaliana)	2	14.8485	2.61387e-05	0.00389076	Scaffold_13	12798720	12798818
AH010318	Similar to SPP2: Sucrose-phosphatase 2 (Nicotiana tabacum)	7	14.3626	2.66587e-05	0.00393367	Scaffold_6	13253948	13254184
AH010341	Similar to At4g27220: Probable disease resistance protein At4g27220 (Arabidopsis thaliana)	9	34.7311	2.97678e-05	0.00435457	Scaffold_6	13743259	13743661
AH005722	Similar to ACR1: ACT domain-containing protein ACR1 (Arabidopsis thaliana)	3	13.6118	3.09112e-05	0.00448318	Scaffold_3	11701964	11702099
AH010319	Similar to HDA19: Histone deacetylase 19 (Arabidopsis thaliana)	4	23.7682	3.13348e-05	0.0045061	Scaffold_6	13264585	13265112
AH009735	Similar to At4g26450: Uncharacterized protein At4g26450 (Arabidopsis thaliana)	8	35.6186	3.57649e-05	0.00509995	Scaffold_6	231727	231731
AH009740	Similar to IGS1: Isoeugenol synthase 1 (Petunia hybrida)	4	10.461	3.74955e-05	0.00530217	Scaffold_6	281530	281715
AH021791	Similar to FFC: Signal recognition particle 54 kDa protein, chloroplastic (Arabidopsis thaliana)	10	49.9374	3.9601e-05	0.00550812	Scaffold_15	980572	980718
AH010572	Protein of unknown function	6	23.0271	3.94871e-05	0.00550812	Scaffold_6	17082552	17082752
AH019686	Similar to DMS3: Protein DEFECTIVE IN MERISTEM SILENCING 3 (Arabidopsis thaliana)	8	30.2634	4.10843e-05	0.00562522	Scaffold_13	10536372	10536407
AH006328	Similar to DCLRE1B: 5' exonuclease Apollo (Gallus gallus)	4	14.0512	4.1106e-05	0.00562522	Scaffold_3	27873734	27873922
AH010144	Similar to MDIS1: Protein MALE DISCOVERER 1 (Arabidopsis thaliana)	2	8.06003	4.21285e-05	0.00571902	Scaffold_6	8328419	8328518
AH023352	Similar to IGPS: Indole-3-glycerol phosphate synthase, chloroplastic (Arabidopsis thaliana)	4	21.7084	4.5455e-05	0.00608462	Scaffold_16	8402836	8402982
AH015951	Similar to SULTR4;2: Probable sulfate transporter 4.2 (Arabidopsis thaliana)	5	28.6736	4.58206e-05	0.00608462	Scaffold_10	14825039	14825116
AH007959	Similar to Cytochrome P450 CYP72A219 (Panax ginseng)	6	29.2943	4.66145e-05	0.00608462	Scaffold_4	25185962	25186031
AH012799	Similar to At5g02830: Pentatricopeptide repeat-containing protein At5g02830, chloroplastic (Arabidopsis thaliana)	9	33.322	4.65532e-05	0.00608462	Scaffold_8	3588595	3589180
AH009879	Protein of unknown function	2	13.0594	4.63878e-05	0.00608462	Scaffold_6	2515464	2515704
AH010317	Protein of unknown function	2	10.1798	4.76549e-05	0.00617295	Scaffold_6	13224323	13224591
AH009749	Similar to ULP2A: Probable ubiquitin-like-specific protease 2A (Arabidopsis thaliana)	8	18.7041	4.92813e-05	0.00628763	Scaffold_6	376373	376527
AH012775	Similar to PIX7: Probable serine/threonine-protein kinase PIX7 (Arabidopsis thaliana)	12	48.7158	4.89235e-05	0.00628763	Scaffold_8	3378906	3379046
AH023073	Similar to Gtpbp4: Nucleolar GTP-binding protein 1 (Rattus norvegicus)	9	32.0844	5.08885e-05	0.00644423	Scaffold_16	3835422	3835572
AH005931	Similar to ELI3: Probable mannitol dehydrogenase (Mesembryanthemum crystallinum)	5	23.1808	5.27865e-05	0.00663507	Scaffold_3	15373234	15373334
AH010715	Similar to At1g71810: Uncharacterized aarF domain-containing protein kinase At1g71810, chloroplastic (Arabidopsis thaliana)	12	46.8763	5.6765e-05	0.00703245	Scaffold_6	18883206	18883556
AH010028	Similar to KDSB: 3-deoxy-manno-octulosonate cytidylyltransferase, mitochondrial (Arabidopsis thaliana)	3	13.2961	5.67768e-05	0.00703245	Scaffold_6	5402539	5402766
AH012920	Similar to CBSX3: CBS domain-containing protein CBSX3, mitochondrial (Arabidopsis thaliana)	7	33.4302	6.07435e-05	0.00740717	Scaffold_8	4693045	4693293
AH021803	Protein of unknown function	6	26.6353	6.11117e-05	0.00740717	Scaffold_15	1052956	1053267
AH019472	Similar to Transketolase, chloroplastic (Spinacia oleracea)	4	32.906	6.0986e-05	0.00740717	Scaffold_13	3779859	3780335
AH006132	Similar to vps13A: Putative vacuolar protein sorting-associated protein 13A (Dictyostelium discoideum)	4	19.8827	6.90261e-05	0.00830713	Scaffold_3	23138244	23138258
AH023362	Similar to RGA4: Putative disease resistance protein RGA4 (Solanum bulbocastanum)	3	7.5331	7.11176e-05	0.00849856	Scaffold_16	8575749	8576322
AH021233	Protein of unknown function	7	25.9996	7.23237e-05	0.00858225	Scaffold_14	15644598	15645077
AH021879	Similar to CYP97C1: Carotene epsilon-monooxygenase, chloroplastic (Arabidopsis thaliana)	5	28.5437	7.32456e-05	0.00863128	Scaffold_15	1751692	1751880
AH012840	Similar to APG3: Peptide chain release factor APG3, chloroplastic (Arabidopsis thaliana)	7	33.6801	7.57216e-05	0.00886152	Scaffold_8	4002655	4002810
AH010241	Similar to FKBP19: Peptidyl-prolyl cis-trans isomerase FKBP19, chloroplastic (Arabidopsis thaliana)	2	10.269	7.82533e-05	0.0090332	Scaffold_6	11582116	11582138
AH010347	Similar to CLPTM1: Cleft lip and palate transmembrane protein 1 (Homo sapiens)	2	11.6635	7.80085e-05	0.0090332	Scaffold_6	13855111	13855311
AH003462	Similar to TNEA_C: Probable aminopyrimidine aminohydrolase, mitochondrial (Arabidopsis thaliana)	13	62.2502	7.98401e-05	0.00915409	Scaffold_2	17639357	17639489
AH012636	Similar to ALATS: Alanine--tRNA ligase (Arabidopsis thaliana)	3	14.0559	8.09686e-05	0.00922118	Scaffold_8	1969516	1969861
AH010400	Similar to At1g56345: RNA pseudouridine synthase 1 (Arabidopsis thaliana)	3	13.7492	8.34629e-05	0.00944188	Scaffold_6	14896348	14896498
AH009742	Similar to TIM22-3: Mitochondrial import inner membrane translocase subunit TIM22-3 (Arabidopsis thaliana)	4	23.6246	8.83284e-05	0.00986082	Scaffold_6	297977	298169
AH019877	Similar to ARR2: Two-component response regulator ARR2 (Arabidopsis thaliana)	4	20.6933	8.82679e-05	0.00986082	Scaffold_13	13392634	13392733
AH021802	Similar to ORLIKE: Protein ORANGE-LIKE, chloroplastic (Arabidopsis thaliana)	12	43.8862	9.08088e-05	0.00991407	Scaffold_15	1050012	1050193
AH012731	Similar to ACA7: Alpha carbonic anhydrase 7 (Arabidopsis thaliana)	9	45.723	8.96938e-05	0.00991407	Scaffold_8	2966291	2966381
AH006308	Similar to CYP97B2: Cytochrome P450 97B2, chloroplastic (Glycine max)	6	31.5745	9.00331e-05	0.00991407	Scaffold_3	27649497	27649624
AH009923	Similar to HST: Shikimate O-hydroxycinnamoyltransferase (Nicotiana tabacum)	2	5.14927	9.11424e-05	0.00991407	Scaffold_6	3222008	3222542
AH012754	Similar to At3g46100: Histidine--tRNA ligase, chloroplastic/mitochondrial (Arabidopsis thaliana)	4	22.3895	9.35723e-05	0.0101136	Scaffold_8	3180738	3181085
AH012698	Similar to RH38: DEAD-box ATP-dependent RNA helicase 38 (Arabidopsis thaliana)	2	13.5108	9.6749e-05	0.0103907	Scaffold_8	2633296	2633508
AH012773	Similar to TSN: Translin (Gallus gallus)	5	20.284	9.8955e-05	0.0104948	Scaffold_8	3360341	3360716
AH012833	Similar to PTAC14: Protein PLASTID TRANSCRIPTIONALLY ACTIVE 14 (Arabidopsis thaliana)	6	29.3963	9.84811e-05	0.0104948	Scaffold_8	3935581	3935640
AH023275	Similar to CLPB4: Chaperone protein ClpB4, mitochondrial (Arabidopsis thaliana)	3	17.4154	0.000101088	0.0106544	Scaffold_16	6768715	6768871
AH005710	Similar to CYP65: Peptidyl-prolyl cis-trans isomerase CYP65 (Arabidopsis thaliana)	5	20.4717	0.000105747	0.0110767	Scaffold_3	11564909	11565036
AH019426	Similar to Tceb2: Transcription elongation factor B polypeptide 2 (Rattus norvegicus)	2	12.389	0.000106474	0.0110844	Scaffold_13	2054395	2054397
AH013945	Protein of unknown function	2	7.32963	0.00010773	0.0111468	Scaffold_9	318517	318538
AH015270	Similar to VOZ1: Transcription factor VOZ1 (Arabidopsis thaliana)	3	17.9936	0.000109773	0.0112213	Scaffold_9	22487142	22487369
AH019992	Similar to Os03g0108600: DEAD-box ATP-dependent RNA helicase 50 (Oryza sativa subsp. japonica)	4	25.601	0.000109413	0.0112213	Scaffold_13	14646828	14646979
AH021770	Similar to At5g06290: 2-Cys peroxiredoxin BAS1-like, chloroplastic (Arabidopsis thaliana)	8	56.8592	0.000112034	0.0113241	Scaffold_15	797740	797952
AH021906	Protein of unknown function	8	17.3043	0.000112781	0.0113241	Scaffold_15	2017115	2017183
AH019978	Similar to RH14: DEAD-box ATP-dependent RNA helicase 14 (Arabidopsis thaliana)	7	31.8169	0.000112125	0.0113241	Scaffold_13	14457636	14458862
AH021709	Protein of unknown function	5	22.1984	0.000114617	0.0114408	Scaffold_15	288040	288053
AH005698	Similar to At1g11820: Glucan endo-1,3-beta-glucosidase 1 (Arabidopsis thaliana)	3	18.0876	0.000115888	0.0115001	Scaffold_3	11387760	11388444
AH009945	Similar to ATG18F: Autophagy-related protein 18f (Arabidopsis thaliana)	3	15.5462	0.000117945	0.0116361	Scaffold_6	3560755	3560961
AH010030	Similar to RMA1H1: E3 ubiquitin-protein ligase RMA1H1 (Capsicum annuum)	2	9.14275	0.000123611	0.0121246	Scaffold_6	5432097	5432819
AH005646	Similar to Os07g0190000: Probable 1-deoxy-D-xylulose-5-phosphate synthase 2, chloroplastic (Oryza sativa subsp. japonica)	4	27.4626	0.00013145	0.0128194	Scaffold_3	10412205	10412294
AH009938	Similar to NDR1: Protein NDR1 (Arabidopsis thaliana)	3	9.13362	0.000133456	0.0129407	Scaffold_6	3445819	3446047
AH002234	Similar to EIF4B3: Eukaryotic translation initiation factor 4B3 (Arabidopsis thaliana)	4	24.0326	0.00013651	0.0131615	Scaffold_1	35312497	35312996
AH020404	Similar to ZOX1: Zeatin O-xylosyltransferase (Phaseolus vulgaris)	4	15.2609	0.000139843	0.0134067	Scaffold_13	18845423	18846146
AH009860	Protein of unknown function	3	10.388	0.000148579	0.0141643	Scaffold_6	2090356	2090884
AH021862	Similar to Os11g0148500: Pyruvate kinase 1, cytosolic (Oryza sativa subsp. japonica)	6	31.2522	0.00015183	0.0142343	Scaffold_15	1606276	1606344
AH015213	Similar to TFB2: RNA polymerase II transcription factor B subunit 2 (Arabidopsis thaliana)	4	16.993	0.000151544	0.0142343	Scaffold_9	21941765	21941862
AH009859	Protein of unknown function	3	13.5678	0.000150944	0.0142343	Scaffold_6	2077292	2077453
AH015275	Similar to CSN4: COP9 signalosome complex subunit 4 (Arabidopsis thaliana)	7	32.3559	0.000153306	0.0142937	Scaffold_9	22514413	22514542
AH010181	Similar to At5g41620: Uncharacterized protein At5g41620 (Arabidopsis thaliana)	6	26.4749	0.000156527	0.0145143	Scaffold_6	9737296	9737718
AH010013	Protein of unknown function	9	35.4442	0.000159445	0.0147045	Scaffold_6	5046368	5046457
AH009792	Similar to UPL1: E3 ubiquitin-protein ligase UPL1 (Arabidopsis thaliana)	2	16.1349	0.000178135	0.0163393	Scaffold_6	832324	839847
AH005760	Similar to OsI_27296: Probable E3 ubiquitin-protein ligase BAH1-like 1 (Oryza sativa subsp. indica)	4	17.1199	0.000183145	0.0167085	Scaffold_3	12448600	12448750
AH015189	Similar to TPS13: Probable terpene synthase 13 (Ricinus communis)	7	27.6536	0.000184787	0.0167682	Scaffold_9	21692452	21692643
AH009878	Similar to EHD1: EH domain-containing protein 1 (Arabidopsis thaliana)	3	15.1479	0.000189565	0.0171103	Scaffold_6	2493535	2493699
AH009781	Protein of unknown function	2	12.4306	0.000196864	0.0176751	Scaffold_6	741408	741591
AH010314	Similar to HTR12: Histone H3-like centromeric protein HTR12 (Arabidopsis thaliana)	4	14.5054	0.000207978	0.0185746	Scaffold_6	13179656	13179710
AH019467	Similar to CML13: Probable calcium-binding protein CML13 (Arabidopsis thaliana)	4	19.0162	0.000209396	0.0186033	Scaffold_13	3638728	3639171
AH007811	Similar to ZIFL1: Protein ZINC INDUCED FACILITATOR-LIKE 1 (Arabidopsis thaliana)	5	17.7024	0.000214026	0.0189157	Scaffold_4	23693275	23693425
AH020424	Similar to Pigq: Phosphatidylinositol N-acetylglucosaminyltransferase subunit Q (Mus musculus)	8	29.2886	0.000217254	0.0191015	Scaffold_13	19011159	19011344
AH012764	Similar to RRP41L: Exosome complex component RRP41-like (Arabidopsis thaliana)	2	10.383	0.000218574	0.0191184	Scaffold_8	3275286	3275418
AH015371	Similar to RPA3B: Replication protein A 14 kDa subunit B (Arabidopsis thaliana)	4	17.546	0.000220714	0.0192066	Scaffold_10	3485585	3485858
AH015742	Protein of unknown function	14	59.0586	0.000229209	0.0198441	Scaffold_10	11650957	11651580
AH020566	Similar to SBP1: Selenium-binding protein 1 (Arabidopsis thaliana)	3	16.2532	0.000232113	0.0199935	Scaffold_13	20335946	20336114
AH023270	Similar to RR24: Two-component response regulator ORR24 (Oryza sativa subsp. indica)	2	8.48889	0.000239861	0.0205565	Scaffold_16	6667638	6667767
AH010369	Similar to DGK2: Diacylglycerol kinase 2 (Arabidopsis thaliana)	7	28.4591	0.000249399	0.0212666	Scaffold_6	14475660	14476778
AH023425	Similar to RPL24: 50S ribosomal protein L24, chloroplastic (Spinacia oleracea)	4	29.5768	0.000252449	0.0214191	Scaffold_16	9599670	9599803
AH011024	Similar to At2g21120: Probable magnesium transporter NIPA6 (Arabidopsis thaliana)	4	18.8419	0.000267922	0.0225068	Scaffold_6	22558812	22558938
AH012683	Similar to URED: Urease accessory protein D (Arabidopsis thaliana)	4	12.8639	0.000267803	0.0225068	Scaffold_8	2474502	2474600
AH010239	Similar to AGAL1: Alpha-galactosidase 1 (Arabidopsis thaliana)	12	41.4196	0.000276462	0.0229965	Scaffold_6	11560824	11561008
AH008733	Similar to DNAAF1: Dynein assembly factor 1, axonemal (Homo sapiens)	9	51.6924	0.000276003	0.0229965	Scaffold_5	4929178	4929231
AH006140	Similar to At3g50210: Probable 2-oxoglutarate-dependent dioxygenase At3g49630 (Arabidopsis thaliana)	4	16.4375	0.000283756	0.0234881	Scaffold_3	23443888	23444036
AH019724	Similar to Stard7: StAR-related lipid transfer protein 7, mitochondrial (Mus musculus)	7	50.3665	0.00028911	0.0238151	Scaffold_13	11134049	11134395
AH015193	Protein of unknown function	5	17.7067	0.000308182	0.0252635	Scaffold_9	21752439	21753152
AH012879	Similar to ucpB: Mitochondrial substrate carrier family protein ucpB (Dictyostelium discoideum)	6	24.5885	0.000314327	0.0255684	Scaffold_8	4259054	4260031
AH012892	Similar to At2g48020: Sugar transporter ERD6-like 7 (Arabidopsis thaliana)	4	9.04025	0.000314915	0.0255684	Scaffold_8	4412191	4412235
AH023334	Similar to NPF1.1: Protein NRT1/ PTR FAMILY 1.1 (Arabidopsis thaliana)	4	23.3788	0.000320864	0.0259273	Scaffold_16	7795522	7795705
AH006297	Similar to VPS26A: Vacuolar protein sorting-associated protein 26A (Arabidopsis thaliana)	1	3.64601	0.000332669	0.0263788	Scaffold_3	27513432	27513434
AH005682	Similar to CAD9: Probable cinnamyl alcohol dehydrogenase 9 (Arabidopsis thaliana)	2	11.0034	0.000329883	0.0263788	Scaffold_3	11002807	11002904
AH015211	Similar to Os02g0639600: Sphingolipid delta(4)-desaturase DES1-like (Oryza sativa subsp. japonica)	2	5.31782	0.000328536	0.0263788	Scaffold_9	21926887	21927054
AH005552	Similar to Polyphenol oxidase, chloroplastic (Spinacia oleracea)	2	10.8861	0.00033145	0.0263788	Scaffold_3	9339466	9339722
AH010243	Similar to FKBP19: Peptidyl-prolyl cis-trans isomerase FKBP19, chloroplastic (Arabidopsis thaliana)	3	17.6517	0.000334688	0.0264155	Scaffold_6	11602177	11602257
AH012832	Similar to yjbQ: UPF0047 protein YjbQ (Escherichia coli (strain K12))	6	30.4838	0.000345554	0.0270779	Scaffold_8	3924959	3925138
AH023287	Similar to WRKY32: Probable WRKY transcription factor 32 (Arabidopsis thaliana)	2	7.41958	0.000347869	0.0270779	Scaffold_16	7049254	7049873
AH015642	Similar to PBC1: Proteasome subunit beta type-3-A (Arabidopsis thaliana)	3	20.7191	0.000346749	0.0270779	Scaffold_10	8802461	8802466
AH012730	Similar to TIP1-1: Aquaporin TIP1-1 (Arabidopsis thaliana)	4	28.3706	0.000350605	0.0271663	Scaffold_8	2950566	2950949
AH003816	Similar to GAMMACA1: Gamma carbonic anhydrase 1, mitochondrial (Arabidopsis thaliana)	2	13.9999	0.000352389	0.0271804	Scaffold_2	26477345	26477459
AH015044	Similar to CRK25: Cysteine-rich receptor-like protein kinase 25 (Arabidopsis thaliana)	10	33.5587	0.000361779	0.0276419	Scaffold_9	19768636	19768699
AH008293	Similar to PCF5: Transcription factor PCF5 (Oryza sativa subsp. indica)	8	38.68	0.000363259	0.0276419	Scaffold_4	28291765	28292577
AH005644	Similar to TKPR1: Tetraketide alpha-pyrone reductase 1 (Arabidopsis thaliana)	4	12.6063	0.000361287	0.0276419	Scaffold_3	10365379	10365490
AH023157	Similar to CAN2: Staphylococcal-like nuclease CAN2 (Arabidopsis thaliana)	8	28.6241	0.000367635	0.02785	Scaffold_16	4946658	4946900
AH022461	Similar to At2g40290: Eukaryotic translation initiation factor 2 subunit alpha homolog (Arabidopsis thaliana)	1	3.62142	0.000369886	0.027896	Scaffold_15	8788762	8788947
AH010408	Similar to Probable protein disulfide-isomerase A6 (Medicago sativa)	4	23.7103	0.000371692	0.0279082	Scaffold_6	14955173	14955413
AH009871	Similar to LIP5: Protein HOMOLOG OF MAMMALIAN LYST-INTERACTING PROTEIN 5 (Arabidopsis thaliana)	3	15.3992	0.000382346	0.0285816	Scaffold_6	2384597	2384690
AH021834	Similar to TAF12: Transcription initiation factor TFIID subunit 12 (Arabidopsis thaliana)	7	18.463	0.000388378	0.0289052	Scaffold_15	1300410	1300718
AH012341	Similar to ITN1: Ankyrin repeat-containing protein ITN1 (Arabidopsis thaliana)	10	31.15	0.000409397	0.0303365	Scaffold_7	23352706	23353321
AH015332	Similar to PPD5: PsbP domain-containing protein 5, chloroplastic (Arabidopsis thaliana)	7	33.0248	0.00045278	0.0334053	Scaffold_10	1887572	1887657
AH008393	Similar to Ascc2: Activating signal cointegrator 1 complex subunit 2 (Mus musculus)	6	22.5334	0.000455595	0.0334675	Scaffold_5	885424	885850
AH021893	Protein of unknown function	1	2.55895	0.000458779	0.0335561	Scaffold_15	1908035	1908352
AH021680	Similar to PBL8: Probable serine/threonine-protein kinase PBL8 (Arabidopsis thaliana)	5	24.2007	0.000470151	0.0341412	Scaffold_15	12377	12428
AH010212	Similar to TPS1: Alpha,alpha-trehalose-phosphate synthase [UDP-forming] 1 (Arabidopsis thaliana)	11	58.2732	0.000472813	0.0341412	Scaffold_6	10716320	10716635
AH023391	Protein of unknown function	3	10.1891	0.000470824	0.0341412	Scaffold_16	9036521	9036535
AH010233	Similar to Chmp5: Charged multivesicular body protein 5 (Rattus norvegicus)	6	28.2368	0.000475814	0.0342122	Scaffold_6	11436963	11437031
AH016367	Protein of unknown function	3	19.5529	0.000499302	0.0357496	Scaffold_10	19769992	19771224
AH022915	Similar to CHMP1A: ESCRT-related protein CHMP1A (Arabidopsis thaliana)	5	27.5943	0.000505239	0.0360227	Scaffold_16	1988542	1989156
AH015209	Protein of unknown function	5	24.5897	0.00050846	0.0361006	Scaffold_9	21919851	21919930
AH010279	Similar to GSTU25: Glutathione S-transferase U25 (Arabidopsis thaliana)	3	13.0244	0.000521216	0.0368521	Scaffold_6	12408250	12408588
AH015200	Similar to PSBQ: Oxygen-evolving enhancer protein 3, chloroplastic (Spinacia oleracea)	5	32.3336	0.00052564	0.0370108	Scaffold_9	21789227	21789469
AH010273	Similar to DNAJC14: DnaJ homolog subfamily C member 14 (Homo sapiens)	2	11.2561	0.000553204	0.0387905	Scaffold_6	12277599	12277919
AH021940	Similar to CYCP3-1: Cyclin-P3-1 (Oryza sativa subsp. japonica)	7	22.9715	0.000567294	0.0393486	Scaffold_15	2372141	2372188
AH021850	Similar to FK: Delta(14)-sterol reductase (Arabidopsis thaliana)	2	9.64936	0.000568119	0.0393486	Scaffold_15	1486022	1486069
AH012935	Similar to TPK2: Thiamine pyrophosphokinase 2 (Arabidopsis thaliana)	3	17.0946	0.000563942	0.0393486	Scaffold_8	4845566	4845695
AH012046	Similar to ABCC10: ABC transporter C family member 10 (Arabidopsis thaliana)	6	32.6378	0.0005797	0.0399875	Scaffold_7	20075011	20077059
AH012901	Similar to WDR74: WD repeat-containing protein 74 (Bos taurus)	5	21.1614	0.000586342	0.0402819	Scaffold_8	4513932	4514013
AH005672	Similar to KIN14A: Kinesin-like protein KIN-14A (Arabidopsis thaliana)	3	20.2601	0.000589253	0.0403187	Scaffold_3	10815698	10815901
AH006293	Similar to RPL27: 50S ribosomal protein L27, chloroplastic (Arabidopsis thaliana)	2	17.8161	0.000598466	0.0407846	Scaffold_3	27472154	27472453
AH009924	Similar to LPXK: Probable tetraacyldisaccharide 4'-kinase, mitochondrial (Arabidopsis thaliana)	5	20.1037	0.000617697	0.0418848	Scaffold_6	3239912	3240084
AH012666	Similar to U2AF35A: Splicing factor U2af small subunit A (Oryza sativa subsp. japonica)	8	29.1246	0.000619547	0.0418848	Scaffold_8	2373882	2374169
AH005178	Similar to At1g67340: F-box protein At1g67340 (Arabidopsis thaliana)	4	18.4736	0.000625319	0.041995	Scaffold_3	4948554	4948924
AH019510	Similar to CPK17: Calcium-dependent protein kinase 17 (Oryza sativa subsp. japonica)	4	20.0099	0.000626126	0.041995	Scaffold_13	5201432	5202020
AH005600	Similar to SF3B4: Splicing factor 3B subunit 4 (Homo sapiens)	3	14.2822	0.000633107	0.042296	Scaffold_3	9881212	9881316
AH012928	Similar to ABCC4: ABC transporter C family member 4 (Arabidopsis thaliana)	1	8.57249	0.000648327	0.043143	Scaffold_8	4774963	4776690
AH012651	Protein of unknown function	2	15.0668	0.00065779	0.0436017	Scaffold_8	2138596	2138880
AH005744	Similar to At3g50860: AP-3 complex subunit sigma (Arabidopsis thaliana)	2	11.1325	0.000664438	0.043871	Scaffold_3	12145007	12145075
AH015244	Similar to DRM1: Dormancy-associated protein 1 (Arabidopsis thaliana)	4	22.6712	0.000673205	0.0442776	Scaffold_9	22208214	22208319
AH005701	Similar to DDB_G0284757: OTU domain-containing protein DDB_G0284757 (Dictyostelium discoideum)	9	37.8295	0.000694805	0.0455218	Scaffold_3	11457442	11457762
AH016428	Similar to APUM1: Pumilio homolog 1 (Arabidopsis thaliana)	4	22.1282	0.000707352	0.0459821	Scaffold_10	20576507	20577115
AH008780	Similar to PTD: Protein PARTING DANCERS (Arabidopsis thaliana)	9	19.6038	0.000709959	0.0459821	Scaffold_5	5617155	5617164
AH023534	Similar to CIPK4: CBL-interacting serine/threonine-protein kinase 4 (Arabidopsis thaliana)	2	13.0125	0.000708015	0.0459821	Scaffold_16	12922157	12923533
AH009759	Similar to At4g27220: Probable disease resistance protein At4g27220 (Arabidopsis thaliana)	4	8.55088	0.00071548	0.0461634	Scaffold_6	523957	525795
AH012818	Protein of unknown function	4	9.92202	0.000727917	0.0467879	Scaffold_8	3772180	3772329
AH021559	Similar to HSA32: Protein HEAT-STRESS-ASSOCIATED 32 (Arabidopsis thaliana)	2	11.9748	0.000731058	0.0468126	Scaffold_14	18930090	18930215
AH010256	Similar to HT1: Serine/threonine-protein kinase HT1 (Arabidopsis thaliana)	3	16.0572	0.000749348	0.0478034	Scaffold_6	11944292	11944544
AH019509	Protein of unknown function	6	31.4293	0.00077093	0.0489959	Scaffold_13	5164075	5164174
AH010251	Protein of unknown function	3	11.9076	0.000782607	0.0495525	Scaffold_6	11745121	11745349

## Sheet: CHR.24D
target_id	ext_gene	num_aggregated_transcripts	sum_mean_obs_counts	pval	qval	scaffold	start	stop
AH006829	Similar to PGIP1: Polygalacturonase inhibitor 1 (Arabidopsis thaliana)	4	23.4456	1.28589e-20	2.1648e-16	Scaffold_4	3946150	3946821
AH006799	Similar to PURA2: Adenylosuccinate synthetase 2, chloroplastic (Ricinus communis)	2	9.97959	6.42004e-16	5.40407e-12	Scaffold_4	3600777	3600876
AH006808	Similar to NEK6: Serine/threonine-protein kinase Nek6 (Arabidopsis thaliana)	4	19.1209	4.6705e-15	2.62093e-11	Scaffold_4	3690967	3690981
AH006811	Similar to SAP4: Zinc finger A20 and AN1 domain-containing stress-associated protein 4 (Oryza sativa subsp. japonica)	4	22.2119	6.43188e-14	2.70702e-10	Scaffold_4	3731694	3731813
AH006791	Similar to CYP81E8: Cytochrome P450 81E8 (Medicago truncatula)	4	24.1332	1.49035e-13	5.01802e-10	Scaffold_4	3494426	3494881
AH006919	Similar to dnaJ: Chaperone protein DnaJ (Hydrogenobacter thermophilus (strain DSM 6534 / IAM 12695 / TK-6))	5	16.5364	1.27828e-12	3.58665e-09	Scaffold_4	5094249	5094467
AH006800	Similar to LPAT2: 1-acyl-sn-glycerol-3-phosphate acyltransferase 2 (Arabidopsis thaliana)	9	35.3827	3.58818e-11	8.62957e-08	Scaffold_4	3610416	3610431
AH006923	Similar to YTHDF2: YTH domain-containing family protein 2 (Bos taurus)	9	52.7426	2.52597e-10	5.31559e-07	Scaffold_4	5134950	5135165
AH006883	Protein of unknown function	2	11.3128	6.70963e-10	1.25507e-06	Scaffold_4	4594564	4595158
AH007035	Similar to P4H4: Probable prolyl 4-hydroxylase 4 (Arabidopsis thaliana)	8	35.949	8.37346e-10	1.40967e-06	Scaffold_4	6596061	6596191
AH006907	Similar to RSE1: Pre-mRNA-splicing factor RSE1 (Debaryomyces hansenii (strain ATCC 36239 / CBS 767 / JCM 1990 / NBRC 0083 / IGC 2968))	2	11.8883	1.3932e-09	2.13222e-06	Scaffold_4	4955122	4955298
AH006863	Similar to HY2: Phytochromobilin:ferredoxin oxidoreductase, chloroplastic (Arabidopsis thaliana)	5	20.9402	1.97557e-09	2.77156e-06	Scaffold_4	4344777	4344971
AH006840	Similar to STR9: Rhodanese-like domain-containing protein 9, chloroplastic (Arabidopsis thaliana)	7	32.3692	5.59312e-09	7.2431e-06	Scaffold_4	4070767	4070807
AH007025	Protein of unknown function	4	16.8876	9.34163e-09	1.12333e-05	Scaffold_4	6407404	6407418
AH006820	Similar to At1g56130: Probable LRR receptor-like serine/threonine-protein kinase At1g56130 (Arabidopsis thaliana)	3	14.8497	1.6671e-08	1.87104e-05	Scaffold_4	3842198	3842237
AH007000	Similar to nxt3: Putative G3BP-like protein (Schizosaccharomyces pombe (strain 972 / ATCC 24843))	6	22.5655	2.12951e-08	2.10884e-05	Scaffold_4	6090372	6090401
AH003960	Similar to GCL1: LanC-like protein GCL1 (Arabidopsis thaliana)	3	18.9338	2.11185e-08	2.10884e-05	Scaffold_2	28442693	28442872
AH007030	Similar to SYD: Chromatin structure-remodeling complex protein SYD (Arabidopsis thaliana)	11	49.0636	8.22994e-08	7.69728e-05	Scaffold_4	6515832	6515840
AH006830	Similar to pgip: Polygalacturonase inhibitor (Vitis vinifera)	3	13.6896	8.88601e-08	7.87348e-05	Scaffold_4	3968145	3968767
AH006792	Similar to GK-2: Guanylate kinase 2 (Arabidopsis thaliana)	4	19.331	3.44889e-07	0.000290311	Scaffold_4	3519925	3520215
AH006778	Similar to At5g66900: Probable disease resistance protein At5g66900 (Arabidopsis thaliana)	3	10.7096	3.65772e-07	0.000293227	Scaffold_4	3369513	3370035
AH006999	Protein of unknown function	5	15.8339	4.11657e-07	0.000315011	Scaffold_4	6085593	6085593
AH006757	Similar to NTRC: NADPH-dependent thioredoxin reductase 3 (Arabidopsis thaliana)	4	20.5793	7.34934e-07	0.00053794	Scaffold_4	3102934	3103186
AH014496	Similar to SCPL18: Serine carboxypeptidase-like 18 (Arabidopsis thaliana)	7	24.9407	7.89453e-07	0.000541877	Scaffold_9	13791145	13791308
AH006582	Similar to CRD1: Magnesium-protoporphyrin IX monomethyl ester [oxidative] cyclase, chloroplastic (Euphorbia esula)	8	56.0746	8.04688e-07	0.000541877	Scaffold_4	1096301	1096750
AH007017	Similar to ALY3: Protein ALWAYS EARLY 3 (Arabidopsis thaliana)	3	16.3707	9.71663e-07	0.000629152	Scaffold_4	6312864	6312968
AH006831	Similar to At5g22730: FBD-associated F-box protein At5g22730 (Arabidopsis thaliana)	5	18.3112	1.08452e-06	0.000655694	Scaffold_4	3974669	3975369
AH006898	Similar to MNS4: Alpha-mannosidase I MNS4 (Arabidopsis thaliana)	4	15.5809	1.09055e-06	0.000655694	Scaffold_4	4853409	4853537
AH006550	Similar to HINT1: Adenylylsulfatase HINT1 (Arabidopsis thaliana)	6	26.1267	1.3729e-06	0.000796994	Scaffold_4	751818	751831
AH020218	Similar to wdr5: WD repeat-containing protein 5 homolog (Dictyostelium discoideum)	5	17.523	1.97843e-06	0.00111023	Scaffold_13	17111724	17111787
AH006927	Similar to NIFU2: NifU-like protein 2, chloroplastic (Arabidopsis thaliana)	3	16.1312	2.18621e-06	0.00118725	Scaffold_4	5173911	5174000
AH014347	Similar to CNGC20: Probable cyclic nucleotide-gated ion channel 20, chloroplastic (Arabidopsis thaliana)	6	22.1291	2.34851e-06	0.00123554	Scaffold_9	11373782	11374276
AH007968	Similar to IIL1: 3-isopropylmalate dehydratase large subunit, chloroplastic (Arabidopsis thaliana)	5	32.2197	4.18441e-06	0.00213468	Scaffold_4	25268127	25268168
AH019766	Similar to MEBL: Membrane protein of ER body-like protein (Arabidopsis thaliana)	8	41.1812	4.69215e-06	0.00232331	Scaffold_13	11893436	11893525
AH014481	Similar to encD: 2-oxoglutarate-Fe(II) type oxidoreductase (Neosartorya fumigata (strain ATCC MYA-4609 / Af293 / CBS 101355 / FGSC A1100))	11	34.1303	5.13462e-06	0.00246975	Scaffold_9	13535421	13535522
AH007631	Similar to mcts1-a: Malignant T-cell-amplified sequence 1-A (Xenopus laevis)	8	28.0599	6.36327e-06	0.00297571	Scaffold_4	21454660	21454679
AH007997	Protein of unknown function	12	38.5972	7.73681e-06	0.00352025	Scaffold_4	25592084	25593505
AH003114	Similar to WDL4: Protein WVD2-like 4 (Arabidopsis thaliana)	4	20.8954	8.96583e-06	0.0039721	Scaffold_2	6602710	6602949
AH020447	Similar to POLIB: DNA polymerase I B, chloroplastic/mitochondrial (Arabidopsis thaliana)	4	19.4426	1.1287e-05	0.00487223	Scaffold_13	19208845	19208978
AH007845	Similar to PAO4: Probable polyamine oxidase 4 (Arabidopsis thaliana)	8	41.4543	1.29943e-05	0.00546897	Scaffold_4	24006641	24006680
AH006993	Protein of unknown function	9	36.2026	1.36908e-05	0.00562156	Scaffold_4	6023778	6024272
AH001865	Similar to COR413PM2: Cold-regulated 413 plasma membrane protein 2 (Arabidopsis thaliana)	4	24.1993	1.45468e-05	0.00583085	Scaffold_1	31406758	31406936
AH013987	Similar to SEC13B: Protein transport protein SEC13 homolog B (Arabidopsis thaliana)	4	22.1675	1.71527e-05	0.00671547	Scaffold_9	1252926	1253831
AH006661	Similar to SCPL46: Serine carboxypeptidase-like 46 (Arabidopsis thaliana)	9	33.9594	1.87192e-05	0.00716222	Scaffold_4	1927053	1927203
AH014529	Similar to NYC1: Probable chlorophyll(ide) b reductase NYC1, chloroplastic (Oryza sativa subsp. japonica)	5	29.461	2.19349e-05	0.0078844	Scaffold_9	14266798	14267067
AH023098	Protein of unknown function	5	15.3882	2.20117e-05	0.0078844	Scaffold_16	4116600	4116677
AH014469	Similar to mrm1: rRNA methyltransferase 1, mitochondrial (Dictyostelium discoideum)	2	12.9776	2.1325e-05	0.0078844	Scaffold_9	13423314	13424936
AH006685	Similar to POLIA: DNA polymerase I A, chloroplastic/mitochondrial (Arabidopsis thaliana)	7	35.655	2.26141e-05	0.00793141	Scaffold_4	2217340	2217382
AH004749	Similar to STK_02580: Uncharacterized N-acetyltransferase STK_02580 (Sulfolobus tokodaii (strain DSM 16993 / JCM 10545 / NBRC 100140 / 7))	6	15.6488	2.45947e-05	0.00845004	Scaffold_3	636607	636944
AH007621	Protein of unknown function	11	45.4191	2.71404e-05	0.00913816	Scaffold_4	21314925	21315203
AH006669	Similar to CRK1: CDPK-related kinase 1 (Arabidopsis thaliana)	5	26.6871	2.91846e-05	0.0095005	Scaffold_4	2016315	2016800
AH006559	Similar to L2HGDH: L-2-hydroxyglutarate dehydrogenase, mitochondrial (Arabidopsis thaliana)	3	13.5791	2.93452e-05	0.0095005	Scaffold_4	817361	817705
AH010143	Similar to TULP7: Tubby-like F-box protein 7 (Arabidopsis thaliana)	5	21.1362	3.00746e-05	0.00955293	Scaffold_6	8285245	8285574
AH003096	Similar to MND1: Meiotic nuclear division protein 1 homolog (Arabidopsis thaliana)	6	17.8829	3.12582e-05	0.00974502	Scaffold_2	6391293	6391295
AH014419	Similar to ORP4B: Oxysterol-binding protein-related protein 4B (Arabidopsis thaliana)	3	7.0571	3.5227e-05	0.0107827	Scaffold_9	12645652	12645750
AH016382	Similar to At5g05600: Probable 2-oxoglutarate-dependent dioxygenase At5g05600 (Arabidopsis thaliana)	6	32.5116	3.96659e-05	0.0119246	Scaffold_10	19975164	19975660
AH016491	Similar to POX2: Proline dehydrogenase 2, mitochondrial (Arabidopsis thaliana)	10	41.68	4.29613e-05	0.0124699	Scaffold_10	21126158	21126697
AH003813	Similar to era: GTPase Era (Heliobacterium modesticaldum (strain ATCC 51547 / Ice1))	4	19.6979	4.24091e-05	0.0124699	Scaffold_2	26383663	26384026
AH018695	Similar to Mannose/glucose-specific lectin (Fragment) (Parkia platycephala)	9	42.0141	4.86492e-05	0.0137642	Scaffold_12	7976124	7976144
AH003961	Similar to 14-3-3-like protein (Pisum sativum)	8	43.9597	4.9413e-05	0.0137642	Scaffold_2	28453554	28454015
AH007086	Similar to CYCT1-1: Cyclin-T1-4 (Oryza sativa subsp. japonica)	4	18.3268	4.98732e-05	0.0137642	Scaffold_4	7389416	7389999
AH003135	Protein of unknown function	6	29.5815	5.63051e-05	0.0148885	Scaffold_2	6822608	6822928
AH006598	Similar to SYP51: Syntaxin-51 (Arabidopsis thaliana)	3	14.2381	5.71954e-05	0.0148885	Scaffold_4	1277929	1278146
AH007092	Protein of unknown function	4	19.669	5.68581e-05	0.0148885	Scaffold_4	7494326	7494524
AH002045	Protein of unknown function	5	21.0297	5.74847e-05	0.0148885	Scaffold_1	33397150	33397308
AH008138	Similar to At1g19290: Putative pentatricopeptide repeat-containing protein At1g19290 (Arabidopsis thaliana)	2	10.4129	6.71616e-05	0.0171313	Scaffold_4	26961803	26963083
AH007014	Protein of unknown function	4	11.6054	7.10358e-05	0.0178491	Scaffold_4	6233990	6234189
AH003826	Similar to FLS2: LRR receptor-like serine/threonine-protein kinase FLS2 (Arabidopsis thaliana)	5	20.8207	8.0197e-05	0.0198547	Scaffold_2	26612859	26613951
AH006626	Protein of unknown function	7	21.7877	9.84124e-05	0.0236682	Scaffold_4	1587879	1588057
AH023184	Protein of unknown function	10	37.4037	9.71553e-05	0.0236682	Scaffold_16	5459490	5459591
AH020093	Similar to SPAC24B11.05: Uncharacterized protein C24B11.05 (Schizosaccharomyces pombe (strain 972 / ATCC 24843))	6	29.7499	0.000103315	0.0244972	Scaffold_13	15688773	15688815
AH004988	Similar to Phosphoenolpyruvate carboxykinase [ATP] (Zea mays)	5	19.1151	0.00011426	0.0267163	Scaffold_3	2892572	2892830
AH019949	Protein of unknown function	3	14.8458	0.000121734	0.0280738	Scaffold_13	14095270	14095353
AH012848	Similar to GRXS6: Monothiol glutaredoxin-S6 (Arabidopsis thaliana)	2	7.5229	0.000133515	0.0299697	Scaffold_8	4056647	4056961
AH020425	Similar to ERD15: Protein EARLY RESPONSIVE TO DEHYDRATION 15 (Arabidopsis thaliana)	5	32.9921	0.000132344	0.0299697	Scaffold_13	19017342	19017675
AH019703	Similar to MFSD5: Molybdate-anion transporter (Homo sapiens)	2	9.01955	0.000145485	0.0322267	Scaffold_13	10790399	10790549
AH006514	Protein of unknown function	4	22.7594	0.000150914	0.0329953	Scaffold_4	392191	393127
AH006638	Similar to CYP94A1: Cytochrome P450 94A1 (Vicia sativa)	3	12.8776	0.000156975	0.0338804	Scaffold_4	1717462	1718925
AH007004	Similar to GATB: Glutamyl-tRNA(Gln) amidotransferase subunit B, chloroplastic/mitochondrial (Ricinus communis)	4	23.8913	0.000165129	0.0351892	Scaffold_4	6127151	6127498
AH006567	Protein of unknown function	5	17.8969	0.000169353	0.0356381	Scaffold_4	907802	908143
AH002356	Similar to FMO1: Probable flavin-containing monooxygenase 1 (Arabidopsis thaliana)	8	32.8352	0.00017325	0.0360082	Scaffold_1	36790713	36790721
AH014669	Protein of unknown function	3	9.01348	0.000178922	0.0367335	Scaffold_9	15853542	15853883
AH003661	Protein of unknown function	2	5.11211	0.000184871	0.0374976	Scaffold_2	23406074	23406280
AH006882	Similar to MTP4: Metal tolerance protein 4 (Oryza sativa subsp. japonica)	2	9.89001	0.000204673	0.0410199	Scaffold_4	4585548	4585629
AH013999	Protein of unknown function	3	17.0033	0.00021079	0.0417489	Scaffold_9	1382584	1382915
AH006717	Similar to SDP1: Triacylglycerol lipase SDP1 (Arabidopsis thaliana)	7	30.1722	0.000218456	0.0427641	Scaffold_4	2654364	2655779
AH006726	Similar to AAI: Alpha-amylase inhibitor AAI (Amaranthus hypochondriacus)	2	16.0587	0.000238989	0.0462458	Scaffold_4	2773598	2773903
AH005097	Similar to EP3: Endochitinase EP3 (Arabidopsis thaliana)	4	10.5203	0.00025444	0.048675	Scaffold_3	4035756	4036125
AH009929	Similar to TSB: Tryptophan synthase beta chain 2, chloroplastic (Camptotheca acuminata)	3	22.7013	0.000260034	0.048675	Scaffold_6	3304679	3304993
AH007071	Similar to CAISE5: Glucose and ribitol dehydrogenase (Daucus carota)	1	3.41806	0.000260217	0.048675	Scaffold_4	7088014	7088136

## Sheet: NEB.24D
target_id	ext_gene	num_aggregated_transcripts	sum_mean_obs_counts	pval	qval	scaffold	start	stop
AH006923	Similar to YTHDF2: YTH domain-containing family protein 2 (Bos taurus)	9	40.9936	1.07137e-116	1.81802e-112	Scaffold_4	5134950	5135165
AH006840	Similar to STR9: Rhodanese-like domain-containing protein 9, chloroplastic (Arabidopsis thaliana)	9	31.3751	4.51153e-99	3.8278e-95	Scaffold_4	4070767	4070807
AH006962	Similar to HCAR: 7-hydroxymethyl chlorophyll a reductase, chloroplastic (Arabidopsis thaliana)	13	39.2336	6.99756e-94	3.95806e-90	Scaffold_4	5564340	5564415
AH006726	Similar to AAI: Alpha-amylase inhibitor AAI (Amaranthus hypochondriacus)	2	15.0005	9.51617e-93	4.037e-89	Scaffold_4	2773598	2773903
AH007093	Similar to HIS3: Imidazoleglycerol-phosphate dehydratase (Pisum sativum)	8	33.0665	6.51832e-91	2.21219e-87	Scaffold_4	7512249	7512456
AH007283	Protein of unknown function	18	54.0079	3.31927e-73	9.38745e-70	Scaffold_4	11956141	11956195
AH006859	Similar to FAD2-2: Omega-6 fatty acid desaturase, endoplasmic reticulum isozyme 2 (Glycine max)	3	16.8992	3.18228e-68	7.71429e-65	Scaffold_4	4312355	4312362
AH006778	Similar to At5g66900: Probable disease resistance protein At5g66900 (Arabidopsis thaliana)	5	16.3767	7.73794e-67	1.64131e-63	Scaffold_4	3369513	3370035
AH006993	Protein of unknown function	9	25.1956	1.3957e-65	2.63152e-62	Scaffold_4	6023778	6024272
AH006905	Similar to RPS5: 40S ribosomal protein S5 (Fragment) (Cicer arietinum)	4	24.541	8.08562e-61	1.37205e-57	Scaffold_4	4938918	4939016
AH007004	Similar to GATB: Glutamyl-tRNA(Gln) amidotransferase subunit B, chloroplastic/mitochondrial (Ricinus communis)	4	20.379	8.59986e-60	1.32665e-56	Scaffold_4	6127151	6127498
AH007025	Protein of unknown function	4	14.2697	6.48558e-57	9.17115e-54	Scaffold_4	6407404	6407418
AH006791	Similar to CYP81E8: Cytochrome P450 81E8 (Medicago truncatula)	4	23.0027	8.15669e-57	1.0647e-53	Scaffold_4	3494426	3494881
AH006608	Similar to RGA4: Putative disease resistance protein RGA4 (Solanum bulbocastanum)	9	30.5095	1.13958e-56	1.38126e-53	Scaffold_4	1367930	1369414
AH007105	Protein of unknown function	10	29.0269	3.75263e-56	4.24522e-53	Scaffold_4	7660350	7660497
AH007035	Similar to P4H4: Probable prolyl 4-hydroxylase 4 (Arabidopsis thaliana)	8	34.0915	7.39184e-56	7.83951e-53	Scaffold_4	6596061	6596191
AH007256	Protein of unknown function	14	40.1874	1.13468e-52	1.13261e-49	Scaffold_4	11308859	11309088
AH006752	Similar to TFIIB2: Transcription initiation factor IIB-2 (Arabidopsis thaliana)	10	28.3848	1.27785e-52	1.20466e-49	Scaffold_4	3056047	3056399
AH011761	Similar to ASHH3: Histone-lysine N-methyltransferase ASHH3 (Arabidopsis thaliana)	12	34.162	2.92694e-52	2.61406e-49	Scaffold_7	15637610	15637621
AH006843	Similar to CYCT1-5: Cyclin-T1-5 (Arabidopsis thaliana)	10	40.1529	2.08362e-49	1.76785e-46	Scaffold_4	4115683	4115921
AH007017	Similar to ALY3: Protein ALWAYS EARLY 3 (Arabidopsis thaliana)	3	12.63	8.23059e-48	6.65071e-45	Scaffold_4	6312864	6312968
AH006821	Similar to At3g57810: OTU domain-containing protein At3g57810 (Arabidopsis thaliana)	3	12.1314	9.17423e-48	7.07625e-45	Scaffold_4	3855437	3856028
AH007030	Similar to SYD: Chromatin structure-remodeling complex protein SYD (Arabidopsis thaliana)	10	46.9515	1.37731e-45	1.01616e-42	Scaffold_4	6515832	6515840
AH006927	Similar to NIFU2: NifU-like protein 2, chloroplastic (Arabidopsis thaliana)	3	11.6401	1.9507e-44	1.37923e-41	Scaffold_4	5173911	5174000
AH006967	Similar to Ambra1: Activating molecule in BECN1-regulated autophagy protein 1 (Mus musculus)	3	13.8029	1.35631e-43	9.20606e-41	Scaffold_4	5684616	5684725
AH006661	Similar to SCPL46: Serine carboxypeptidase-like 46 (Arabidopsis thaliana)	9	35.3738	4.40682e-43	2.87613e-40	Scaffold_4	1927053	1927203
AH007099	Similar to FRL4A: FRIGIDA-like protein 4a (Arabidopsis thaliana)	2	15.8761	1.10104e-42	6.91982e-40	Scaffold_4	7634102	7635014
AH006860	Similar to PAP13: Probable plastid-lipid-associated protein 13, chloroplastic (Arabidopsis thaliana)	4	19.9047	1.60806e-42	9.74539e-40	Scaffold_4	4327941	4328210
AH006863	Similar to HY2: Phytochromobilin:ferredoxin oxidoreductase, chloroplastic (Arabidopsis thaliana)	5	17.3257	4.82486e-42	2.82321e-39	Scaffold_4	4344777	4344971
AH006887	Similar to DBR1: Lariat debranching enzyme (Arabidopsis thaliana)	9	23.2135	5.90251e-42	3.33866e-39	Scaffold_4	4709832	4709954
AH006917	Similar to NCBP: Eukaryotic translation initiation factor NCBP (Triticum aestivum)	2	12.0038	7.6414e-42	4.1828e-39	Scaffold_4	5081514	5081561
AH006979	Similar to NRPC1: DNA-directed RNA polymerase III subunit 1 (Arabidopsis thaliana)	5	20.252	8.54851e-42	4.53312e-39	Scaffold_4	5865231	5865304
AH011732	Similar to DBR: 2-alkenal reductase (NADP(+)-dependent) (Nicotiana tabacum)	10	40.1911	5.52255e-41	2.83976e-38	Scaffold_7	15111951	15112181
AH011759	Similar to SPAC4F10.03c: Putative tRNA (cytidine(32)/guanosine(34)-2'-O)-methyltransferase (Schizosaccharomyces pombe (strain 972 / ATCC 24843))	7	18.9688	7.79956e-41	3.89267e-38	Scaffold_7	15588053	15588079
AH006931	Similar to At1g64760: Glucan endo-1,3-beta-glucosidase 8 (Arabidopsis thaliana)	7	21.3656	4.50772e-39	2.18547e-36	Scaffold_4	5210130	5210332
AH007059	Similar to SCPL18: Serine carboxypeptidase-like 18 (Arabidopsis thaliana)	9	29.7073	5.15462e-39	2.42969e-36	Scaffold_4	6963442	6963584
AH011733	Similar to At2g35130: Pentatricopeptide repeat-containing protein At2g35130 (Arabidopsis thaliana)	7	23.1553	2.9846e-37	1.3688e-34	Scaffold_7	15132022	15132145
AH007043	Similar to At4g15545: Uncharacterized protein At4g15545 (Arabidopsis thaliana)	2	14.257	9.2662e-37	4.13784e-34	Scaffold_4	6712273	6712602
AH006959	Similar to AAE14: 2-succinylbenzoate--CoA ligase, chloroplastic/peroxisomal (Arabidopsis thaliana)	10	34.2355	1.42257e-36	6.18963e-34	Scaffold_4	5521126	5521319
AH011624	Similar to GCN2: eIF-2-alpha kinase GCN2 (Arabidopsis thaliana)	8	22.1265	1.89352e-36	8.03277e-34	Scaffold_7	12747957	12748072
AH006808	Similar to NEK6: Serine/threonine-protein kinase Nek6 (Arabidopsis thaliana)	4	12.4847	3.3008e-36	1.36613e-33	Scaffold_4	3690967	3690981
AH007199	Similar to XBAT35: Putative E3 ubiquitin-protein ligase XBAT35 (Arabidopsis thaliana)	10	34.2657	3.73867e-36	1.51051e-33	Scaffold_4	9669063	9669164
AH007339	Similar to MEBL: Membrane protein of ER body-like protein (Arabidopsis thaliana)	7	18.275	7.87116e-36	3.10618e-33	Scaffold_4	13648179	13648338
AH006797	Protein of unknown function	4	10.6871	1.30206e-33	5.02151e-31	Scaffold_4	3578991	3579084
AH006766	Similar to RFS2: Probable galactinol--sucrose galactosyltransferase 2 (Arabidopsis thaliana)	6	23.8138	6.6647e-33	2.51318e-30	Scaffold_4	3242397	3242587
AH006749	Similar to ACA4: Calcium-transporting ATPase 4, plasma membrane-type (Arabidopsis thaliana)	6	28.2624	3.86268e-31	1.42491e-28	Scaffold_4	3005957	3006583
AH006803	Similar to CTPA3: Carboxyl-terminal-processing peptidase 3, chloroplastic (Arabidopsis thaliana)	2	9.04308	5.97454e-31	2.15706e-28	Scaffold_4	3653294	3653632
AH011650	Protein of unknown function	6	22.4035	1.16192e-30	4.10761e-28	Scaffold_7	13411843	13412887
AH007311	Similar to PHOS32: Universal stress protein PHOS32 (Arabidopsis thaliana)	5	27.874	2.78806e-30	9.65523e-28	Scaffold_4	12918476	12918650
AH006898	Similar to MNS4: Alpha-mannosidase I MNS4 (Arabidopsis thaliana)	4	13.4411	4.2877e-30	1.45516e-27	Scaffold_4	4853409	4853537
AH007144	Similar to At2g43200: Probable methyltransferase PMT19 (Arabidopsis thaliana)	5	18.6564	9.69287e-30	3.22507e-27	Scaffold_4	8385831	8386514
AH006986	Similar to SWEET17: Bidirectional sugar transporter SWEET17 (Arabidopsis thaliana)	4	11.3895	1.26214e-29	4.1187e-27	Scaffold_4	5942522	5942555
AH006919	Similar to dnaJ: Chaperone protein DnaJ (Hydrogenobacter thermophilus (strain DSM 6534 / IAM 12695 / TK-6))	5	12.2408	4.18338e-29	1.33939e-26	Scaffold_4	5094249	5094467
AH011632	Similar to VIT_05s0020g02800: ATP-dependent (S)-NAD(P)H-hydrate dehydratase (Vitis vinifera)	7	25.4345	1.49895e-28	4.7103e-26	Scaffold_7	13047635	13047845
AH007968	Similar to IIL1: 3-isopropylmalate dehydratase large subunit, chloroplastic (Arabidopsis thaliana)	5	31.95	2.12805e-28	6.56563e-26	Scaffold_4	25268127	25268168
AH007022	Similar to trmt6: tRNA (adenine(58)-N(1))-methyltransferase non-catalytic subunit trm6 (Dictyostelium discoideum)	4	16.0673	4.97826e-28	1.5085e-25	Scaffold_4	6368247	6368344
AH006761	Similar to EMB2654: Pentatricopeptide repeat-containing protein At2g41720 (Arabidopsis thaliana)	5	17.6801	6.96457e-28	2.07337e-25	Scaffold_4	3174523	3174972
AH007332	Protein of unknown function	5	26.0871	7.39956e-28	2.16488e-25	Scaffold_4	13471863	13471950
AH011813	Similar to UGT709C2: 7-deoxyloganetic acid glucosyltransferase (Catharanthus roseus)	10	36.3342	7.55716e-28	2.17352e-25	Scaffold_7	16480236	16480788
AH007086	Similar to CYCT1-1: Cyclin-T1-4 (Oryza sativa subsp. japonica)	4	17.0871	8.95838e-28	2.53358e-25	Scaffold_4	7389416	7389999
AH006760	Similar to At2g41710: AP2-like ethylene-responsive transcription factor At2g41710 (Arabidopsis thaliana)	5	18.2274	1.96221e-27	5.45849e-25	Scaffold_4	3160622	3160863
AH006666	Similar to RPD1: Protein ROOT PRIMORDIUM DEFECTIVE 1 (Arabidopsis thaliana)	4	11.5681	6.17637e-27	1.69043e-24	Scaffold_4	1999851	2001044
AH006914	Protein of unknown function	4	17.0536	7.89251e-27	2.12584e-24	Scaffold_4	5064521	5065066
AH006582	Similar to CRD1: Magnesium-protoporphyrin IX monomethyl ester [oxidative] cyclase, chloroplastic (Euphorbia esula)	9	52.9104	1.01037e-26	2.6789e-24	Scaffold_4	1096301	1096750
AH006558	Similar to PHL7: Myb family transcription factor PHL7 (Arabidopsis thaliana)	7	24.5586	3.02124e-26	7.88729e-24	Scaffold_4	810393	810600
AH011827	Similar to RNR2A: Ribonucleoside-diphosphate reductase small chain A (Arabidopsis thaliana)	7	21.4327	6.26882e-26	1.61175e-23	Scaffold_7	16776518	16776686
AH007092	Protein of unknown function	4	17.258	1.19747e-25	3.03283e-23	Scaffold_4	7494326	7494524
AH006757	Similar to NTRC: NADPH-dependent thioredoxin reductase 3 (Arabidopsis thaliana)	3	17.3592	1.22686e-25	3.06156e-23	Scaffold_4	3102934	3103186
AH011695	Similar to TAF1: Transcription initiation factor TFIID subunit 1 (Arabidopsis thaliana)	5	21.0684	1.95728e-25	4.8135e-23	Scaffold_7	14396129	14396156
AH006747	Protein of unknown function	5	12.3315	2.35923e-25	5.71912e-23	Scaffold_4	2993570	2993935
AH011713	Similar to FAM136A: Protein FAM136A (Bos taurus)	3	11.2472	2.6658e-25	6.37126e-23	Scaffold_7	14754408	14754536
AH007052	Similar to RABF1: Ras-related protein RABF1 (Arabidopsis thaliana)	5	16.2871	3.62491e-25	8.5432e-23	Scaffold_4	6830015	6830039
AH015220	Similar to tmem120: Transmembrane protein 120 homolog (Dictyostelium discoideum)	9	30.7658	9.29982e-25	2.16176e-22	Scaffold_9	21988616	21988837
AH011708	Protein of unknown function	6	35.0037	1.72026e-24	3.94475e-22	Scaffold_7	14654191	14654235
AH007051	Similar to NAC078: NAC domain-containing protein 78 (Arabidopsis thaliana)	2	10.3055	2.60407e-24	5.8918e-22	Scaffold_4	6822230	6822401
AH006865	Similar to NUDT23: Nudix hydrolase 23, chloroplastic (Arabidopsis thaliana)	4	13.0043	4.04272e-24	9.02644e-22	Scaffold_4	4357163	4357193
AH006980	Similar to ATJ49: Chaperone protein dnaJ 49 (Arabidopsis thaliana)	3	13.4793	5.48081e-24	1.20784e-21	Scaffold_4	5883891	5884952
AH007104	Protein of unknown function	3	9.84688	1.40629e-23	3.0594e-21	Scaffold_4	7649919	7650183
AH011752	Similar to PARG1: Poly(ADP-ribose) glycohydrolase 1 (Arabidopsis thaliana)	7	21.6302	1.42719e-23	3.06556e-21	Scaffold_7	15431540	15431788
AH007072	Similar to RHF1A: E3 ubiquitin-protein ligase RHF1A (Arabidopsis thaliana)	4	11.0732	1.65883e-23	3.5186e-21	Scaffold_4	7095133	7095246
AH006746	Similar to Os01g0939600: Probable glycerol-3-phosphate dehydrogenase [NAD(+)] 1, cytosolic (Oryza sativa subsp. japonica)	3	11.9693	2.1497e-23	4.50348e-21	Scaffold_4	2987287	2987437
AH006792	Similar to GK-2: Guanylate kinase 2 (Arabidopsis thaliana)	5	16.2331	2.41414e-23	4.9958e-21	Scaffold_4	3519925	3520215
AH006878	Similar to MAG: DNA-3-methyladenine glycosylase (Arabidopsis thaliana)	6	16.2164	3.23472e-23	6.61324e-21	Scaffold_4	4522955	4523314
AH011783	Similar to PDK: [Pyruvate dehydrogenase (acetyl-transferring)] kinase, mitochondrial (Arabidopsis thaliana)	7	26.4615	4.39566e-23	8.87977e-21	Scaffold_7	15997791	15998039
AH007020	Protein of unknown function	5	15.0905	6.14411e-23	1.22658e-20	Scaffold_4	6340903	6340995
AH011819	Similar to DET1: Light-mediated development protein DET1 (Solanum lycopersicum)	7	19.0759	8.34591e-23	1.64676e-20	Scaffold_7	16646382	16646453
AH007089	Similar to HSP70-8: Heat shock 70 kDa protein 8 (Arabidopsis thaliana)	2	9.62146	1.01428e-22	1.9783e-20	Scaffold_4	7437430	7439151
AH006999	Protein of unknown function	6	13.4989	1.06682e-22	2.05714e-20	Scaffold_4	6085593	6085593
AH006907	Similar to RSE1: Pre-mRNA-splicing factor RSE1 (Debaryomyces hansenii (strain ATCC 36239 / CBS 767 / JCM 1990 / NBRC 0083 / IGC 2968))	2	11.0097	1.14094e-22	2.17536e-20	Scaffold_4	4955122	4955298
AH006976	Similar to KIN13A: Kinesin-like protein KIN-13A (Arabidopsis thaliana)	4	21.7371	2.66646e-22	5.02746e-20	Scaffold_4	5816975	5817178
AH006866	Protein of unknown function	6	18.2032	5.55279e-22	1.03544e-19	Scaffold_4	4382078	4382344
AH006636	Similar to FKBP65: Peptidyl-prolyl cis-trans isomerase FKBP65 (Arabidopsis thaliana)	5	24.3463	6.04191e-22	1.1144e-19	Scaffold_4	1676978	1677137
AH020170	Similar to CHR17: ISWI chromatin-remodeling complex ATPase CHR17 (Arabidopsis thaliana)	3	22.3525	6.38593e-22	1.16519e-19	Scaffold_13	16623669	16623857
AH020338	Similar to tbccd1: TBCC domain-containing protein 1 (Xenopus laevis)	3	16.3416	8.46371e-22	1.52788e-19	Scaffold_13	18275619	18276082
AH007223	Similar to Trip4: Activating signal cointegrator 1 (Mus musculus)	4	11.8805	1.38413e-21	2.47236e-19	Scaffold_4	10344757	10344880
AH006829	Similar to PGIP1: Polygalacturonase inhibitor 1 (Arabidopsis thaliana)	4	18.1905	2.06605e-21	3.65196e-19	Scaffold_4	3946150	3946821
AH020280	Similar to DTC: Mitochondrial dicarboxylate/tricarboxylate transporter DTC (Arabidopsis thaliana)	5	28.1262	2.30094e-21	4.02522e-19	Scaffold_13	17703999	17704115
AH006633	Similar to At2g40860/At2g40870: Protein kinase and PP2C-like domain-containing protein (Arabidopsis thaliana)	5	17.8596	2.66165e-21	4.60873e-19	Scaffold_4	1642294	1642408
AH011769	Similar to RAP: Aspartic proteinase (Oryza sativa subsp. japonica)	3	11.5145	5.37776e-21	9.21769e-19	Scaffold_7	15777951	15778073
AH006799	Similar to PURA2: Adenylosuccinate synthetase 2, chloroplastic (Ricinus communis)	2	7.58524	5.55647e-21	9.42877e-19	Scaffold_4	3600777	3600876
AH011687	Similar to At1g56140: Probable LRR receptor-like serine/threonine-protein kinase At1g56140 (Arabidopsis thaliana)	9	26.6588	1.44754e-20	2.43201e-18	Scaffold_7	14198361	14198762
AH006626	Protein of unknown function	9	25.6158	1.6647e-20	2.76944e-18	Scaffold_4	1587879	1588057
AH006753	Similar to KIN14L: Kinesin-like protein KIN-14L (Arabidopsis thaliana)	3	9.70179	2.03698e-20	3.35588e-18	Scaffold_4	3066762	3066763
AH012294	Similar to RGA4: Putative disease resistance protein RGA4 (Solanum bulbocastanum)	10	44.4606	2.42784e-20	3.96135e-18	Scaffold_7	22757029	22758768
AH011779	Similar to CRSH: Probable GTP diphosphokinase CRSH, chloroplastic (Arabidopsis thaliana)	2	11.2646	3.12486e-20	5.05007e-18	Scaffold_7	15969069	15969443
AH006735	Similar to FAX1: Protein FATTY ACID EXPORT 1, chloroplastic (Arabidopsis thaliana)	5	16.1455	4.67991e-20	7.49183e-18	Scaffold_4	2850766	2850840
AH011773	Similar to TGD4: Protein TRIGALACTOSYLDIACYLGLYCEROL 4, chloroplastic (Arabidopsis thaliana)	4	15.6349	5.91019e-20	9.3729e-18	Scaffold_7	15844554	15844816
AH006705	Protein of unknown function	3	8.45779	6.58891e-20	1.03525e-17	Scaffold_4	2484496	2484555
AH007145	Similar to Pirin-like protein (Solanum lycopersicum)	4	10.3655	9.16565e-20	1.4269e-17	Scaffold_4	8403990	8404041
AH011782	Similar to At5g42310: Pentatricopeptide repeat-containing protein At5g42310, mitochondrial (Arabidopsis thaliana)	4	12.7401	3.01801e-19	4.65569e-17	Scaffold_7	15989039	15989366
AH006794	Similar to PCMP-H52: Putative pentatricopeptide repeat-containing protein At5g52630 (Arabidopsis thaliana)	2	5.59128	3.57613e-19	5.46697e-17	Scaffold_4	3543798	3545591
AH006779	Similar to STP13: Sugar transport protein 13 (Arabidopsis thaliana)	4	9.34714	1.79162e-18	2.71447e-16	Scaffold_4	3375496	3375714
AH007161	Similar to DDB_G0276461: Probable serine/threonine-protein kinase DDB_G0276461 (Dictyostelium discoideum)	8	29.1029	2.55705e-18	3.83988e-16	Scaffold_4	8725050	8725513
AH007295	Similar to XPO1: Protein EXPORTIN 1A (Arabidopsis thaliana)	3	20.2301	4.17155e-18	6.20938e-16	Scaffold_4	12172451	12172549
AH007201	Similar to tas: Protein tas (Shigella flexneri)	4	13.7393	4.48183e-18	6.61323e-16	Scaffold_4	9727391	9727642
AH007155	Similar to WDR43: WD repeat-containing protein 43 (Homo sapiens)	2	10.4861	6.1091e-18	8.93666e-16	Scaffold_4	8614080	8614169
AH011690	Similar to SPAC57A7.06: Uncharacterized protein C57A7.06 (Schizosaccharomyces pombe (strain 972 / ATCC 24843))	3	15.4417	7.12521e-18	1.0334e-15	Scaffold_7	14272234	14272581
AH007242	Similar to MCC1: Histone acetyltransferase MCC1 (Arabidopsis thaliana)	4	15.334	1.00251e-17	1.44166e-15	Scaffold_4	11010146	11010267
AH006922	Similar to HD16: Casein kinase 1-like protein HD16 (Oryza sativa subsp. japonica)	4	23.004	1.22017e-17	1.73992e-15	Scaffold_4	5118375	5118446
AH006811	Similar to SAP4: Zinc finger A20 and AN1 domain-containing stress-associated protein 4 (Oryza sativa subsp. japonica)	4	21.8714	1.59915e-17	2.26132e-15	Scaffold_4	3731694	3731813
AH006983	Similar to PNP1: Probable polyribonucleotide nucleotidyltransferase 1, chloroplastic (Oryza sativa subsp. japonica)	7	31.7391	1.62236e-17	2.27519e-15	Scaffold_4	5913059	5913331
AH006940	Similar to PAP23: Purple acid phosphatase 23 (Arabidopsis thaliana)	2	7.23323	2.29564e-17	3.19301e-15	Scaffold_4	5316172	5316421
AH011668	Similar to At1g61900: Uncharacterized GPI-anchored protein At1g61900 (Arabidopsis thaliana)	2	11.3834	2.50674e-17	3.45828e-15	Scaffold_7	13857122	13857170
AH006701	Similar to At3g57050: Cystathionine beta-lyase, chloroplastic (Arabidopsis thaliana)	3	15.9855	2.64598e-17	3.62094e-15	Scaffold_4	2432994	2433056
AH006807	Similar to LAC17: Laccase-17 (Arabidopsis thaliana)	2	6.96177	3.01225e-17	4.08919e-15	Scaffold_4	3684440	3684484
AH007029	Similar to Dnajb12: DnaJ homolog subfamily B member 12 (Mus musculus)	2	12.7753	3.20766e-17	4.3199e-15	Scaffold_4	6485651	6487729
AH007000	Similar to nxt3: Putative G3BP-like protein (Schizosaccharomyces pombe (strain 972 / ATCC 24843))	7	28.6495	4.28235e-17	5.72183e-15	Scaffold_4	6090372	6090401
AH006598	Similar to SYP51: Syntaxin-51 (Arabidopsis thaliana)	4	18.706	5.53574e-17	7.33874e-15	Scaffold_4	1277929	1278146
AH007239	Similar to VTE4: Probable tocopherol O-methyltransferase, chloroplastic (Oryza sativa subsp. japonica)	3	15.7494	6.29834e-17	8.285e-15	Scaffold_4	10849081	10849321
AH006995	Similar to IBR3: Probable acyl-CoA dehydrogenase IBR3 (Arabidopsis thaliana)	5	22.7858	1.06787e-16	1.3939e-14	Scaffold_4	6065372	6065518
AH006936	Similar to At2g24330: Uncharacterized protein At2g24330 (Arabidopsis thaliana)	4	17.1409	1.87906e-16	2.43403e-14	Scaffold_4	5298971	5299264
AH007048	Similar to Stard7: StAR-related lipid transfer protein 7, mitochondrial (Mus musculus)	4	19.9404	1.93346e-16	2.48552e-14	Scaffold_4	6778384	6778754
AH007277	Similar to atad-3: ATPase family AAA domain-containing protein 3 (Caenorhabditis elegans)	3	8.63239	2.48018e-16	3.16437e-14	Scaffold_4	11798896	11799192
AH006711	Similar to Ganglioside-induced differentiation-associated protein 2 (Xenopus tropicalis)	3	15.5301	2.59166e-16	3.28193e-14	Scaffold_4	2535536	2535791
AH007087	Similar to Mavicyanin (Cucurbita pepo)	2	8.26758	3.28388e-16	4.12772e-14	Scaffold_4	7418684	7418882
AH006970	Similar to At3g62120: Proline--tRNA ligase, cytoplasmic (Arabidopsis thaliana)	4	19.0036	3.35607e-16	4.18744e-14	Scaffold_4	5719150	5719262
AH011808	Similar to AIMP1: Aminoacyl tRNA synthase complex-interacting multifunctional protein 1 (Cricetulus griseus)	3	12.6209	4.89341e-16	6.06104e-14	Scaffold_7	16403233	16403643
AH003520	Protein of unknown function	5	10.1025	5.53266e-16	6.80316e-14	Scaffold_2	19964066	19964267
AH011754	Similar to LEA14-A: Late embryogenesis abundant protein Lea14-A (Gossypium hirsutum)	2	16.5521	5.61211e-16	6.85122e-14	Scaffold_7	15456688	15457641
AH006674	Similar to MAP70.2: Microtubule-associated protein 70-2 (Arabidopsis thaliana)	5	29.4175	5.67543e-16	6.87903e-14	Scaffold_4	2108662	2108842
AH007240	Similar to TPS7: Probable alpha,alpha-trehalose-phosphate synthase [UDP-forming] 7 (Arabidopsis thaliana)	2	12.9294	6.27272e-16	7.54906e-14	Scaffold_4	10907229	10909256
AH007181	Similar to U2AF65B: Splicing factor U2af large subunit B (Triticum aestivum)	3	16.8297	8.06207e-16	9.63418e-14	Scaffold_4	9067263	9068927
AH006830	Similar to pgip: Polygalacturonase inhibitor (Vitis vinifera)	3	17.8129	1.01516e-15	1.20463e-13	Scaffold_4	3968145	3968767
AH006888	Similar to ZOP1: Zinc finger protein ZOP1 (Arabidopsis thaliana)	2	9.95943	1.05298e-15	1.24083e-13	Scaffold_4	4720905	4720970
AH011655	Similar to ETFQO: Electron transfer flavoprotein-ubiquinone oxidoreductase, mitochondrial (Arabidopsis thaliana)	9	27.8202	1.10245e-15	1.29018e-13	Scaffold_7	13576498	13576951
AH006800	Similar to LPAT2: 1-acyl-sn-glycerol-3-phosphate acyltransferase 2 (Arabidopsis thaliana)	7	36.209	1.11713e-15	1.2984e-13	Scaffold_4	3610416	3610431
AH006872	Protein of unknown function	6	24.7551	1.16893e-15	1.34936e-13	Scaffold_4	4459348	4459486
AH007091	Similar to surE: 5'-nucleotidase SurE (Thermoanaerobacter sp. (strain X514))	3	11.2128	1.47042e-15	1.68592e-13	Scaffold_4	7483342	7483466
AH007267	Similar to PTRH2: Peptidyl-tRNA hydrolase 2, mitochondrial (Homo sapiens)	2	9.02097	1.61244e-15	1.83464e-13	Scaffold_4	11482319	11482537
AH006951	Similar to CPN60: Chaperonin CPN60, mitochondrial (Arabidopsis thaliana)	7	47.7048	1.62176e-15	1.83464e-13	Scaffold_4	5457176	5457229
AH006991	Similar to TEN1: CST complex subunit TEN1 (Arabidopsis thaliana)	2	8.33974	1.96822e-15	2.21184e-13	Scaffold_4	5993044	5993148
AH011774	Similar to SIA2: Sialyltransferase-like protein 2 (Arabidopsis thaliana)	6	18.0893	2.33743e-15	2.60947e-13	Scaffold_7	15860430	15860517
AH011787	Similar to PTI1: Pto-interacting protein 1 (Solanum lycopersicum)	5	19.8454	2.76237e-15	3.06371e-13	Scaffold_7	16049430	16049508
AH006831	Similar to At5g22730: FBD-associated F-box protein At5g22730 (Arabidopsis thaliana)	6	18.8666	3.68285e-15	4.05807e-13	Scaffold_4	3974669	3975369
AH007039	Similar to TKT2: Probable 1-deoxy-D-xylulose-5-phosphate synthase, chloroplastic (Capsicum annuum)	2	12.0049	3.79644e-15	4.15625e-13	Scaffold_4	6642855	6642980
AH011685	Similar to At4g27190: Disease resistance protein At4g27190 (Arabidopsis thaliana)	2	9.24187	4.06197e-15	4.41843e-13	Scaffold_7	14160562	14162349
AH006990	Protein of unknown function	3	7.14138	4.56558e-15	4.93461e-13	Scaffold_4	5982351	5982566
AH007171	Similar to RPL23A: 60S ribosomal protein L23 (Arabidopsis thaliana)	2	12.6365	4.65294e-15	4.9972e-13	Scaffold_4	8912311	8912323
AH007014	Protein of unknown function	4	13.1785	5.3422e-15	5.70137e-13	Scaffold_4	6233990	6234189
AH011799	Similar to LPD1: Dihydrolipoyl dehydrogenase 1, mitochondrial (Arabidopsis thaliana)	4	27.3465	5.52949e-15	5.86437e-13	Scaffold_7	16233313	16233588
AH007135	Similar to PPR40: Putative pentatricopeptide repeat-containing protein At3g16890, mitochondrial (Arabidopsis thaliana)	5	16.1131	5.8003e-15	6.11337e-13	Scaffold_4	8146728	8148821
AH006669	Similar to CRK1: CDPK-related kinase 1 (Arabidopsis thaliana)	5	27.1947	7.65904e-15	8.02261e-13	Scaffold_4	2016315	2016800
AH011837	Similar to DSPTP1: Dual specificity protein phosphatase 1 (Arabidopsis thaliana)	6	21.1484	8.02844e-15	8.35795e-13	Scaffold_7	16905887	16905994
AH006590	Protein of unknown function	2	12.1475	9.00244e-15	9.31478e-13	Scaffold_4	1173286	1173303
AH011792	Similar to GFS12: Protein GFS12 (Arabidopsis thaliana)	3	13.2249	9.30691e-15	9.57145e-13	Scaffold_7	16133381	16134465
AH007056	Similar to dyrk2: Probable serine/threonine-protein kinase dyrk2 (Dictyostelium discoideum)	6	31.7125	9.7084e-15	9.92421e-13	Scaffold_4	6896484	6897663
AH006717	Similar to SDP1: Triacylglycerol lipase SDP1 (Arabidopsis thaliana)	7	32.1855	1.00854e-14	1.02478e-12	Scaffold_4	2654364	2655779
AH020470	Similar to CML49: Probable calcium-binding protein CML49 (Arabidopsis thaliana)	3	9.80536	1.13154e-14	1.14293e-12	Scaffold_13	19457791	19458253
AH006883	Protein of unknown function	2	10.5179	1.16681e-14	1.17158e-12	Scaffold_4	4594564	4595158
AH006847	Similar to OEP163: Outer envelope pore protein 16-3, chloroplastic/mitochondrial (Arabidopsis thaliana)	5	31.4547	1.38908e-14	1.38655e-12	Scaffold_4	4163145	4163484
AH007158	Similar to DAGLA: Sn1-specific diacylglycerol lipase alpha (Homo sapiens)	3	13.3309	1.52881e-14	1.51674e-12	Scaffold_4	8695196	8695501
AH006723	Similar to ABCG11: ABC transporter G family member 11 (Arabidopsis thaliana)	4	13.3198	1.53738e-14	1.51674e-12	Scaffold_4	2747465	2747929
AH011645	Similar to BBX24: B-box zinc finger protein 24 (Arabidopsis thaliana)	2	11.3425	1.68256e-14	1.65037e-12	Scaffold_7	13303469	13303651
AH007156	Similar to GSVIVT00026920001: Probable polygalacturonase (Vitis vinifera)	4	20.9526	1.70513e-14	1.66289e-12	Scaffold_4	8649038	8649043
AH019635	Protein of unknown function	3	4.76936	1.76931e-14	1.71132e-12	Scaffold_13	9294489	9295560
AH007159	Protein of unknown function	6	24.0713	1.77496e-14	1.71132e-12	Scaffold_4	8710500	8710806
AH006798	Protein of unknown function	3	8.08353	1.88983e-14	1.81178e-12	Scaffold_4	3586055	3586148
AH012036	Protein of unknown function	11	33.2062	2.18679e-14	2.0847e-12	Scaffold_7	19857028	19857129
AH011659	Similar to RPL38A: 60S ribosomal protein L38 (Arabidopsis thaliana)	3	17.0821	4.79054e-14	4.54138e-12	Scaffold_7	13706305	13706307
AH012019	Similar to SPMS: Spermine synthase (Arabidopsis thaliana)	6	22.8777	5.39012e-14	5.08138e-12	Scaffold_7	19610461	19610647
AH011809	Similar to MAP2B: Methionine aminopeptidase 2B (Arabidopsis thaliana)	2	11.933	5.80362e-14	5.44097e-12	Scaffold_7	16439606	16439777
AH011608	Similar to GPX3: Probable glutathione peroxidase 3, mitochondrial (Arabidopsis thaliana)	3	13.0093	7.64577e-14	7.12863e-12	Scaffold_7	12245290	12245433
AH011611	Similar to ARI7: Probable E3 ubiquitin-protein ligase ARI7 (Arabidopsis thaliana)	5	15.6708	8.22305e-14	7.58353e-12	Scaffold_7	12417132	12417317
AH011751	Protein of unknown function	2	9.6256	8.19505e-14	7.58353e-12	Scaffold_7	15418148	15418504
AH011791	Similar to EMB2750: Pentatricopeptide repeat-containing protein At3g06430, chloroplastic (Arabidopsis thaliana)	5	17.8422	8.43242e-14	7.73458e-12	Scaffold_7	16119088	16119381
AH011737	Similar to udkC: Uridine-cytidine kinase C (Dictyostelium discoideum)	6	20.931	9.08253e-14	8.2861e-12	Scaffold_7	15185545	15185884
AH006588	Similar to TFIIIA: Transcription factor IIIA (Arabidopsis thaliana)	5	23.0353	9.28071e-14	8.42162e-12	Scaffold_4	1138060	1138194
AH007094	Protein of unknown function	3	13.5986	9.41219e-14	8.4955e-12	Scaffold_4	7524747	7524878
AH006845	Similar to CRRSP38: Cysteine-rich repeat secretory protein 38 (Arabidopsis thaliana)	8	27.2504	1.26891e-13	1.13927e-11	Scaffold_4	4156254	4156711
AH011698	Similar to AKR4C9: Aldo-keto reductase family 4 member C9 (Arabidopsis thaliana)	3	10.831	1.28207e-13	1.14503e-11	Scaffold_7	14492885	14492928
AH006973	Similar to Fam179b: Crescerin-1 (Mus musculus)	2	9.82885	1.52077e-13	1.3511e-11	Scaffold_4	5764143	5764253
AH007306	Similar to SGS3: Protein SUPPRESSOR OF GENE SILENCING 3 (Solanum lycopersicum)	5	24.3779	1.6988e-13	1.5014e-11	Scaffold_4	12721812	12722698
AH006957	Similar to aifA: Apoptosis-inducing factor homolog A (Dictyostelium discoideum)	2	10.7162	1.92426e-13	1.69186e-11	Scaffold_4	5501753	5501859
AH007186	Protein of unknown function	2	9.02713	1.96494e-13	1.71872e-11	Scaffold_4	9179296	9179769
AH006909	Similar to LPPD: Lipid phosphate phosphatase delta (Arabidopsis thaliana)	4	17.1125	2.22661e-13	1.93761e-11	Scaffold_4	4995075	4995236
AH007166	Similar to PRP19A: Pre-mRNA-processing factor 19 homolog 1 (Arabidopsis thaliana)	4	19.3741	2.32527e-13	2.00292e-11	Scaffold_4	8826005	8826017
AH006628	Similar to PETE: Plastocyanin, chloroplastic (Silene latifolia subsp. alba)	4	23.2059	2.31893e-13	2.00292e-11	Scaffold_4	1591682	1592188
AH011726	Similar to UGT74E2: UDP-glycosyltransferase 74E2 (Arabidopsis thaliana)	3	14.3303	2.33763e-13	2.0034e-11	Scaffold_7	14961754	14962390
AH007266	Similar to BSPA: Bark storage protein A (Populus deltoides)	2	6.87853	2.59324e-13	2.21129e-11	Scaffold_4	11472003	11472222
AH006617	Similar to PPR4: Pentatricopeptide repeat-containing protein At5g04810, chloroplastic (Arabidopsis thaliana)	5	23.1597	3.10789e-13	2.63689e-11	Scaffold_4	1501201	1501304
AH006815	Similar to BHLH60: Transcription factor bHLH60 (Arabidopsis thaliana)	4	14.9736	3.1687e-13	2.67511e-11	Scaffold_4	3771138	3771548
AH011657	Similar to FPA: Flowering time control protein FPA (Arabidopsis thaliana)	3	14.0321	4.25467e-13	3.57414e-11	Scaffold_7	13633248	13633511
AH007290	Similar to DPB2: DNA polymerase epsilon subunit B (Arabidopsis thaliana)	2	10.5074	4.59837e-13	3.83752e-11	Scaffold_4	12108420	12108585
AH006708	Similar to FIS1A: Mitochondrial fission 1 protein A (Arabidopsis thaliana)	3	14.5223	4.61343e-13	3.83752e-11	Scaffold_4	2503645	2503737
AH006828	Similar to PGIP1: Polygalacturonase inhibitor 1 (Phaseolus vulgaris)	2	7.95931	5.03901e-13	4.17107e-11	Scaffold_4	3930696	3931189
AH006668	Protein of unknown function	4	16.4378	5.88319e-13	4.84621e-11	Scaffold_4	2008241	2008276
AH006716	Protein of unknown function	4	20.0042	6.74346e-13	5.52801e-11	Scaffold_4	2642350	2643129
AH007262	Similar to BPA1: Binding partner of ACD11 1 (Arabidopsis thaliana)	2	7.98729	6.88934e-13	5.62044e-11	Scaffold_4	11394362	11394367
AH011634	Similar to At3g25440: Uncharacterized CRM domain-containing protein At3g25440, chloroplastic (Arabidopsis thaliana)	6	24.4741	8.55995e-13	6.94995e-11	Scaffold_7	13077989	13078029
AH011669	Similar to CDC20-1: Cell division cycle 20.1, cofactor of APC complex (Arabidopsis thaliana)	7	34.1774	9.34481e-13	7.55105e-11	Scaffold_7	13869675	13869734
AH012040	Similar to UBC28: Ubiquitin-conjugating enzyme E2 28 (Arabidopsis thaliana)	2	15.6861	1.00863e-12	8.11159e-11	Scaffold_7	20023670	20023739
AH019995	Protein of unknown function	3	16.1099	1.02538e-12	8.20739e-11	Scaffold_13	14672324	14672417
AH011821	Similar to slr0305: TVP38/TMEM64 family membrane protein slr0305 (Synechocystis sp. (strain PCC 6803 / Kazusa))	4	18.6694	1.0508e-12	8.3714e-11	Scaffold_7	16698099	16698194
AH011688	Similar to At1g08570: Thioredoxin-like 1-1, chloroplastic (Arabidopsis thaliana)	9	45.1268	1.10114e-12	8.73145e-11	Scaffold_7	14221649	14221885
AH006578	Similar to UBC22: Ubiquitin-conjugating enzyme E2 22 (Arabidopsis thaliana)	6	28.9796	1.12405e-12	8.87164e-11	Scaffold_4	1026503	1026505
AH011974	Similar to TAP46: PP2A regulatory subunit TAP46 (Arabidopsis thaliana)	6	24.8537	1.17647e-12	9.24237e-11	Scaffold_7	18986504	18986599
AH011718	Protein of unknown function	8	32.3551	1.22439e-12	9.53062e-11	Scaffold_7	14848336	14848422
AH012084	Similar to SGT1B: Protein SGT1 homolog B (Arabidopsis thaliana)	5	27.1187	1.22085e-12	9.53062e-11	Scaffold_7	20538679	20538838
AH006706	Similar to AUG1: AUGMIN subunit 1 (Arabidopsis thaliana)	3	11.8027	1.49531e-12	1.15863e-10	Scaffold_4	2494539	2494710
AH007215	Similar to UGT92A1: UDP-glycosyltransferase 92A1 (Arabidopsis thaliana)	4	11.8956	1.6698e-12	1.28794e-10	Scaffold_4	10225134	10226570
AH012020	Similar to At5g53140: Probable protein phosphatase 2C 76 (Arabidopsis thaliana)	5	24.5253	2.93331e-12	2.25228e-10	Scaffold_7	19620515	19620735
AH007063	Similar to At5g27430: Signal peptidase complex subunit 3B (Arabidopsis thaliana)	3	13.9114	3.70547e-12	2.83235e-10	Scaffold_4	6996997	6997122
AH007073	Similar to KAPP: Protein phosphatase 2C 70 (Arabidopsis thaliana)	3	12.3111	3.95424e-12	3.00895e-10	Scaffold_4	7124705	7124839
AH006673	Similar to GYRBM: DNA gyrase subunit B, mitochondrial (Arabidopsis thaliana)	2	12.1687	7.2313e-12	5.47803e-10	Scaffold_4	2097731	2097772
AH007281	Similar to smg9: Protein SMG9 (Xenopus laevis)	3	12.3842	8.09683e-12	6.10645e-10	Scaffold_4	11860798	11861016
AH011826	Similar to CBSDUF1: DUF21 domain-containing protein At4g14240 (Arabidopsis thaliana)	7	27.0876	9.06638e-12	6.8074e-10	Scaffold_7	16762117	16762354
AH006514	Protein of unknown function	4	19.8722	9.84466e-12	7.35921e-10	Scaffold_4	392191	393127
AH011772	Similar to smrc-1: SWI/SNF-related matrix-associated actin-dependent regulator of chromatin subfamily A-like protein 1 homolog (Caenorhabditis elegans)	3	14.885	1.14291e-11	8.50612e-10	Scaffold_7	15821369	15821533
AH011622	Similar to GUN4: Tetrapyrrole-binding protein, chloroplastic (Arabidopsis thaliana)	3	17.0243	1.30575e-11	9.67569e-10	Scaffold_7	12708881	12709543
AH006551	Similar to HINT1: Adenylylsulfatase HINT1 (Arabidopsis thaliana)	5	19.9152	1.47893e-11	1.09016e-09	Scaffold_4	755032	755093
AH006824	Similar to BHLH130: Transcription factor bHLH130 (Arabidopsis thaliana)	3	11.742	1.48404e-11	1.09016e-09	Scaffold_4	3894649	3895078
AH011784	Similar to NPSN13: Novel plant SNARE 13 (Arabidopsis thaliana)	3	16.7775	1.51743e-11	1.10988e-09	Scaffold_7	16008644	16008720
AH006817	Similar to At1g56140: Probable LRR receptor-like serine/threonine-protein kinase At1g56140 (Arabidopsis thaliana)	3	10.1808	1.59955e-11	1.16493e-09	Scaffold_4	3817175	3817249
AH006537	Similar to At1g60710: Probable aldo-keto reductase 4 (Arabidopsis thaliana)	6	31.5569	2.01173e-11	1.45885e-09	Scaffold_4	613247	613450
AH010879	Similar to YLS3: Protein YLS3 (Arabidopsis thaliana)	3	21.0801	2.25582e-11	1.6289e-09	Scaffold_6	20711440	20711773
AH011963	Similar to Kinesin light chain (Doryteuthis pealeii)	5	20.4565	2.60003e-11	1.86949e-09	Scaffold_7	18879840	18880057
AH007305	Similar to At1g75040: Pathogenesis-related protein 5 (Arabidopsis thaliana)	3	6.27968	3.09079e-11	2.21298e-09	Scaffold_4	12624324	12624822
AH019760	Protein of unknown function	5	32.6255	3.37813e-11	2.40855e-09	Scaffold_13	11796174	11796470
AH006640	Similar to NPF3.1: Protein NRT1/ PTR FAMILY 3.1 (Arabidopsis thaliana)	10	31.779	3.78809e-11	2.68954e-09	Scaffold_4	1737552	1737672
AH006503	Similar to CFM3A: CRM-domain containing factor CFM3A, chloroplastic/mitochondrial (Arabidopsis thaliana)	4	22.7647	3.82274e-11	2.70284e-09	Scaffold_4	282788	283759
AH007212	Similar to PHT1-4: Probable inorganic phosphate transporter 1-4 (Oryza sativa subsp. indica)	3	14.9796	4.7554e-11	3.34831e-09	Scaffold_4	10054283	10055059
AH019831	Similar to VAB: VAN3-binding protein (Arabidopsis thaliana)	3	12.6789	5.99922e-11	4.20664e-09	Scaffold_13	12843235	12843504
AH006577	Protein of unknown function	4	10.6443	7.20797e-11	5.03342e-09	Scaffold_4	1011370	1011553
AH007085	Similar to MAKR1: Probable membrane-associated kinase regulator 1 (Arabidopsis thaliana)	1	5.18184	7.32429e-11	5.09368e-09	Scaffold_4	7365376	7366452
AH011680	Similar to Os06g0170500: Zinc finger CCCH domain-containing protein 40 (Oryza sativa subsp. japonica)	3	17.7469	7.57521e-11	5.24668e-09	Scaffold_7	14101646	14101750
AH011609	Protein of unknown function	7	31.9596	7.69457e-11	5.30769e-09	Scaffold_7	12298987	12299479
AH006700	Similar to ncapd2: Condensin complex subunit 1 (Xenopus laevis)	4	17.4569	7.80984e-11	5.36539e-09	Scaffold_4	2420377	2420509
AH019990	Similar to Smarcal1: SWI/SNF-related matrix-associated actin-dependent regulator of chromatin subfamily A-like protein 1 (Rattus norvegicus)	5	21.1816	7.90103e-11	5.40615e-09	Scaffold_13	14623049	14623225
AH011788	Similar to SPL12: Squamosa promoter-binding-like protein 12 (Arabidopsis thaliana)	3	14.0198	8.76389e-11	5.97247e-09	Scaffold_7	16065576	16065786
AH006968	Similar to At3g18020: Pentatricopeptide repeat-containing protein At3g18020 (Arabidopsis thaliana)	3	7.53318	1.12156e-10	7.61273e-09	Scaffold_4	5697597	5699525
AH006550	Similar to HINT1: Adenylylsulfatase HINT1 (Arabidopsis thaliana)	5	25.3205	1.25667e-10	8.49576e-09	Scaffold_4	751818	751831
AH006876	Similar to pgip: Polygalacturonase inhibitor (Vitis vinifera)	1	2.96056	1.37103e-10	9.23216e-09	Scaffold_4	4501838	4502260
AH007141	Similar to IMPA1: Importin subunit alpha-1 (Arabidopsis thaliana)	3	17.0486	1.50912e-10	1.01218e-08	Scaffold_4	8260419	8260628
AH011801	Similar to GALT3: Hydroxyproline O-galactosyltransferase GALT3 (Arabidopsis thaliana)	2	10.1646	1.6528e-10	1.10419e-08	Scaffold_7	16259226	16260021
AH019835	Similar to At3g22845: Transmembrane emp24 domain-containing protein p24beta3 (Arabidopsis thaliana)	3	16.6529	1.68086e-10	1.11853e-08	Scaffold_13	12880870	12881094
AH020455	Similar to ARR9: Two-component response regulator ARR9 (Arabidopsis thaliana)	4	14.7821	2.05193e-10	1.35483e-08	Scaffold_13	19326388	19326490
AH011795	Similar to SAD2: Importin beta-like SAD2 (Arabidopsis thaliana)	4	19.3361	2.04554e-10	1.35483e-08	Scaffold_7	16168765	16168906
AH015574	Protein of unknown function	3	8.93971	2.11004e-10	1.3878e-08	Scaffold_10	6999728	6999789
AH006648	Similar to CIP111: Calmodulin-interacting protein 111 (Arabidopsis thaliana)	2	9.23159	2.60702e-10	1.70805e-08	Scaffold_4	1800231	1800351
AH011946	Similar to AAEL005527: Exonuclease mut-7 homolog (Aedes aegypti)	6	20.4592	2.8546e-10	1.86306e-08	Scaffold_7	18662330	18662779
AH006871	Similar to VIP5: Protein RTF1 homolog (Arabidopsis thaliana)	3	12.7533	2.94067e-10	1.91188e-08	Scaffold_4	4442017	4443981
AH007175	Similar to ARPC2B: Actin-related protein 2/3 complex subunit 2B (Arabidopsis thaliana)	3	9.51669	3.05602e-10	1.9793e-08	Scaffold_4	8941813	8941856
AH012003	Similar to PAP14: Probable plastid-lipid-associated protein 14, chloroplastic (Arabidopsis thaliana)	12	39.8212	3.80167e-10	2.45287e-08	Scaffold_7	19448737	19449045
AH006656	Similar to PAPS1: Nuclear poly(A) polymerase 1 (Arabidopsis thaliana)	4	21.498	3.84088e-10	2.46334e-08	Scaffold_4	1903648	1903770
AH020482	Similar to SCAB3: Stomatal closure-related actin-binding protein 3 (Arabidopsis thaliana)	3	17.3891	3.84692e-10	2.46334e-08	Scaffold_13	19600562	19600846
AH020361	Similar to NEK6: Serine/threonine-protein kinase Nek6 (Oryza sativa subsp. japonica)	6	17.003	4.73054e-10	3.01776e-08	Scaffold_13	18408007	18408125
AH006539	Similar to SRD2: snRNA-activating protein complex subunit (Arabidopsis thaliana)	4	14.7626	6.11849e-10	3.88857e-08	Scaffold_4	639036	639235
AH007246	Protein of unknown function	4	16.9407	6.74255e-10	4.26919e-08	Scaffold_4	11106277	11106398
AH011960	Similar to PTAC7: Protein PLASTID TRANSCRIPTIONALLY ACTIVE 7 (Arabidopsis thaliana)	5	26.7992	8.40236e-10	5.30036e-08	Scaffold_7	18856933	18857247
AH006848	Similar to gpatch11: G patch domain-containing protein 11 (Danio rerio)	5	18.6805	8.76641e-10	5.50953e-08	Scaffold_4	4168155	4168847
AH011693	Similar to GASA9: Gibberellin-regulated protein 9 (Arabidopsis thaliana)	2	4.50274	1.09696e-09	6.86876e-08	Scaffold_7	14356573	14356623
AH011785	Similar to ALG11: GDP-Man:Man(3)GlcNAc(2)-PP-Dol alpha-1,2-mannosyltransferase (Arabidopsis thaliana)	3	10.2302	1.214e-09	7.57366e-08	Scaffold_7	16025799	16026092
AH006680	Similar to AVT1: Vacuolar amino acid transporter 1 (Saccharomyces cerevisiae (strain ATCC 204508 / S288c))	9	28.0465	1.53979e-09	9.57096e-08	Scaffold_4	2176828	2177039
AH007115	Similar to SAR1A: GTP-binding protein SAR1A (Arabidopsis thaliana)	2	11.4686	1.56018e-09	9.66232e-08	Scaffold_4	7806569	7806697
AH011943	Similar to At4g27700: Rhodanese-like domain-containing protein 14, chloroplastic (Arabidopsis thaliana)	4	22.6733	1.58999e-09	9.81108e-08	Scaffold_7	18629937	18630147
AH007338	Similar to Zufsp: Zinc finger with UFM1-specific peptidase domain protein (Rattus norvegicus)	2	9.59397	1.66642e-09	1.02455e-07	Scaffold_4	13637730	13637827
AH007299	Similar to HCF107: Protein high chlorophyll fluorescent 107 (Arabidopsis thaliana)	3	12.6669	1.74743e-09	1.07047e-07	Scaffold_4	12369383	12369433
AH007208	Similar to MEAF6: Chromatin modification-related protein MEAF6 (Gallus gallus)	8	33.1397	1.81932e-09	1.10841e-07	Scaffold_4	9942062	9942080
AH007134	Similar to VEP1: 3-oxo-Delta(4,5)-steroid 5-beta-reductase (Arabidopsis thaliana)	1	3.08042	1.82242e-09	1.10841e-07	Scaffold_4	8136468	8137050
AH006827	Similar to MYR2: Myb-related protein 2 (Arabidopsis thaliana)	6	12.3125	1.84915e-09	1.12065e-07	Scaffold_4	3920825	3921050
AH019970	Protein of unknown function	7	26.9292	1.90888e-09	1.15274e-07	Scaffold_13	14344139	14344634
AH011818	Similar to INVC: Alkaline/neutral invertase C, mitochondrial (Arabidopsis thaliana)	6	31.2206	2.46395e-09	1.48265e-07	Scaffold_7	16638173	16639024
AH007016	Protein of unknown function	2	8.45439	2.55951e-09	1.53471e-07	Scaffold_4	6280485	6280635
AH006974	Similar to ABCC4: ABC transporter C family member 4 (Arabidopsis thaliana)	2	13.1171	2.78747e-09	1.66551e-07	Scaffold_4	5777462	5779654
AH006552	Similar to UBA2B: UBP1-associated protein 2B (Arabidopsis thaliana)	2	16.5246	2.87242e-09	1.71025e-07	Scaffold_4	758142	759558
AH011671	Protein of unknown function	2	5.23147	3.42844e-09	2.03417e-07	Scaffold_7	13884662	13885165
AH011843	Similar to ISA2: Isoamylase 2, chloroplastic (Arabidopsis thaliana)	3	14.6121	3.57688e-09	2.11484e-07	Scaffold_7	16997189	16999768
AH011832	Similar to BPM2: BTB/POZ and MATH domain-containing protein 2 (Arabidopsis thaliana)	4	16.9964	3.992e-09	2.35209e-07	Scaffold_7	16842452	16842857
AH011893	Similar to APRR5: Two-component response regulator-like APRR5 (Arabidopsis thaliana)	6	32.4506	4.05001e-09	2.37802e-07	Scaffold_7	17754480	17754702
AH007192	Similar to Dctpp1: dCTP pyrophosphatase 1 (Mus musculus)	2	3.32326	4.10626e-09	2.40273e-07	Scaffold_4	9419463	9419630
AH007178	Similar to ufaA1: Tuberculostearic acid methyltransferase UfaA1 (Mycobacterium tuberculosis (strain ATCC 25618 / H37Rv))	2	11.8541	4.53054e-09	2.64188e-07	Scaffold_4	8971660	8971776
AH019750	Similar to STOML2: Stomatin-like protein 2, mitochondrial (Homo sapiens)	4	24.3825	4.68289e-09	2.72137e-07	Scaffold_13	11691207	11691490
AH011621	Similar to UPF0454 protein C12orf49 homolog (Xenopus laevis)	3	11.9226	5.2065e-09	3.01533e-07	Scaffold_7	12691725	12691804
AH011939	Similar to RGA4: Putative disease resistance protein RGA4 (Solanum bulbocastanum)	2	7.81706	5.2782e-09	3.04645e-07	Scaffold_7	18557489	18557658
AH011800	Similar to NGDN: Neuroguidin (Bos taurus)	2	12.0174	6.25339e-09	3.59708e-07	Scaffold_7	16248366	16248415
AH007146	Similar to At1g75040: Pathogenesis-related protein 5 (Arabidopsis thaliana)	1	3.15049	7.21488e-09	4.13613e-07	Scaffold_4	8411896	8412651
AH006820	Similar to At1g56130: Probable LRR receptor-like serine/threonine-protein kinase At1g56130 (Arabidopsis thaliana)	3	15.6652	7.31229e-09	4.17785e-07	Scaffold_4	3842198	3842237
AH007536	Protein of unknown function	5	19.8722	7.42225e-09	4.21632e-07	Scaffold_4	19737855	19738166
AH011786	Similar to At5g18500: Probable receptor-like protein kinase At5g18500 (Arabidopsis thaliana)	4	16.7965	7.42931e-09	4.21632e-07	Scaffold_7	16038466	16039088
AH006744	Similar to CML49: Probable calcium-binding protein CML49 (Arabidopsis thaliana)	5	28.9334	8.9539e-09	5.06462e-07	Scaffold_4	2966580	2967135
AH006545	Similar to Z-ISO: 15-cis-zeta-carotene isomerase, chloroplastic (Arabidopsis thaliana)	4	19.0693	9.48726e-09	5.34848e-07	Scaffold_4	702937	703356
AH007229	Similar to ETFB: Electron transfer flavoprotein subunit beta, mitochondrial (Arabidopsis thaliana)	3	13.72	9.62322e-09	5.40717e-07	Scaffold_4	10614392	10614460
AH011758	Similar to MLO1: MLO-like protein 1 (Arabidopsis thaliana)	2	7.91774	1.15142e-08	6.44835e-07	Scaffold_7	15574347	15574349
AH012062	Similar to WDR91: WD repeat-containing protein 91 (Gallus gallus)	6	20.1704	1.16717e-08	6.51502e-07	Scaffold_7	20221403	20221790
AH012028	Similar to At5g53180: Polypyrimidine tract-binding protein homolog 2 (Arabidopsis thaliana)	5	18.5867	1.34675e-08	7.49277e-07	Scaffold_7	19760104	19760289
AH006703	Similar to ARR9: Two-component response regulator ARR9 (Arabidopsis thaliana)	2	5.36519	1.49096e-08	8.24866e-07	Scaffold_4	2453158	2453260
AH007237	Similar to yakA: Probable serine/threonine-protein kinase yakA (Dictyostelium discoideum)	4	18.9167	1.49233e-08	8.24866e-07	Scaffold_4	10786800	10786967
AH006906	Similar to IQM2: IQ domain-containing protein IQM2 (Arabidopsis thaliana)	2	2.9387	1.58962e-08	8.75785e-07	Scaffold_4	4951478	4951605
AH011614	Similar to DDB_G0270580: Histidine protein methyltransferase 1 homolog (Dictyostelium discoideum)	2	11.7817	1.61874e-08	8.88945e-07	Scaffold_7	12558371	12558505
AH006527	Similar to Os04g0338000: Probable aldo-keto reductase 2 (Oryza sativa subsp. japonica)	5	28.0204	1.67519e-08	9.1698e-07	Scaffold_4	544979	545194
AH006494	Similar to RAD50: DNA repair protein RAD50 (Arabidopsis thaliana)	10	32.8045	1.73616e-08	9.47298e-07	Scaffold_4	208205	208327
AH006540	Similar to SPBC2A9.03: Uncharacterized WD repeat-containing protein C2A9.03 (Schizosaccharomyces pombe (strain 972 / ATCC 24843))	4	22.34	1.86255e-08	1.013e-06	Scaffold_4	654463	654594
AH006609	Protein of unknown function	4	13.1031	2.24831e-08	1.2189e-06	Scaffold_4	1373949	1374332
AH006523	Similar to GWD3: Phosphoglucan, water dikinase, chloroplastic (Arabidopsis thaliana)	4	24.8146	2.3518e-08	1.27095e-06	Scaffold_4	521223	521681
AH006934	Similar to SCPL18: Serine carboxypeptidase-like 18 (Arabidopsis thaliana)	4	10.0369	2.37511e-08	1.27542e-06	Scaffold_4	5255256	5255334
AH006772	Similar to RPD1: Protein ROOT PRIMORDIUM DEFECTIVE 1 (Arabidopsis thaliana)	2	11.5114	2.36964e-08	1.27542e-06	Scaffold_4	3305587	3306771
AH011918	Protein of unknown function	4	21.8904	2.46469e-08	1.31935e-06	Scaffold_7	18265638	18265832
AH012046	Similar to ABCC10: ABC transporter C family member 10 (Arabidopsis thaliana)	6	32.6378	2.48484e-08	1.32595e-06	Scaffold_7	20075011	20077059
AH011616	Similar to At3g59040: Pentatricopeptide repeat-containing protein At3g59040 (Arabidopsis thaliana)	1	4.46153	2.67714e-08	1.42409e-06	Scaffold_7	12624177	12624497
AH006988	Similar to BCE2: Lipoamide acyltransferase component of branched-chain alpha-keto acid dehydrogenase complex, mitochondrial (Arabidopsis thaliana)	2	12.0373	2.86486e-08	1.51918e-06	Scaffold_4	5959896	5960072
AH007249	Similar to FUC1: Alpha-L-fucosidase 1 (Arabidopsis thaliana)	3	15.5213	2.87609e-08	1.52038e-06	Scaffold_4	11147738	11148342
AH011871	Similar to cdkal1: Threonylcarbamoyladenosine tRNA methylthiotransferase (Xenopus tropicalis)	5	20.7571	3.07176e-08	1.61878e-06	Scaffold_7	17334268	17334450
AH012107	Protein of unknown function	3	18.9095	3.12928e-08	1.64398e-06	Scaffold_7	20787760	20788353
AH018793	Similar to Cytochrome P450 CYP72A219 (Panax ginseng)	2	14.0848	3.18313e-08	1.66711e-06	Scaffold_12	9486140	9486392
AH007185	Protein of unknown function	3	21.5543	3.3924e-08	1.77125e-06	Scaffold_4	9135259	9136584
AH006965	Similar to SKIP16: F-box protein SKIP16 (Arabidopsis thaliana)	2	10.3741	3.91903e-08	2.03994e-06	Scaffold_4	5660742	5660789
AH007265	Similar to CML18: Probable calcium-binding protein CML18 (Arabidopsis thaliana)	2	6.89135	4.17213e-08	2.16504e-06	Scaffold_4	11461965	11462372
AH011771	Similar to smarcal1: SWI/SNF-related matrix-associated actin-dependent regulator of chromatin subfamily A-like protein 1 (Xenopus laevis)	2	4.61636	4.45751e-08	2.30608e-06	Scaffold_7	15798174	15798446
AH010570	Similar to GID1C: Gibberellin receptor GID1C (Arabidopsis thaliana)	4	13.0634	4.55512e-08	2.34942e-06	Scaffold_6	17071993	17072031
AH011743	Similar to OEP37: Outer envelope pore protein 37, chloroplastic (Pisum sativum)	3	15.5674	4.75951e-08	2.4474e-06	Scaffold_7	15301674	15301688
AH011651	Protein of unknown function	1	4.07575	5.34729e-08	2.74133e-06	Scaffold_7	13448354	13448392
AH011901	Similar to MTERF8: Transcription termination factor MTERF8, chloroplastic (Arabidopsis thaliana)	3	11.8917	5.75095e-08	2.93939e-06	Scaffold_7	18053230	18053443
AH011953	Protein of unknown function	9	23.5147	5.85179e-08	2.98195e-06	Scaffold_7	18777577	18777655
AH006601	Similar to CAMBP25: Calmodulin-binding protein 25 (Arabidopsis thaliana)	2	10.658	6.01041e-08	3.05361e-06	Scaffold_4	1320767	1321447
AH006688	Similar to FdGOGAT: Ferredoxin-dependent glutamate synthase, chloroplastic (Spinacia oleracea)	1	1.67109	7.25072e-08	3.67276e-06	Scaffold_4	2239762	2239898
AH011715	Similar to MORF5: Multiple organellar RNA editing factor 5, mitochondrial (Arabidopsis thaliana)	2	9.76521	7.29007e-08	3.6817e-06	Scaffold_7	14795974	14796065
AH012000	Similar to BOB1: Protein BOBBER 1 (Arabidopsis thaliana)	3	16.0423	7.34437e-08	3.69812e-06	Scaffold_7	19360892	19361258
AH006562	Similar to ZIFL1: Protein ZINC INDUCED FACILITATOR-LIKE 1 (Arabidopsis thaliana)	2	11.6864	7.64523e-08	3.83822e-06	Scaffold_4	838321	838516
AH007082	Similar to Os01g0970600: DEAD-box ATP-dependent RNA helicase 58, chloroplastic (Oryza sativa subsp. japonica)	3	13.6648	8.26406e-08	4.13666e-06	Scaffold_4	7324039	7324268
AH006720	Protein of unknown function	1	4.57023	9.08872e-08	4.53607e-06	Scaffold_4	2687433	2687768
AH011604	Similar to GAL1: Galactokinase (Arabidopsis thaliana)	4	15.9628	1.01725e-07	5.05944e-06	Scaffold_7	12072180	12072342
AH011875	Similar to NTL9: Protein NTM1-like 9 (Arabidopsis thaliana)	10	45.5461	1.0197e-07	5.05944e-06	Scaffold_7	17381417	17381573
AH006809	Similar to SAP8: Zinc finger A20 and AN1 domain-containing stress-associated protein 8 (Oryza sativa subsp. japonica)	3	11.6297	1.03256e-07	5.10521e-06	Scaffold_4	3711210	3711230
AH011959	Similar to PPH1: Protein phosphatase 2C 57 (Arabidopsis thaliana)	4	26.0337	1.03494e-07	5.10521e-06	Scaffold_7	18852261	18852337
AH011869	Similar to RPL9: 60S ribosomal protein L9 (Pisum sativum)	2	17.9792	1.07575e-07	5.29114e-06	Scaffold_7	17296513	17296884
AH007257	Similar to DGP2: DAR GTPase 2, mitochondrial (Arabidopsis thaliana)	1	5.52507	1.10801e-07	5.43404e-06	Scaffold_4	11311915	11312106
AH006560	Similar to FAR2: Fatty acyl-CoA reductase 2 (Arabidopsis thaliana)	1	3.35148	1.29745e-07	6.34479e-06	Scaffold_4	821417	821816
AH012091	Similar to At3g49140: Uncharacterized protein At3g49140 (Arabidopsis thaliana)	6	29.0933	1.34445e-07	6.55576e-06	Scaffold_7	20611900	20611957
AH007203	Protein of unknown function	2	5.26022	1.48001e-07	7.19608e-06	Scaffold_4	9781240	9781836
AH006699	Similar to Nanp: N-acylneuraminate-9-phosphatase (Mus musculus)	2	13.9408	1.53134e-07	7.42439e-06	Scaffold_4	2407258	2407500
AH000399	Similar to Citrate synthase, glyoxysomal (Cucurbita maxima)	11	45.6351	1.54705e-07	7.47916e-06	Scaffold_1	3796364	3796618
AH006520	Similar to At2g32000: DNA topoisomerase 3-beta (Arabidopsis thaliana)	5	17.6508	1.60617e-07	7.74294e-06	Scaffold_4	459163	459183
AH012004	Similar to nmd3: 60S ribosomal export protein NMD3 (Dictyostelium discoideum)	2	13.0135	1.66525e-07	8.00502e-06	Scaffold_7	19457789	19459207
AH007028	Similar to Dnajb12: DnaJ homolog subfamily B member 12 (Mus musculus)	2	12.5119	1.68191e-07	8.06226e-06	Scaffold_4	6468962	6470541
AH011908	Similar to SR34A: Serine/arginine-rich splicing factor SR34A (Arabidopsis thaliana)	10	37.3821	1.93508e-07	9.2497e-06	Scaffold_7	18116071	18116157
AH007289	Similar to At3g03100: Probable NADH dehydrogenase [ubiquinone] 1 alpha subcomplex subunit 12 (Arabidopsis thaliana)	4	19.6765	1.97253e-07	9.40222e-06	Scaffold_4	12048091	12048187
AH006841	Similar to At1g18250: Thaumatin-like protein (Arabidopsis thaliana)	2	13.8271	2.26829e-07	1.07817e-05	Scaffold_4	4096404	4096467
AH007021	Similar to TON2: Probable serine/threonine-protein phosphatase 2A regulatory subunit B'' subunit TON2 (Arabidopsis thaliana)	6	32.5792	2.48238e-07	1.17663e-05	Scaffold_4	6351895	6352036
AH000916	Similar to ABCG15: ABC transporter G family member 15 (Arabidopsis thaliana)	6	22.5193	2.80264e-07	1.32473e-05	Scaffold_1	13074884	13075157
AH011948	Similar to SPAC3H5.08c: Uncharacterized WD repeat-containing protein C3H5.08c (Schizosaccharomyces pombe (strain 972 / ATCC 24843))	5	23.2123	3.08202e-07	1.45275e-05	Scaffold_7	18716257	18717351
AH011889	Similar to Fam135b: Protein FAM135B (Mus musculus)	2	13.5059	3.8474e-07	1.80849e-05	Scaffold_7	17686605	17686771
AH006559	Similar to L2HGDH: L-2-hydroxyglutarate dehydrogenase, mitochondrial (Arabidopsis thaliana)	3	14.755	4.44752e-07	2.08481e-05	Scaffold_4	817361	817705
AH007010	Similar to RuBisCO large subunit-binding protein subunit beta, chloroplastic (Pisum sativum)	5	43.5583	5.09488e-07	2.38168e-05	Scaffold_4	6199954	6200181
AH007006	Similar to SNRNP48: U11/U12 small nuclear ribonucleoprotein 48 kDa protein (Arabidopsis thaliana)	3	15.2205	5.87469e-07	2.73867e-05	Scaffold_4	6144263	6145596
AH003222	Similar to OCT3: Organic cation/carnitine transporter 3 (Arabidopsis thaliana)	2	12.4121	6.99125e-07	3.25026e-05	Scaffold_2	8337735	8339318
AH012025	Similar to VIP2: Probable NOT transcription complex subunit VIP2 (Fragment) (Nicotiana benthamiana)	4	22.1139	7.56203e-07	3.50294e-05	Scaffold_7	19718189	19718344
AH006587	Similar to ASD1: Alpha-L-arabinofuranosidase 1 (Arabidopsis thaliana)	2	11.6898	7.57604e-07	3.50294e-05	Scaffold_4	1130486	1130520
AH007005	Protein of unknown function	2	10.9935	7.73483e-07	3.56664e-05	Scaffold_4	6133478	6133534
AH011780	Similar to PME58: Probable pectinesterase/pectinesterase inhibitor 58 (Arabidopsis thaliana)	1	3.91518	7.91168e-07	3.62847e-05	Scaffold_7	15979764	15980739
AH012100	Similar to QCT: Glutaminyl-peptide cyclotransferase (Arabidopsis thaliana)	6	32.2852	7.91115e-07	3.62847e-05	Scaffold_7	20708126	20708172
AH007197	Similar to At4g14360: Probable methyltransferase PMT3 (Arabidopsis thaliana)	4	26.9833	8.14653e-07	3.71433e-05	Scaffold_4	9572296	9572550
AH006911	Similar to RPD1: Protein ROOT PRIMORDIUM DEFECTIVE 1 (Arabidopsis thaliana)	2	8.58017	8.16458e-07	3.71433e-05	Scaffold_4	5013341	5014648
AH006908	Similar to D14: Strigolactone esterase D14 (Arabidopsis thaliana)	1	3.4802	8.16068e-07	3.71433e-05	Scaffold_4	4985637	4986009
AH011602	Similar to PAPS3: Nuclear poly(A) polymerase 3 (Arabidopsis thaliana)	2	5.96416	9.18649e-07	4.16806e-05	Scaffold_7	12006472	12006474
AH006814	Protein of unknown function	5	25.7844	9.29423e-07	4.2057e-05	Scaffold_4	3761702	3761999
AH001938	Protein of unknown function	3	17.7639	1.13272e-06	5.112e-05	Scaffold_1	32211069	32211141
AH019885	Similar to PRP19A: Pre-mRNA-processing factor 19 homolog 1 (Arabidopsis thaliana)	3	20.1326	1.13663e-06	5.11606e-05	Scaffold_13	13482633	13482645
AH020447	Similar to POLIB: DNA polymerase I B, chloroplastic/mitochondrial (Arabidopsis thaliana)	6	26.723	1.20247e-06	5.39809e-05	Scaffold_13	19208845	19208978
AH006748	Similar to At5g04160: Probable sugar phosphate/phosphate translocator At5g04160 (Arabidopsis thaliana)	3	7.54427	1.31535e-06	5.88925e-05	Scaffold_4	2997328	2997771
AH006759	Similar to ABCA1: ABC transporter A family member 1 (Arabidopsis thaliana)	4	19.1996	1.42289e-06	6.35394e-05	Scaffold_4	3120125	3120392
AH006631	Similar to DDB_G0278459: Succinate dehydrogenase assembly factor 4, mitochondrial (Dictyostelium discoideum)	2	10.5747	1.4455e-06	6.43799e-05	Scaffold_4	1607408	1607737
AH011988	Similar to SGR2: Phospholipase SGR2 (Arabidopsis thaliana)	3	13.7557	1.50221e-06	6.67304e-05	Scaffold_7	19166867	19166885
AH011658	Similar to RDM4: RNA-directed DNA methylation 4 (Arabidopsis thaliana)	4	16.5442	1.55469e-06	6.88814e-05	Scaffold_7	13659246	13659369
AH006642	Similar to PPD6: PsbP domain-containing protein 6, chloroplastic (Arabidopsis thaliana)	4	21.6839	1.69693e-06	7.49874e-05	Scaffold_4	1752273	1752645
AH007053	Protein of unknown function	1	6.28878	1.72673e-06	7.61061e-05	Scaffold_4	6846298	6846415
AH011794	Protein of unknown function	1	3.22805	1.77039e-06	7.78284e-05	Scaffold_7	16150023	16151076
AH004989	Similar to BHLH25: Transcription factor bHLH25 (Arabidopsis thaliana)	5	24.1433	1.86621e-06	8.18287e-05	Scaffold_3	2945467	2945490
AH011767	Similar to DHNAT1: 1,4-dihydroxy-2-naphthoyl-CoA thioesterase 1 (Arabidopsis thaliana)	2	7.37957	1.92e-06	8.39701e-05	Scaffold_7	15757261	15757449
AH011618	Similar to CBG02625: Protein EFR3 homolog (Caenorhabditis briggsae)	2	12.9298	1.94173e-06	8.47024e-05	Scaffold_7	12656123	12656257
AH011965	Similar to At1g67300: Probable plastidic glucose transporter 2 (Arabidopsis thaliana)	5	14.407	1.99713e-06	8.68956e-05	Scaffold_7	18894176	18894248
AH006969	Similar to AMT1-1: Ammonium transporter 1 member 1 (Solanum lycopersicum)	2	9.69981	2.01142e-06	8.72935e-05	Scaffold_4	5701752	5702440
AH020481	Similar to LUX: Transcription factor LUX (Arabidopsis thaliana)	5	16.018	2.04574e-06	8.85566e-05	Scaffold_13	19580224	19581006
AH011845	Similar to gemin2: Gem-associated protein 2 (Xenopus laevis)	3	10.6176	2.08725e-06	9.01236e-05	Scaffold_7	17004779	17005277
AH022666	Similar to PRP40A: Pre-mRNA-processing protein 40A (Arabidopsis thaliana)	3	7.35917	2.22663e-06	9.58976e-05	Scaffold_15	15240584	15240622
AH007131	Similar to Putative beta-D-xylosidase (Fragment) (Prunus persica)	6	24.3473	2.25621e-06	9.69256e-05	Scaffold_4	7990205	7990597
AH020337	Similar to FTIP1: FT-interacting protein 1 (Arabidopsis thaliana)	3	22.629	2.30496e-06	9.87699e-05	Scaffold_13	18261098	18263422
AH011955	Similar to ESP1: Separase (Arabidopsis thaliana)	4	21.164	2.36322e-06	0.000101011	Scaffold_7	18801180	18801880
AH006755	Similar to MIZ1: Protein MIZU-KUSSEI 1 (Arabidopsis thaliana)	2	4.87713	2.38114e-06	0.000101522	Scaffold_4	3082292	3082594
AH011841	Similar to syc1174_c: Uncharacterized lipoprotein syc1174_c (Synechococcus sp. (strain ATCC 27144 / PCC 6301 / SAUG 1402/1))	3	14.1456	2.43984e-06	0.000103763	Scaffold_7	16960576	16960725
AH003743	Similar to At5g67130: PI-PLC X domain-containing protein At5g67130 (Arabidopsis thaliana)	4	8.98667	2.51458e-06	0.000106675	Scaffold_2	25173946	25174032
AH011765	Similar to ADG2: Glucose-1-phosphate adenylyltransferase large subunit 1, chloroplastic (Arabidopsis thaliana)	3	18.7102	2.54139e-06	0.000107543	Scaffold_7	15726179	15726382
AH003870	Similar to VDAC2: Mitochondrial outer membrane protein porin 2 (Arabidopsis thaliana)	4	28.7235	3.13784e-06	0.000132453	Scaffold_2	27286657	27286705
AH002907	Protein of unknown function	8	36.9634	3.57952e-06	0.000150722	Scaffold_2	4205055	4205466
AH011884	Similar to At3g49470: Nascent polypeptide-associated complex subunit alpha-like protein 2 (Arabidopsis thaliana)	2	14.9465	3.63492e-06	0.000152676	Scaffold_7	17614415	17614468
AH011835	Similar to PTI13: PTI1-like tyrosine-protein kinase 3 (Arabidopsis thaliana)	2	16.0727	4.3785e-06	0.000183454	Scaffold_7	16880765	16880855
AH011942	Similar to MFSD5: Molybdate-anion transporter (Homo sapiens)	5	28.3258	4.41795e-06	0.000184651	Scaffold_7	18626253	18626350
AH020484	Similar to MED26B: Probable mediator of RNA polymerase II transcription subunit 26b (Arabidopsis thaliana)	4	24.1309	4.48786e-06	0.000187112	Scaffold_13	19632879	19633409
AH003923	Similar to GRF8: 14-3-3-like protein GF14 kappa (Arabidopsis thaliana)	10	52.1492	4.62522e-06	0.000192366	Scaffold_2	28061899	28062381
AH021047	Similar to At5g57250: Pentatricopeptide repeat-containing protein At5g57250, mitochondrial (Arabidopsis thaliana)	3	12.6407	4.75444e-06	0.000197257	Scaffold_14	13432579	13433871
AH019438	Similar to RLP12: Receptor-like protein 12 (Arabidopsis thaliana)	3	4.50846	4.87241e-06	0.000201658	Scaffold_13	2648170	2648823
AH012007	Similar to GLT1: Glutamate synthase 1 [NADH], chloroplastic (Arabidopsis thaliana)	11	53.657	4.95525e-06	0.000204588	Scaffold_7	19508573	19508609
AH006651	Similar to TUBB5: Tubulin beta-5 chain (Triticum aestivum)	2	14.652	5.34224e-06	0.00022003	Scaffold_4	1851476	1851869
AH016854	Protein of unknown function	7	34.4122	5.39029e-06	0.000221472	Scaffold_11	6355213	6355318
AH006557	Similar to rsgI6: Anti-sigma-I factor RsgI6 (Clostridium thermocellum (strain ATCC 27405 / DSM 1237 / NBRC 103400 / NCIMB 10682 / NRRL B-4536 / VPI 7372))	3	10.8678	5.42328e-06	0.000222289	Scaffold_4	802101	802164
AH007009	Similar to Glutathione reductase, chloroplastic (Fragment) (Spinacia oleracea)	2	9.84853	5.61184e-06	0.000229463	Scaffold_4	6195092	6195238
AH011840	Protein of unknown function	6	24.707	5.93423e-06	0.000242062	Scaffold_7	16956837	16957596
AH012097	Similar to RVE6: Protein REVEILLE 6 (Arabidopsis thaliana)	4	19.6832	6.18086e-06	0.000251518	Scaffold_7	20658987	20659216
AH001275	Similar to RRP6L3: Protein RRP6-like 3 (Arabidopsis thaliana)	4	19.5427	6.64364e-06	0.000269703	Scaffold_1	23566097	23566331
AH011900	Similar to Stard7: StAR-related lipid transfer protein 7, mitochondrial (Mus musculus)	5	26.8983	6.69227e-06	0.000271029	Scaffold_7	18036122	18036489
AH007054	Similar to At3g22845: Transmembrane emp24 domain-containing protein p24beta3 (Arabidopsis thaliana)	1	6.03204	6.76325e-06	0.000273252	Scaffold_4	6857883	6858107
AH011686	Similar to At1g56140: Probable LRR receptor-like serine/threonine-protein kinase At1g56140 (Arabidopsis thaliana)	1	2.33319	6.85106e-06	0.000276141	Scaffold_7	14165486	14166557
AH012002	Protein of unknown function	2	12.5202	7.53688e-06	0.000303065	Scaffold_7	19441749	19442382
AH011820	Similar to HIPP32: Heavy metal-associated isoprenylated plant protein 32 (Arabidopsis thaliana)	4	16.8694	7.56881e-06	0.000303629	Scaffold_7	16661783	16661812
AH011968	Protein of unknown function	2	4.76598	7.65052e-06	0.000306183	Scaffold_7	18930476	18930492
AH007106	Similar to BRWD1: Bromodomain and WD repeat-containing protein 1 (Homo sapiens)	5	24.2647	8.25848e-06	0.000329737	Scaffold_4	7706872	7706896
AH006599	Protein of unknown function	2	8.5516	8.5206e-06	0.000339404	Scaffold_4	1300461	1300544
AH006193	Protein of unknown function	7	29.6622	9.55971e-06	0.000379904	Scaffold_3	25276195	25276581
AH023788	Protein of unknown function	3	18.6459	9.67663e-06	0.000383651	Contig605|quiver|	623	775
AH011969	Protein of unknown function	3	20.2168	1.04852e-05	0.000414739	Scaffold_7	18942070	18942188
AH021791	Similar to FFC: Signal recognition particle 54 kDa protein, chloroplastic (Arabidopsis thaliana)	10	49.9374	1.08722e-05	0.000429046	Scaffold_15	980572	980718
AH003955	Similar to RUS4: Protein root UVB sensitive 4 (Arabidopsis thaliana)	6	24.044	1.09304e-05	0.000430345	Scaffold_2	28387134	28387595
AH000840	Similar to At1g62620: Flavin-containing monooxygenase FMO GS-OX-like 3 (Arabidopsis thaliana)	4	13.9548	1.12049e-05	0.000440128	Scaffold_1	10760465	10760470
AH011861	Protein of unknown function	3	14.9541	1.17827e-05	0.000461755	Scaffold_7	17226335	17226539
AH002878	Similar to PDCB3: PLASMODESMATA CALLOSE-BINDING PROTEIN 3 (Arabidopsis thaliana)	5	28.8338	1.23279e-05	0.000482009	Scaffold_2	3890599	3890653
AH006597	Similar to DEGP14: Putative protease Do-like 14 (Arabidopsis thaliana)	1	3.54029	1.3117e-05	0.000511682	Scaffold_4	1267681	1267840
AH011927	Similar to OsI_031067: Probable 6-phosphogluconolactonase 4, chloroplastic (Oryza sativa subsp. indica)	5	22.3222	1.34008e-05	0.000521557	Scaffold_7	18428663	18428835
AH006774	Similar to SAP11: Zinc finger AN1 and C2H2 domain-containing stress-associated protein 11 (Arabidopsis thaliana)	2	9.78257	1.46415e-05	0.000568539	Scaffold_4	3313086	3313184
AH011930	Similar to CYTB5-E: Cytochrome b5 isoform E (Arabidopsis thaliana)	2	12.9474	1.4771e-05	0.000570954	Scaffold_7	18458675	18458761
AH020021	Similar to shkC: Dual specificity protein kinase shkC (Dictyostelium discoideum)	5	26.2365	1.47569e-05	0.000570954	Scaffold_13	14912706	14913125
AH011810	Protein of unknown function	2	9.10787	1.49504e-05	0.000576574	Scaffold_7	16443884	16443977
AH011997	Similar to ATX5: Histone-lysine N-methyltransferase ATX5 (Arabidopsis thaliana)	2	11.8912	1.50462e-05	0.000578956	Scaffold_7	19311930	19313015
AH012413	Similar to PAE9: Pectin acetylesterase 9 (Arabidopsis thaliana)	6	24.9113	1.56093e-05	0.000599263	Scaffold_7	24228381	24228512
AH006675	Protein of unknown function	1	1.06187	1.64333e-05	0.000629473	Scaffold_4	2120198	2120326
AH018686	Similar to Rrp36: Ribosomal RNA processing protein 36 homolog (Mus musculus)	4	21.1943	1.70116e-05	0.000648696	Scaffold_12	7860877	7860972
AH007278	Similar to atad3-b: ATPase family AAA domain-containing protein 3-B (Xenopus laevis)	1	3.3707	1.7001e-05	0.000648696	Scaffold_4	11805477	11805995
AH020379	Similar to GK-2: Guanylate kinase 2 (Arabidopsis thaliana)	7	28.5541	1.81328e-05	0.000688357	Scaffold_13	18597427	18597429
AH020425	Similar to ERD15: Protein EARLY RESPONSIVE TO DEHYDRATION 15 (Arabidopsis thaliana)	5	33.9217	1.80929e-05	0.000688357	Scaffold_13	19017342	19017675
AH011923	Similar to PLR1: Pyridoxal reductase, chloroplastic (Arabidopsis thaliana)	4	18.2778	1.87138e-05	0.000708829	Scaffold_7	18399763	18399897
AH007337	Similar to ARPC4: Actin-related protein 2/3 complex subunit 4 (Arabidopsis thaliana)	6	22.9137	1.90904e-05	0.000721481	Scaffold_4	13606041	13606089
AH017421	Protein of unknown function	3	14.0691	1.92099e-05	0.000724384	Scaffold_11	16103857	16103916
AH021802	Similar to ORLIKE: Protein ORANGE-LIKE, chloroplastic (Arabidopsis thaliana)	12	43.8862	1.93176e-05	0.000724495	Scaffold_15	1050012	1050193
AH007193	Similar to RPL14A: 60S ribosomal protein L14-1 (Arabidopsis thaliana)	2	16.0133	1.93409e-05	0.000724495	Scaffold_4	9446590	9446691
AH003837	Similar to rsc5: Random slug protein 5 (Dictyostelium discoideum)	5	25.5159	1.93192e-05	0.000724495	Scaffold_2	26704102	26704164
AH010872	Protein of unknown function	4	17.8765	1.95788e-05	0.000731791	Scaffold_6	20635228	20635280
AH011681	Similar to WAK5: Wall-associated receptor kinase 5 (Arabidopsis thaliana)	3	14.7001	2.02125e-05	0.000753815	Scaffold_7	14113798	14114743
AH017351	Similar to MORC4: Protein MICRORCHIDIA 4 (Arabidopsis thaliana)	5	18.4084	2.06002e-05	0.00076659	Scaffold_11	15374434	15374791
AH010973	Similar to At1g51440: Phospholipase A1-Igamma3, chloroplastic (Arabidopsis thaliana)	2	14.5718	2.13708e-05	0.000793527	Scaffold_6	22035305	22035804
AH006838	Similar to TBCCD1: TBCC domain-containing protein 1 (Bos taurus)	1	7.39659	2.30876e-05	0.000855399	Scaffold_4	4065605	4066078
AH021211	Similar to ACR11: ACT domain-containing protein ACR11 (Arabidopsis thaliana)	5	31.5046	2.4149e-05	0.000892776	Scaffold_14	15376329	15376462
AH020369	Similar to PURA2: Adenylosuccinate synthetase 2, chloroplastic (Ricinus communis)	4	28.857	2.64784e-05	0.000976766	Scaffold_13	18523146	18523451
AH002893	Similar to At2g17525: Pentatricopeptide repeat-containing protein At2g17525, mitochondrial (Arabidopsis thaliana)	4	16.1868	2.89924e-05	0.00106719	Scaffold_2	3979730	3981628
AH007162	Similar to CRRSP3: Cysteine-rich repeat secretory protein 3 (Arabidopsis thaliana)	5	24.8745	3.06405e-05	0.00112541	Scaffold_4	8742586	8743327
AH006743	Similar to TMEM120B: Transmembrane protein 120B (Homo sapiens)	1	3.69124	3.146e-05	0.00115301	Scaffold_4	2958514	2958744
AH021691	Similar to NSI: Acetyltransferase NSI (Arabidopsis thaliana)	10	36.3639	3.15429e-05	0.00115356	Scaffold_15	143330	143364
AH006933	Similar to CNOT3: CCR4-NOT transcription complex subunit 3 (Homo sapiens)	4	20.9569	3.21347e-05	0.00117267	Scaffold_4	5247849	5247941
AH018720	Protein of unknown function	7	19.78	3.31553e-05	0.00120732	Scaffold_12	8374148	8374249
AH007325	Similar to IDNK: Probable gluconokinase (Homo sapiens)	2	5.04521	3.33935e-05	0.00121339	Scaffold_4	13186274	13186350
AH003927	Similar to UBP17: Ubiquitin carboxyl-terminal hydrolase 17 (Arabidopsis thaliana)	2	7.56332	3.41108e-05	0.00123681	Scaffold_2	28137341	28137375
AH018330	Similar to PRS2: Ribose-phosphate pyrophosphokinase 2, chloroplastic (Spinacia oleracea)	9	42.2354	3.43479e-05	0.00124275	Scaffold_12	3601195	3601314
AH006910	Similar to RH37: DEAD-box ATP-dependent RNA helicase 37 (Arabidopsis thaliana)	2	11.4188	3.59455e-05	0.00129779	Scaffold_4	5003506	5004231
AH012047	Similar to ABCC10: ABC transporter C family member 10 (Arabidopsis thaliana)	9	22.9466	3.88164e-05	0.00139846	Scaffold_7	20086822	20088443
AH011691	Similar to WAK2: Wall-associated receptor kinase 2 (Arabidopsis thaliana)	1	2.63647	3.91121e-05	0.00140613	Scaffold_7	14314780	14315593
AH006522	Similar to MIZ1: Protein MIZU-KUSSEI 1 (Arabidopsis thaliana)	4	14.1526	4.02172e-05	0.0014428	Scaffold_4	485962	486606
AH009319	Similar to PRS1: Ribose-phosphate pyrophosphokinase 1 (Spinacia oleracea)	6	29.1527	4.04387e-05	0.00144769	Scaffold_5	20330177	20330284
AH006567	Protein of unknown function	5	13.1077	4.06099e-05	0.00144771	Scaffold_4	907802	908143
AH011975	Similar to PHYL2.1: Phytolongin Phyl2.1 (Arabidopsis thaliana)	2	7.45246	4.05574e-05	0.00144771	Scaffold_7	18993973	18994779
AH006894	Similar to CCR4-2: Carbon catabolite repressor protein 4 homolog 2 (Arabidopsis thaliana)	4	21.0186	4.22207e-05	0.00150198	Scaffold_4	4803288	4803445
AH006725	Protein of unknown function	3	26.0569	4.3432e-05	0.00154184	Scaffold_4	2766597	2766741
AH006823	Similar to At1g10320: Zinc finger CCCH domain-containing protein 5 (Arabidopsis thaliana)	5	20.3573	4.48782e-05	0.00158985	Scaffold_4	3873236	3873649
AH011924	Similar to At2g06000: Pentatricopeptide repeat-containing protein At2g06000 (Arabidopsis thaliana)	3	12.4053	4.50314e-05	0.00159195	Scaffold_7	18411796	18413379
AH007027	Similar to PBL27: Serine/threonine-protein kinase PBL27 (Arabidopsis thaliana)	5	25.6377	4.65987e-05	0.00164394	Scaffold_4	6452636	6452765
AH007180	Similar to NPF5.2: Protein NRT1/ PTR FAMILY 5.2 (Arabidopsis thaliana)	1	6.06293	4.82158e-05	0.00169746	Scaffold_4	9019217	9019340
AH011944	Similar to Myg1: UPF0160 protein MYG1, mitochondrial (Mus musculus)	4	15.2654	5.05681e-05	0.00177291	Scaffold_7	18639225	18639485
AH015595	Similar to GCP1: Probable tRNA N6-adenosine threonylcarbamoyltransferase, mitochondrial (Arabidopsis thaliana)	8	34.0714	5.04839e-05	0.00177291	Scaffold_10	7350348	7350632
AH020383	Similar to atad3-a: ATPase family AAA domain-containing protein 3-A (Xenopus laevis)	5	21.4981	5.07519e-05	0.00177569	Scaffold_13	18630815	18631102
AH006665	Similar to MED37E: Probable mediator of RNA polymerase II transcription subunit 37e (Arabidopsis thaliana)	1	5.95471	5.36775e-05	0.00187418	Scaffold_4	1995728	1995905
AH011741	Similar to HOL3: Probable thiol methyltransferase 2 (Arabidopsis thaliana)	4	17.4951	5.72296e-05	0.00199411	Scaffold_7	15275348	15275555
AH016227	Similar to MSH6: DNA mismatch repair protein MSH6 (Arabidopsis thaliana)	9	42.053	5.9188e-05	0.00205812	Scaffold_10	18309344	18309445
AH006724	Similar to TIF3C1: Eukaryotic translation initiation factor 3 subunit C (Medicago truncatula)	3	23.9007	6.14058e-05	0.00213087	Scaffold_4	2757339	2757365
AH009300	Similar to SCAI: Protein SCAI (Homo sapiens)	2	11.2755	6.24621e-05	0.0021631	Scaffold_5	19996601	19996713
AH008481	Similar to WAKL1: Wall-associated receptor kinase-like 1 (Arabidopsis thaliana)	2	3.88488	6.33293e-05	0.00218867	Scaffold_5	1755649	1756435
AH012009	Similar to ZOG1: Zeatin O-glucosyltransferase (Phaseolus lunatus)	6	26.9777	7.09851e-05	0.00244826	Scaffold_7	19529421	19529580
AH011709	Similar to NRPB8A: DNA-directed RNA polymerases II and V subunit 8A (Arabidopsis thaliana)	1	8.10365	7.28926e-05	0.00250896	Scaffold_7	14671355	14671430
AH004990	Similar to BHLH19: Transcription factor bHLH19 (Arabidopsis thaliana)	3	14.5089	7.5774e-05	0.00260285	Scaffold_3	2964915	2964938
AH011652	Similar to Endochitinase (Phaseolus vulgaris)	1	6.16417	7.97373e-05	0.00273346	Scaffold_7	13482748	13483219
AH006721	Similar to VTE4: Probable tocopherol O-methyltransferase, chloroplastic (Oryza sativa subsp. japonica)	2	9.74481	8.21348e-05	0.00280997	Scaffold_4	2715598	2715790
AH006512	Similar to XTH16: Probable xyloglucan endotransglucosylase/hydrolase protein 16 (Arabidopsis thaliana)	5	23.1286	8.27932e-05	0.0028268	Scaffold_4	376124	376411
AH011385	Similar to REM4: Putative B3 domain-containing protein REM4 (Arabidopsis thaliana)	2	4.23426	8.42555e-05	0.00287095	Scaffold_7	5236234	5236236
AH003869	Similar to RPL26A: 60S ribosomal protein L26-1 (Arabidopsis thaliana)	3	22.6073	8.46469e-05	0.0028785	Scaffold_2	27277349	27277789
AH011914	Similar to GRF2: Growth-regulating factor 2 (Arabidopsis thaliana)	9	32.0849	8.51699e-05	0.0028905	Scaffold_7	18196133	18196508
AH011612	Similar to CPK24: Calcium-dependent protein kinase 24 (Arabidopsis thaliana)	2	6.91761	8.81007e-05	0.002984	Scaffold_7	12435885	12436439
AH021810	Similar to A1cf: APOBEC1 complementation factor (Mus musculus)	2	15.3665	9.0289e-05	0.00305202	Scaffold_15	1101832	1101861
AH018688	Similar to BAG3: BAG family molecular chaperone regulator 3 (Arabidopsis thaliana)	2	11.1324	9.079e-05	0.00306285	Scaffold_12	7881021	7881225
AH007184	Similar to TTC7B: Tetratricopeptide repeat protein 7B (Homo sapiens)	2	8.27567	9.50976e-05	0.00320181	Scaffold_4	9117345	9117515
AH009402	Similar to RBP47: Polyadenylate-binding protein RBP47 (Nicotiana plumbaginifolia)	5	31.1595	0.000101256	0.00340242	Scaffold_5	21629367	21629543
AH011654	Similar to CHTB3: Endochitinase 3 (Fragment) (Solanum tuberosum)	1	6.74391	0.000101545	0.00340538	Scaffold_7	13558191	13558596
AH011620	Protein of unknown function	2	4.10378	0.000105067	0.00351654	Scaffold_7	12665389	12665685
AH021693	Protein of unknown function	11	41.3284	0.000105296	0.00351726	Scaffold_15	153073	153143
AH011883	Protein of unknown function	4	14.3819	0.000109488	0.00365009	Scaffold_7	17593600	17593845
AH012416	Similar to ABA2: Xanthoxin dehydrogenase (Arabidopsis thaliana)	9	29.7875	0.000118024	0.00392695	Scaffold_7	24256208	24256254
AH004044	Similar to GRF12: 14-3-3-like protein GF14 iota (Arabidopsis thaliana)	2	8.5245	0.000120066	0.00398707	Scaffold_2	29245564	29245636
AH003758	Similar to Histone H1 (Solanum pennellii)	3	21.5784	0.000120801	0.00400365	Scaffold_2	25458066	25458245
AH009363	Similar to EMB8: Embryogenesis-associated protein EMB8 (Picea glauca)	5	20.5237	0.000126471	0.00418342	Scaffold_5	21032245	21032489
AH008495	Similar to STY46: Serine/threonine-protein kinase STY46 (Arabidopsis thaliana)	7	27.0575	0.000130882	0.00431249	Scaffold_5	1927524	1927717
AH019686	Similar to DMS3: Protein DEFECTIVE IN MERISTEM SILENCING 3 (Arabidopsis thaliana)	8	30.2634	0.000130678	0.00431249	Scaffold_13	10536372	10536407
AH002851	Similar to GT4: Putative UDP-rhamnose:rhamnosyltransferase 1 (Fragaria ananassa)	3	12.7727	0.000131532	0.0043255	Scaffold_2	3673013	3674410
AH011867	Similar to GSO1: LRR receptor-like serine/threonine-protein kinase GSO1 (Arabidopsis thaliana)	2	7.53766	0.000134992	0.00443071	Scaffold_7	17271313	17273101
AH006647	Protein of unknown function	1	4.7612	0.000138033	0.00452178	Scaffold_4	1778017	1778044
AH003737	Protein of unknown function	2	10.4353	0.000142527	0.00466	Scaffold_2	25052690	25052919
AH006877	Similar to AHSA1: Activator of 90 kDa heat shock protein ATPase homolog 1 (Homo sapiens)	2	14.4476	0.000144491	0.00471513	Scaffold_4	4518236	4519114
AH020456	Protein of unknown function	5	20.7719	0.000149332	0.00486376	Scaffold_13	19348754	19348801
AH020435	Similar to DUSP12: Dual specificity protein phosphatase 12 (Homo sapiens)	12	46.4368	0.000153167	0.0049791	Scaffold_13	19094263	19094678
AH011745	Protein of unknown function	1	4.59519	0.000157747	0.00511818	Scaffold_7	15352721	15352933
AH011776	Similar to TRAPPC8: Trafficking protein particle complex subunit 8 (Homo sapiens)	3	17.6728	0.000168304	0.00545027	Scaffold_7	15889056	15889218
AH003792	Protein of unknown function	2	13.4356	0.000169426	0.00547617	Scaffold_2	26117651	26117713
AH021825	Similar to ETR1: Ethylene receptor (Malus domestica)	4	19.6709	0.000172228	0.00555617	Scaffold_15	1209089	1209994
AH011667	Similar to PEX13: Peroxisomal membrane protein 13 (Arabidopsis thaliana)	5	25.3419	0.000174829	0.00562937	Scaffold_7	13844679	13844703
AH016718	Similar to BCAT2: Branched-chain-amino-acid aminotransferase 2, chloroplastic (Arabidopsis thaliana)	4	15.3369	0.000175901	0.00565315	Scaffold_11	1412216	1412296
AH003822	Similar to Putative glucose-6-phosphate 1-epimerase (Cenchrus ciliaris)	5	31.1822	0.000176269	0.00565427	Scaffold_2	26553618	26553691
AH007129	Similar to CMTA5: Calmodulin-binding transcription activator 5 (Arabidopsis thaliana)	2	11.8862	0.000178596	0.00571809	Scaffold_4	7937630	7937693
AH011887	Protein of unknown function	5	22.0168	0.00017962	0.00574006	Scaffold_7	17646123	17646942
AH011830	Similar to Endo-1,3;1,4-beta-D-glucanase (Zea mays)	5	26.6154	0.000185939	0.00593081	Scaffold_7	16804672	16804819
AH006709	Similar to Pyrroline-5-carboxylate reductase (Actinidia chinensis)	6	29.2865	0.000193282	0.00615348	Scaffold_4	2526825	2527022
AH019667	Protein of unknown function	6	21.0838	0.000203893	0.00647912	Scaffold_13	10047029	10047142
AH018695	Similar to Mannose/glucose-specific lectin (Fragment) (Parkia platycephala)	9	46.5214	0.000210808	0.00668636	Scaffold_12	7976124	7976144
AH006783	Similar to PXM16: Insulin-degrading enzyme-like 1, peroxisomal (Arabidopsis thaliana)	2	10.7311	0.000215535	0.00682354	Scaffold_4	3427152	3427277
AH012381	Similar to M5005_Spy1772: Glutamate formimidoyltransferase (Streptococcus pyogenes serotype M1)	5	19.1103	0.000223772	0.0070711	Scaffold_7	23813341	23813719
AH006505	Similar to Nop2: Probable 28S rRNA (cytosine-C(5))-methyltransferase (Mus musculus)	3	18.8987	0.000227502	0.00717563	Scaffold_4	298349	298655
AH006535	Similar to Os04g0338000: Probable aldo-keto reductase 2 (Oryza sativa subsp. japonica)	3	13.4634	0.000232937	0.00733341	Scaffold_4	601058	601108
AH007133	Similar to ZOG1: Zeatin O-glucosyltransferase (Phaseolus lunatus)	1	6.71512	0.000235343	0.00739542	Scaffold_4	8126964	8128371
AH006493	Similar to WEX: Werner Syndrome-like exonuclease (Arabidopsis thaliana)	8	27.1708	0.000241555	0.0075766	Scaffold_4	204831	205197
AH003909	Similar to HMA1: Probable cadmium/zinc-transporting ATPase HMA1, chloroplastic (Arabidopsis thaliana)	4	20.1683	0.00024313	0.00761196	Scaffold_2	27833444	27833947
AH021803	Protein of unknown function	6	26.6353	0.000245092	0.00765923	Scaffold_15	1052956	1053267
AH020314	Protein of unknown function	1	4.26946	0.000246406	0.00768614	Scaffold_13	18011712	18011961
AH006832	Similar to PGIP: Polygalacturonase inhibitor (Pyrus communis)	3	13.0623	0.000249108	0.00775619	Scaffold_4	3981307	3981811
AH001067	Similar to At5g08350: GEM-like protein 4 (Arabidopsis thaliana)	1	6.47484	0.000250527	0.00778605	Scaffold_1	19075832	19075916
AH012045	Similar to HPTG1: Hydroxyproline O-galactosyltransferase HPGT1 (Arabidopsis thaliana)	2	10.5057	0.000274853	0.00852648	Scaffold_7	20067109	20067236
AH003856	Protein of unknown function	2	13.5633	0.000277164	0.00858249	Scaffold_2	27109943	27110540
AH007260	Similar to SYP22: Syntaxin-22 (Arabidopsis thaliana)	3	15.5812	0.000285962	0.00883879	Scaffold_4	11354579	11354769
AH020258	Similar to GDHB: Glutamate dehydrogenase B (Nicotiana plumbaginifolia)	4	15.4886	0.00029242	0.00902195	Scaffold_13	17524180	17524209
AH003945	Similar to SCE1: SUMO-conjugating enzyme SCE1 (Arabidopsis thaliana)	2	15.5793	0.00029677	0.00913955	Scaffold_2	28293129	28293197
AH004009	Similar to At5g64816: Uncharacterized protein At5g64816 (Arabidopsis thaliana)	4	19.9305	0.000300383	0.00923407	Scaffold_2	28999741	29000121
AH006881	Similar to CYP76AD1: Inactive cytochrome P450 76AD1 (Beta vulgaris)	1	1.83337	0.000308209	0.0094575	Scaffold_4	4569339	4570277
AH012579	Similar to RPS13B: 40S ribosomal protein S13-2 (Arabidopsis thaliana)	4	22.3788	0.000312923	0.00958481	Scaffold_8	1518895	1518917
AH009675	Similar to PHT4;4: Ascorbate transporter, chloroplastic (Arabidopsis thaliana)	3	23.0908	0.000313674	0.00959053	Scaffold_5	25196561	25196615
AH003738	Similar to RNP1: Heterogeneous nuclear ribonucleoprotein 1 (Arabidopsis thaliana)	6	32.022	0.000315684	0.00963462	Scaffold_2	25081153	25081170
AH011446	Protein of unknown function	2	8.81718	0.00031628	0.00963546	Scaffold_7	7765752	7765972
AH006971	Similar to Os04g0510400: DEAD-box ATP-dependent RNA helicase 13 (Oryza sativa subsp. japonica)	2	9.62738	0.000317766	0.0096634	Scaffold_4	5737015	5737135
AH006487	Protein of unknown function	3	14.8391	0.000322907	0.00980216	Scaffold_4	117771	117784
AH012122	Protein of unknown function	4	23.648	0.000327456	0.0099225	Scaffold_7	20892763	20892951
AH009108	Similar to SPAC2C4.12c: Putative tRNA 2'-phosphotransferase (Schizosaccharomyces pombe (strain 972 / ATCC 24843))	7	23.5091	0.000355814	0.0107626	Scaffold_5	13789564	13789724
AH011721	Similar to Acot9: Acyl-coenzyme A thioesterase 9, mitochondrial (Mus musculus)	2	9.25787	0.000357203	0.0107854	Scaffold_7	14901938	14902003
AH018685	Similar to P2A12: F-box protein PP2-A12 (Arabidopsis thaliana)	4	18.2723	0.00036114	0.0108849	Scaffold_12	7851894	7852214
AH012057	Similar to TIMELESS: Protein timeless homolog (Homo sapiens)	7	25.1399	0.000362415	0.0109039	Scaffold_7	20181400	20181499
AH007081	Similar to ASK12: SKP1-like protein 12 (Arabidopsis thaliana)	2	8.01981	0.000374781	0.011256	Scaffold_4	7307421	7307897
AH001868	Similar to XLG1: Extra-large guanine nucleotide-binding protein 1 (Arabidopsis thaliana)	4	18.5443	0.0003812	0.0114286	Scaffold_1	31468115	31468729
AH000414	Similar to TPS7: Probable alpha,alpha-trehalose-phosphate synthase [UDP-forming] 7 (Arabidopsis thaliana)	2	15.865	0.00039265	0.0117511	Scaffold_1	3935550	3937386
AH007066	Similar to TBL10: Protein trichome birefringence-like 10 (Arabidopsis thaliana)	2	8.33968	0.00040567	0.0121194	Scaffold_4	7019205	7019665
AH020145	Similar to BPM2: BTB/POZ and MATH domain-containing protein 2 (Arabidopsis thaliana)	4	21.8505	0.0004161	0.0124091	Scaffold_13	16357164	16357579
AH012106	Similar to MIND1: Putative septum site-determining protein minD homolog, chloroplastic (Arabidopsis thaliana)	2	14.2971	0.000423994	0.0126224	Scaffold_7	20775189	20776163
AH006795	Similar to Casparian strip membrane protein 1 (Cynara cardunculus var. scolymus)	1	1.96815	0.000438124	0.0130202	Scaffold_4	3546653	3546882
AH007245	Similar to SNL6: Cinnamoyl-CoA reductase-like SNL6 (Oryza sativa subsp. japonica)	1	3.18479	0.000443418	0.0131545	Scaffold_4	11078165	11078330
AH015923	Similar to ASE1: Amidophosphoribosyltransferase 1, chloroplastic (Arabidopsis thaliana)	2	14.7139	0.000445689	0.0131988	Scaffold_10	14495804	14497513
AH020391	Protein of unknown function	4	20.4485	0.000447443	0.0132046	Scaffold_13	18686407	18686491
AH006653	Similar to MED26B: Probable mediator of RNA polymerase II transcription subunit 26b (Arabidopsis thaliana)	2	8.48545	0.00044699	0.0132046	Scaffold_4	1870370	1870852
AH020364	Similar to HISN4: Imidazole glycerol phosphate synthase hisHF, chloroplastic (Arabidopsis thaliana)	8	38.9268	0.000462008	0.0136108	Scaffold_13	18438471	18438639
AH004095	Similar to SAMDC: S-adenosylmethionine decarboxylase proenzyme (Spinacia oleracea)	2	19.6035	0.000463767	0.0136389	Scaffold_2	29794149	29794286
AH021764	Similar to NHL12: NDR1/HIN1-like protein 12 (Arabidopsis thaliana)	3	9.40697	0.000466162	0.0136856	Scaffold_15	755535	756161
AH002875	Protein of unknown function	7	20.8295	0.000516433	0.0151347	Scaffold_2	3841652	3841768
AH020382	Similar to typA: GTP-binding protein TypA/BipA homolog (Synechocystis sp. (strain PCC 6803 / Kazusa))	5	32.863	0.000517304	0.0151347	Scaffold_13	18621521	18621746
AH000998	Similar to FHY3: Protein FAR-RED ELONGATED HYPOCOTYL 3 (Arabidopsis thaliana)	2	4.43956	0.000536199	0.0156605	Scaffold_1	15971008	15971571
AH006606	Similar to RGA3: Putative disease resistance protein RGA3 (Solanum bulbocastanum)	1	6.00996	0.000545552	0.0159063	Scaffold_4	1362857	1364836
AH021940	Similar to CYCP3-1: Cyclin-P3-1 (Oryza sativa subsp. japonica)	7	22.9715	0.000555912	0.0161806	Scaffold_15	2372141	2372188
AH002054	Similar to TPS4: Tricyclene synthase TPS4, chloroplastic (Medicago truncatula)	3	13.1089	0.000557569	0.016201	Scaffold_1	33525815	33525844
AH006638	Similar to CYP94A1: Cytochrome P450 94A1 (Vicia sativa)	3	12.9945	0.000568673	0.0164954	Scaffold_4	1717462	1718925
AH020158	Protein of unknown function	5	27.1119	0.000583397	0.0168936	Scaffold_13	16471786	16471863
AH019071	Protein of unknown function	2	7.2728	0.000585363	0.0169217	Scaffold_12	15522150	15522193
AH011755	Protein of unknown function	2	12.6825	0.000601681	0.0173638	Scaffold_7	15485158	15485487
AH006812	Protein of unknown function	1	7.23211	0.000623328	0.017958	Scaffold_4	3740493	3741304
AH020380	Similar to H6H: Hyoscyamine 6-dioxygenase (Hyoscyamus niger)	3	11.4455	0.000632968	0.0182048	Scaffold_13	18606777	18606974
AH006684	Similar to SMG7: Protein SMG7 (Arabidopsis thaliana)	3	19.1071	0.000645483	0.0185333	Scaffold_4	2208349	2208420
AH003953	Protein of unknown function	2	6.60852	0.000668703	0.0191676	Scaffold_2	28345466	28345735
AH009175	Similar to SYT5: Synaptotagmin-5 (Arabidopsis thaliana)	2	15.0382	0.000670083	0.0191748	Scaffold_5	16801764	16801868
AH011882	Similar to COMT1: Caffeic acid 3-O-methyltransferase (Rosa chinensis)	1	6.89722	0.000681369	0.0194649	Scaffold_7	17581645	17582054
AH012359	Similar to At2g45750: Probable methyltransferase PMT16 (Arabidopsis thaliana)	4	13.0856	0.000686027	0.019565	Scaffold_7	23588503	23589190
AH012137	Similar to TIC32: Short-chain dehydrogenase TIC 32, chloroplastic (Pisum sativum)	1	4.25033	0.000689665	0.0196358	Scaffold_7	21071334	21071397
AH020291	Similar to LPPD: Lipid phosphate phosphatase delta (Arabidopsis thaliana)	4	12.8648	0.000691216	0.019647	Scaffold_13	17765676	17765750
AH003144	Similar to SGR1: Protein STAY-GREEN 1, chloroplastic (Arabidopsis thaliana)	3	17.3944	0.000698682	0.019826	Scaffold_2	6897452	6897583
AH004057	Similar to NPF3.1: Protein NRT1/ PTR FAMILY 3.1 (Arabidopsis thaliana)	4	19.3458	0.000704368	0.0199539	Scaffold_2	29398052	29398139
AH012113	Similar to yjcL: Uncharacterized membrane protein YjcL (Bacillus subtilis (strain 168))	4	18.6937	0.000710577	0.0200963	Scaffold_7	20816298	20816608
AH018574	Similar to APT4: Adenine phosphoribosyltransferase 4 (Arabidopsis thaliana)	2	12.6678	0.000715575	0.020204	Scaffold_12	6591120	6591201
AH012108	Similar to At4g17486: DeSI-like protein At4g17486 (Arabidopsis thaliana)	3	15.9482	0.000718879	0.0202636	Scaffold_7	20792884	20793018
AH011902	Protein of unknown function	3	13.8606	0.000721204	0.0202695	Scaffold_7	18060718	18061470
AH011753	Similar to AL1: RAP domain-containing protein, chloroplastic (Oryza sativa subsp. japonica)	2	14.163	0.000721481	0.0202695	Scaffold_7	15441148	15441508
AH007271	Similar to 4-coumarate--CoA ligase 2 (Glycine max)	4	19.7516	0.000723292	0.0202869	Scaffold_4	11694050	11695108
AH020115	Similar to Calmodulin (Physarum polycephalum)	32	94.6635	0.000729029	0.020414	Scaffold_13	16011092	16011242
AH007067	Similar to ECR1: NEDD8-activating enzyme E1 catalytic subunit (Arabidopsis thaliana)	3	13.232	0.000739551	0.0206745	Scaffold_4	7029157	7029318
AH011966	Similar to CDKF-1: Cyclin-dependent kinase F-1 (Arabidopsis thaliana)	4	12.5511	0.000763298	0.0213033	Scaffold_7	18906900	18907376
AH004001	Protein of unknown function	3	11.0813	0.000775502	0.0216084	Scaffold_2	28906233	28907336
AH020193	Similar to nxt3: Putative G3BP-like protein (Schizosaccharomyces pombe (strain 972 / ATCC 24843))	2	13.0358	0.00078206	0.0217554	Scaffold_13	16863948	16863995
AH009542	Similar to ARF18: Auxin response factor 18 (Arabidopsis thaliana)	7	30.624	0.000806683	0.0224036	Scaffold_5	23651044	23651112
AH020784	Protein of unknown function	1	3.14972	0.000808359	0.0224135	Scaffold_14	6219969	6220319
AH006941	Similar to At1g04680: Probable pectate lyase 1 (Arabidopsis thaliana)	2	10.2088	0.000812484	0.0224911	Scaffold_4	5328801	5328886
AH020211	Similar to At3g16560: Probable protein phosphatase 2C 40 (Arabidopsis thaliana)	2	9.96962	0.000817606	0.022576	Scaffold_13	17012373	17013557
AH018673	Protein of unknown function	6	24.1535	0.000818213	0.022576	Scaffold_12	7733721	7733976
AH007044	Similar to RBK2: Receptor-like cytosolic serine/threonine-protein kinase RBK2 (Arabidopsis thaliana)	1	4.24808	0.000853248	0.0235045	Scaffold_4	6726067	6726122
AH021709	Protein of unknown function	5	22.1984	0.000864227	0.0237683	Scaffold_15	288040	288053
AH020368	Similar to LPAT2: 1-acyl-sn-glycerol-3-phosphate acyltransferase 2 (Brassica napus)	5	20.2642	0.000880729	0.024183	Scaffold_13	18514378	18514404
AH020325	Similar to FAD2-2: Omega-6 fatty acid desaturase, endoplasmic reticulum isozyme 2 (Glycine max)	2	14.4042	0.000895036	0.0245361	Scaffold_13	18112178	18113326
AH011865	Similar to LECRKS7: Probable L-type lectin-domain containing receptor kinase S.7 (Arabidopsis thaliana)	2	9.49224	0.000917828	0.0251203	Scaffold_7	17248273	17248543
AH011932	Similar to YSL3: Metal-nicotianamine transporter YSL3 (Arabidopsis thaliana)	4	13.6746	0.000937608	0.0256204	Scaffold_7	18477592	18477937
AH019684	Similar to CLPX1: CLP protease regulatory subunit CLPX1, mitochondrial (Arabidopsis thaliana)	6	35.2089	0.000958564	0.0261509	Scaffold_13	10497796	10498344
AH009277	Similar to LHP1: Chromo domain protein LHP1 (Solanum lycopersicum)	3	15.8131	0.00096428	0.0262646	Scaffold_5	19622227	19622254
AH001991	Protein of unknown function	2	12.3357	0.000967025	0.0262972	Scaffold_1	32704855	32705009
AH020533	Similar to RPL2: 60S ribosomal protein L2, mitochondrial (Arabidopsis thaliana)	9	29.7158	0.000980519	0.0266215	Scaffold_13	20045861	20045927
AH011599	Protein of unknown function	3	11.1698	0.000991617	0.0268798	Scaffold_7	11880035	11880530
AH020186	Similar to Glutathione reductase, chloroplastic (Fragment) (Spinacia oleracea)	4	22.117	0.000995644	0.026903	Scaffold_13	16786241	16786387
AH006541	Similar to At3g28040: Probably inactive leucine-rich repeat receptor-like protein kinase At3g28040 (Arabidopsis thaliana)	4	26.2675	0.00099562	0.026903	Scaffold_4	668001	669553
AH015827	Similar to UGD2: UDP-glucose 6-dehydrogenase 2 (Arabidopsis thaliana)	3	20.8607	0.00102031	0.0275256	Scaffold_10	13249610	13251052
AH021839	Similar to FBL11: BTB/POZ domain-containing protein FBL11 (Arabidopsis thaliana)	10	28.2004	0.00102273	0.0275471	Scaffold_15	1343104	1343327
AH009040	Similar to VAD1: Protein VASCULAR ASSOCIATED DEATH 1, chloroplastic (Arabidopsis thaliana)	3	14.593	0.00103431	0.0278149	Scaffold_5	11456303	11456461
AH021721	Similar to HT1: Serine/threonine-protein kinase HT1 (Arabidopsis thaliana)	6	22.7888	0.00103653	0.0278304	Scaffold_15	374402	374562
AH022714	Similar to PHOT1: Phototropin-1 (Arabidopsis thaliana)	3	19.8118	0.00104047	0.0278921	Scaffold_15	17157359	17158050
AH007210	Similar to CRY2: Cryptochrome-2 (Arabidopsis thaliana)	1	7.0123	0.00106056	0.0283411	Scaffold_4	9966500	9966812
AH020126	Similar to BG: Basic 7S globulin (Glycine max)	5	22.1708	0.00105974	0.0283411	Scaffold_13	16111012	16111452
AH003172	Similar to GPXMC1: Probable phospholipid hydroperoxide glutathione peroxidase (Mesembryanthemum crystallinum)	4	19.9932	0.0010815	0.0288554	Scaffold_2	7384881	7384914
AH006667	Similar to At5g18950: Pentatricopeptide repeat-containing protein At5g18950 (Arabidopsis thaliana)	1	5.90733	0.00109134	0.0290721	Scaffold_4	2003544	2005301
AH015949	Similar to CIPK6: CBL-interacting serine/threonine-protein kinase 6 (Arabidopsis thaliana)	2	16.0622	0.00110353	0.0293508	Scaffold_10	14804167	14805456
AH006889	Similar to DIR21: Dirigent protein 21 (Arabidopsis thaliana)	1	4.06492	0.00111266	0.0295474	Scaffold_4	4732341	4732805
AH009455	Similar to HSL1: Receptor-like protein kinase HSL1 (Arabidopsis thaliana)	2	10.8428	0.00113287	0.0300369	Scaffold_5	22312037	22314286
AH012418	Similar to RPL36B: 60S ribosomal protein L36-2 (Arabidopsis thaliana)	2	11.3973	0.00115761	0.030632	Scaffold_7	24266874	24267035
AH006926	Similar to ING2: PHD finger protein ING2 (Arabidopsis thaliana)	2	11.9049	0.00115892	0.030632	Scaffold_4	5169421	5169466
AH007114	Similar to RPL29A: 60S ribosomal protein L29-1 (Arabidopsis thaliana)	3	24.1069	0.00116777	0.030818	Scaffold_4	7801980	7802081
AH009271	Similar to BTF3: Basic transcription factor 3 (Arabidopsis thaliana)	4	25.969	0.00120433	0.0317332	Scaffold_5	19544336	19544390
AH018319	Similar to ERF5: Ethylene-responsive transcription factor 5 (Arabidopsis thaliana)	2	14.1083	0.00121871	0.0320625	Scaffold_12	3428360	3429388
AH003207	Similar to APT3: Adenine phosphoribosyltransferase 3 (Arabidopsis thaliana)	3	17.7864	0.00122181	0.0320942	Scaffold_2	7936976	7937057
AH012421	Similar to P4H12: Probable prolyl 4-hydroxylase 12 (Arabidopsis thaliana)	4	15.8418	0.00124408	0.0326287	Scaffold_7	24288397	24288467
AH006713	Protein of unknown function	1	5.02461	0.00126363	0.0330903	Scaffold_4	2548801	2548858
AH021742	Protein of unknown function	4	11.3004	0.00126937	0.0331383	Scaffold_15	572516	572596
AH011806	Similar to RPS1: 30S ribosomal protein S1, chloroplastic (Spinacia oleracea)	4	29.7646	0.00126779	0.0331383	Scaffold_7	16358593	16358889
AH018462	Similar to CMT2: DNA (cytosine-5)-methyltransferase CMT2 (Arabidopsis thaliana)	6	25.2626	0.00130272	0.0339567	Scaffold_12	5214396	5215118
AH017710	Similar to Os05g0446300: Protein BUD31 homolog 2 (Oryza sativa subsp. japonica)	4	28.5985	0.00134733	0.0350658	Scaffold_11	19267501	19267594
AH012376	Similar to nusG: Transcription termination/antitermination protein NusG (Pasteurella multocida (strain Pm70))	5	24.7802	0.0013688	0.03557	Scaffold_7	23766306	23766731
AH012035	Protein of unknown function	4	17.1527	0.00138845	0.0360253	Scaffold_7	19847043	19847065
AH006702	Protein of unknown function	1	3.61786	0.00140251	0.0363348	Scaffold_4	2443690	2443737
AH002841	Similar to PIN4: Peptidyl-prolyl cis-trans isomerase NIMA-interacting 4 (Homo sapiens)	4	26.4369	0.00141806	0.0366816	Scaffold_2	3612607	3612745
AH019864	Similar to BXL1: Beta-D-xylosidase 1 (Arabidopsis thaliana)	8	31.1826	0.00143473	0.0370562	Scaffold_13	13241406	13241795
AH021680	Similar to PBL8: Probable serine/threonine-protein kinase PBL8 (Arabidopsis thaliana)	5	24.2007	0.00154205	0.0397583	Scaffold_15	12377	12428
AH001498	Similar to CSLA2: Glucomannan 4-beta-mannosyltransferase 2 (Arabidopsis thaliana)	2	16.1056	0.00154403	0.0397583	Scaffold_1	26731833	26732159
AH003215	Similar to TL20.3: Thylakoid lumenal protein TL20.3, chloroplastic (Arabidopsis thaliana)	6	31.4232	0.00156056	0.0401231	Scaffold_2	8184391	8184526
AH020381	Similar to HST: Shikimate O-hydroxycinnamoyltransferase (Nicotiana tabacum)	3	13.3472	0.00157852	0.0405234	Scaffold_13	18615828	18616002
AH009190	Similar to 2A6: 1-aminocyclopropane-1-carboxylate oxidase homolog 5 (Arabidopsis thaliana)	5	28.9372	0.00163176	0.0418268	Scaffold_5	17164587	17165116
AH021710	Protein of unknown function	3	6.44979	0.00163674	0.0418912	Scaffold_15	290646	291014
AH021754	Similar to FBL3: F-box/LRR-repeat protein 3 (Arabidopsis thaliana)	2	4.55072	0.00164432	0.0420218	Scaffold_15	685970	686635
AH020219	Similar to HIPP39: Heavy metal-associated isoprenylated plant protein 39 (Arabidopsis thaliana)	3	10.5974	0.00172174	0.0439341	Scaffold_13	17117418	17118311
AH015823	Similar to BAG1: BAG family molecular chaperone regulator 8, chloroplastic (Arabidopsis thaliana)	2	12.1248	0.00174648	0.0444986	Scaffold_10	13174565	13175149
AH021936	Similar to AAH: Allantoate deiminase (Arabidopsis thaliana)	10	48.6836	0.00175674	0.0446928	Scaffold_15	2333134	2333212
AH018724	Similar to CACLH: Chlorophyllase type 0 (Chenopodium album)	5	22.3954	0.00179318	0.0455517	Scaffold_12	8409018	8409257
AH021834	Similar to TAF12: Transcription initiation factor TFIID subunit 12 (Arabidopsis thaliana)	7	18.463	0.00182694	0.0463398	Scaffold_15	1300410	1300718
AH002854	Protein of unknown function	2	8.85234	0.00183232	0.0464069	Scaffold_2	3689543	3690040
AH020121	Similar to rplI: 50S ribosomal protein L9 (Symbiobacterium thermophilum (strain T / IAM 14863))	4	21.8159	0.001898	0.0479986	Scaffold_13	16063784	16063927
AH011977	Similar to IQD32: Protein IQ-DOMAIN 32 (Arabidopsis thaliana)	2	8.88795	0.00190988	0.0481556	Scaffold_7	19016500	19016553
AH002884	Protein of unknown function	6	22.4502	0.00190861	0.0481556	Scaffold_2	3918271	3919156
AH002871	Protein of unknown function	5	18.4711	0.00191554	0.0482267	Scaffold_2	3825295	3825381
AH009275	Similar to AAP7: Probable amino acid permease 7 (Arabidopsis thaliana)	6	15.7316	0.00192457	0.0483823	Scaffold_5	19578750	19578831
AH006501	Similar to HSFA5: Heat stress transcription factor A-5 (Arabidopsis thaliana)	2	10.6286	0.00197075	0.04947	Scaffold_4	273205	274449
