# Supplementary material for: Coexpression Clusters and Allele-Specific Expression in Metabolism-Based Herbicide Resistance
Source: Genome Biol Evol. 2020 Sep 11;12(12):2267–78. doi: 10.1093/gbe/evaa191 (PMC7738748; doi:10.1093/gbe/evaa191)
Supplement: evaa191_Supplementary_Data [file evaa191_supplementary_data.zip › Supplementary_Table4.xlsx]

## Sheet: CHR.24D
scaffold	observed	expected	odds.ratio	pvalue	FDR
Scaffold_4	52	7	16.9122	1.3075e-34	2.09201e-33
Scaffold_2	8	8.3	0.955497	0.602081	1
Scaffold_9	9	5.2	1.81035	0.077011	1
Scaffold_13	7	4.6	1.57842	0.173527	1
Scaffold_1	3	9.6	0.288592	0.997293	1
Scaffold_16	2	3.3	0.595818	0.847321	1
Scaffold_3	3	7.1	0.403205	0.976283	1
Scaffold_6	2	5.6	0.34239	0.978417	1
Scaffold_10	2	5.1	0.378825	0.966044	1
Scaffold_12	1	5.4	0.17629	0.996118	1
Scaffold_8	1	5.8	0.161362	0.997637	1
Scaffold_11	0	5.1	0	1	1
Scaffold_15	0	4.1	0	1	1
Scaffold_14	0	4	0	1	1
Scaffold_5	0	5.7	0	1	1
Scaffold_7	0	4.1	0	1	1

## Sheet: CHR.HPPD
scaffold	observed	expected	odds.ratio	pvalue	FDR
Scaffold_16	5	1.1	5.08348	0.00502643	0.0804229
Scaffold_3	6	2.4	2.82307	0.0312581	0.50013
Scaffold_6	5	1.9	2.91607	0.0403314	0.645303
Scaffold_15	4	1.4	3.11604	0.0506156	0.80985
Scaffold_7	1	1.4	0.695608	0.76579	1
Scaffold_9	3	1.8	1.74091	0.267418	1
Scaffold_4	1	2.4	0.396621	0.918018	1
Scaffold_13	3	1.6	2.00279	0.207569	1
Scaffold_1	2	3.3	0.57904	0.856614	1
Scaffold_12	1	1.8	0.524878	0.851743	1
Scaffold_10	0	1.7	0	1	1
Scaffold_2	0	2.9	0	1	1
Scaffold_14	0	1.4	0	1	1
Scaffold_5	0	2	0	1	1
Scaffold_11	0	1.8	0	1	1
Scaffold_8	0	2	0	1	1

## Sheet: NEB.24D
scaffold	observed	expected	odds.ratio	pvalue	FDR
Scaffold_4	317	52.3	13.5071	5.91433e-178	9.46293e-177
Scaffold_7	185	30.9	9.98804	1.93645e-95	3.09832e-94
Scaffold_13	52	34.3	1.59268	0.00187827	0.0300523
Scaffold_9	1	39.2	0.0231106	1	1
Scaffold_2	36	62.5	0.541589	0.999957	1
Scaffold_6	4	41.9	0.0867198	1	1
Scaffold_10	7	38.1	0.169288	1	1
Scaffold_12	13	40.3	0.300677	1	1
Scaffold_1	12	71.8	0.146511	1	1
Scaffold_3	3	53	0.0502537	1	1
Scaffold_15	20	30.7	0.630686	0.987061	1
Scaffold_14	3	30.1	0.0922166	1	1
Scaffold_11	5	38.6	0.118733	1	1
Scaffold_5	16	42.9	0.347956	1	1
Scaffold_8	1	43.8	0.0205369	1	1
Scaffold_16	0	24.8	0	1	1
	675

## Sheet: NEB.HPPD
scaffold	observed	expected	odds.ratio	pvalue	FDR
Scaffold_6	100	16.6	9.87951	3.21771e-52	5.14833e-51
Scaffold_16	20	9.8	2.16382	0.00206553	0.0330485
Scaffold_8	28	17.3	1.70785	0.00820373	0.13126
Scaffold_15	21	12.2	1.81107	0.0107411	0.171857
Scaffold_3	32	21	1.61176	0.0109769	0.175631
Scaffold_13	20	13.6	1.52292	0.0543148	0.869037
Scaffold_7	3	12.2	0.234368	0.999666	1
Scaffold_4	6	20.7	0.270572	0.999977	1
Scaffold_12	1	15.9	0.0583592	1	1
Scaffold_14	3	11.9	0.240784	0.99956	1
Scaffold_5	5	17	0.277681	0.999877	1
Scaffold_2	3	24.7	0.109655	1	1
Scaffold_10	9	15.1	0.579499	0.968483	1
Scaffold_9	14	15.5	0.89658	0.691096	1
Scaffold_11	1	15.3	0.0611334	1	1
Scaffold_1	1	28.4	0.0310807	1	1
