# Supplementary material for: Coexpression Clusters and Allele-Specific Expression in Metabolism-Based Herbicide Resistance
Source: Genome Biol Evol. 2020 Sep 11;12(12):2267–78. doi: 10.1093/gbe/evaa191 (PMC7738748; doi:10.1093/gbe/evaa191)
Supplement: evaa191_Supplementary_Data [file evaa191_supplementary_data.zip › Supplementary_Table5.xlsx]

## Sheet: CHR.24D
Scaffold	SNP	Adj. p-value	Annotation
Scaffold_4	3499619	0.019	Similar to CYP81E8: Cytochrome P450 81E8 (Medicago truncatula)
Scaffold_4	3579200	0.019	Protein of unknown function
Scaffold_4	3579239	0.03519	Similar to Zinc finger, RING/FYVE/PHD-type
Scaffold_4	3579251	0.03519	Similar to Zinc finger, RING/FYVE/PHD-type
Scaffold_4	3579256	0.03519	Similar to Zinc finger, RING/FYVE/PHD-type
Scaffold_4	3637292	0.03519	Similar to PIN3: Auxin efflux carrier component 3 (Arabidopsis thaliana)
Scaffold_4	3644629	0.03519	Similar to lst8: Protein LST8 homolog (Dictyostelium discoideum)
Scaffold_4	3843633	0.019	Similar to At1g56130: Probable LRR receptor-like serine/threonine-protein kinase At1g56130 (Arabidopsis thaliana)
Scaffold_4	3843643	0.019	Similar to At1g56130: Probable LRR receptor-like serine/threonine-protein kinase At1g56130 (Arabidopsis thaliana)
Scaffold_6	9944827	0.03519	NA

## Sheet: NEB.24D
Scaffold	SNP	Adj. p-value	Annotation
Scaffold_1	8814209	0.03179	Similar to rpc1: DNA-directed RNA polymerase III subunit rpc1 (Schizosaccharomyces pombe (strain 972 / ATCC 24843))
Scaffold_16	13196594	0.03179	NA
Scaffold_2	17036835	0.008598	NA
Scaffold_2	17036986	0.03179	NA
Scaffold_4	290981	0.008598	Similar to PCMP-H13: Pentatricopeptide repeat-containing protein At4g14050, mitochondrial (Arabidopsis thaliana)
Scaffold_4	771659	0.03179	NA
Scaffold_4	1024640	0.008598	Similar to UBC22: Ubiquitin-conjugating enzyme E2 22 (Arabidopsis thaliana)
Scaffold_4	1124400	0.03179	Similar to ASD1: Alpha-L-arabinofuranosidase 1 (Arabidopsis thaliana)
Scaffold_4	1917560	0.03179	NA
Scaffold_4	2103058	0.008598	Similar to MAP70.2: Microtubule-associated protein 70-2 (Arabidopsis thaliana)
Scaffold_4	2859778	0.008598	Similar to FAX1: Protein FATTY ACID EXPORT 1, chloroplastic (Arabidopsis thaliana)
Scaffold_4	2933392	0.008598	Similar to Dnajc7: DnaJ homolog subfamily C member 7 (Mus musculus)
Scaffold_4	2983825	0.008598	Similar to INO80: DNA helicase INO80 (Arabidopsis thaliana)
Scaffold_4	2986567	0.03179	NA
Scaffold_4	3120571	0.03179	Similar to ABCA1: ABC transporter A family member 1 (Arabidopsis thaliana)
Scaffold_4	3166226	0.03179	Similar to EMB2654: Pentatricopeptide repeat-containing protein At2g41720 (Arabidopsis thaliana)
Scaffold_4	3246914	0.03179	Similar to RFS2: Probable galactinol--sucrose galactosyltransferase 2 (Arabidopsis thaliana)
Scaffold_4	3281010	0.03179	Similar to CESA3: Cellulose synthase A catalytic subunit 3 [UDP-forming] (Arabidopsis thaliana)
Scaffold_4	3313012	0.03179	Similar to SAP11: Zinc finger AN1 and C2H2 domain-containing stress-associated protein 11 (Arabidopsis thaliana)
Scaffold_4	3324912	0.03179	Similar to efr3b: Protein EFR3 homolog B (Danio rerio)
Scaffold_4	3377129	0.03179	Similar to STP13: Sugar transport protein 13 (Arabidopsis thaliana)
Scaffold_4	3384164	0.03179	Similar to PXC3: Leucine-rich repeat receptor-like tyrosine-protein kinase PXC3 (Arabidopsis thaliana)
Scaffold_4	3384557	0.03179	Similar to PXC3: Leucine-rich repeat receptor-like tyrosine-protein kinase PXC3 (Arabidopsis thaliana)
Scaffold_4	3457706	0.03179	Similar to STL2: Probable glycosyltransferase STELLO2 (Arabidopsis thaliana)
Scaffold_4	3457877	0.03179	Similar to STL2: Probable glycosyltransferase STELLO2 (Arabidopsis thaliana)
Scaffold_4	3461395	0.03179	Similar to STL1: Probable glycosyltransferase STELLO1 (Arabidopsis thaliana)
Scaffold_4	3462929	0.03179	Similar to STL1: Probable glycosyltransferase STELLO1 (Arabidopsis thaliana)
Scaffold_4	3468057	0.03179	Similar to Tgs1: Trimethylguanosine synthase (Mus musculus)
Scaffold_4	3494216	0.008598	Similar to CYP81E8: Cytochrome P450 81E8 (Medicago truncatula)
Scaffold_4	3494281	0.008598	Similar to CYP81E8: Cytochrome P450 81E8 (Medicago truncatula)
Scaffold_4	3494333	0.008598	Similar to CYP81E8: Cytochrome P450 81E8 (Medicago truncatula)
Scaffold_4	3494338	0.008598	Similar to CYP81E8: Cytochrome P450 81E8 (Medicago truncatula)
Scaffold_4	3494558	0.008598	Similar to CYP81E8: Cytochrome P450 81E8 (Medicago truncatula)
Scaffold_4	3494559	0.008598	Similar to CYP81E8: Cytochrome P450 81E8 (Medicago truncatula)
Scaffold_4	3494629	0.03179	Similar to CYP81E8: Cytochrome P450 81E8 (Medicago truncatula)
Scaffold_4	3494773	0.03179	Similar to CYP81E8: Cytochrome P450 81E8 (Medicago truncatula)
Scaffold_4	3494799	0.03179	Similar to CYP81E8: Cytochrome P450 81E8 (Medicago truncatula)
Scaffold_4	3494852	0.03179	Similar to CYP81E8: Cytochrome P450 81E8 (Medicago truncatula)
Scaffold_4	3499385	0.008598	Similar to CYP81E8: Cytochrome P450 81E8 (Medicago truncatula)
Scaffold_4	3499475	0.03179	Similar to CYP81E8: Cytochrome P450 81E8 (Medicago truncatula)
Scaffold_4	3499619	0.03179	Similar to CYP81E8: Cytochrome P450 81E8 (Medicago truncatula)
Scaffold_4	3520197	0.03179	Similar to GK-2: Guanylate kinase 2 (Arabidopsis thaliana)
Scaffold_4	3520442	0.03179	Similar to GK-2: Guanylate kinase 2 (Arabidopsis thaliana)
Scaffold_4	3520627	0.03179	Similar to GK-2: Guanylate kinase 2 (Arabidopsis thaliana)
Scaffold_4	3520729	0.03179	Similar to GK-2: Guanylate kinase 2 (Arabidopsis thaliana)
Scaffold_4	3521262	0.03179	Similar to GK-2: Guanylate kinase 2 (Arabidopsis thaliana)
Scaffold_4	3521263	0.03179	Similar to GK-2: Guanylate kinase 2 (Arabidopsis thaliana)
Scaffold_4	3521326	0.03179	Similar to GK-2: Guanylate kinase 2 (Arabidopsis thaliana)
Scaffold_4	3521334	0.03179	Similar to GK-2: Guanylate kinase 2 (Arabidopsis thaliana)
Scaffold_4	3544890	0.03179	Similar to PCMP-H52: Putative pentatricopeptide repeat-containing protein At5g52630 (Arabidopsis thaliana)
Scaffold_4	3583062	0.03179	Similar to Zinc finger, RING/FYVE/PHD-type
Scaffold_4	3583076	0.03179	Similar to Zinc finger, RING/FYVE/PHD-type
Scaffold_4	3589484	0.008598	Similar to PURA2: Adenylosuccinate synthetase 2, chloroplastic (Ricinus communis)
Scaffold_4	3590719	0.03179	Similar to PURA2: Adenylosuccinate synthetase 2, chloroplastic (Ricinus communis)
Scaffold_4	3593746	0.03179	Similar to PURA2: Adenylosuccinate synthetase 2, chloroplastic (Ricinus communis)
Scaffold_4	3596451	0.03179	Similar to PURA2: Adenylosuccinate synthetase 2, chloroplastic (Ricinus communis)
Scaffold_4	3596463	0.03179	Similar to PURA2: Adenylosuccinate synthetase 2, chloroplastic (Ricinus communis)
Scaffold_4	3600070	0.03179	Similar to PURA2: Adenylosuccinate synthetase 2, chloroplastic (Ricinus communis)
Scaffold_4	3601607	0.03179	NA
Scaffold_4	3601635	0.008598	NA
Scaffold_4	3601674	0.03179	NA
Scaffold_4	3649195	0.03179	Similar to lst8: Protein LST8 homolog (Dictyostelium discoideum)
Scaffold_4	3649201	0.03179	Similar to lst8: Protein LST8 homolog (Dictyostelium discoideum)
Scaffold_4	3649253	0.03179	Similar to lst8: Protein LST8 homolog (Dictyostelium discoideum)
Scaffold_4	3675327	0.03179	Protein of unknown function
Scaffold_4	3675329	0.03179	Protein of unknown function
Scaffold_4	3740061	0.03179	Protein of unknown function
Scaffold_4	3761697	0.03179	Protein of unknown function
Scaffold_4	3763893	0.008598	Protein of unknown function
Scaffold_4	3851777	0.03179	Similar to At3g57810: OTU domain-containing protein At3g57810 (Arabidopsis thaliana)
Scaffold_4	3856011	0.03179	Similar to At3g57810: OTU domain-containing protein At3g57810 (Arabidopsis thaliana)
Scaffold_4	3865454	0.03179	Similar to MET1A: DNA (cytosine-5)-methyltransferase 1A (Oryza sativa subsp. japonica)
Scaffold_4	3870977	0.03179	Similar to MET1A: DNA (cytosine-5)-methyltransferase 1A (Oryza sativa subsp. japonica)
Scaffold_4	3897729	0.03179	Similar to BHLH130: Transcription factor bHLH130 (Arabidopsis thaliana)
Scaffold_4	3897757	0.03179	Similar to BHLH130: Transcription factor bHLH130 (Arabidopsis thaliana)
Scaffold_4	3930803	0.03179	Similar to PGIP1: Polygalacturonase inhibitor 1 (Phaseolus vulgaris)
Scaffold_4	3974817	0.03179	Similar to At5g22730: FBD-associated F-box protein At5g22730 (Arabidopsis thaliana)
Scaffold_4	3977322	0.03179	Similar to At5g22730: FBD-associated F-box protein At5g22730 (Arabidopsis thaliana)
Scaffold_4	3978364	0.03179	Similar to At5g22730: FBD-associated F-box protein At5g22730 (Arabidopsis thaliana)
Scaffold_4	3978366	0.03179	Similar to At5g22730: FBD-associated F-box protein At5g22730 (Arabidopsis thaliana)
Scaffold_4	3978367	0.03179	Similar to At5g22730: FBD-associated F-box protein At5g22730 (Arabidopsis thaliana)
Scaffold_4	3978370	0.03179	Similar to At5g22730: FBD-associated F-box protein At5g22730 (Arabidopsis thaliana)
Scaffold_4	4199913	0.03179	NA
Scaffold_4	4199937	0.008598	NA
Scaffold_4	4199959	0.03179	NA
Scaffold_4	4200760	0.03179	Similar to MTERF18: Transcription termination factor MTEF18, mitochondrial (Arabidopsis thaliana)
Scaffold_4	4200766	0.03179	Similar to MTERF18: Transcription termination factor MTEF18, mitochondrial (Arabidopsis thaliana)
Scaffold_4	4319349	0.03179	Similar to FAD2-2: Omega-6 fatty acid desaturase, endoplasmic reticulum isozyme 2 (Glycine max)
Scaffold_4	4319354	0.03179	Similar to FAD2-2: Omega-6 fatty acid desaturase, endoplasmic reticulum isozyme 2 (Glycine max)
Scaffold_4	4330457	0.03179	Similar to RDR2: RNA-dependent RNA polymerase 2 (Arabidopsis thaliana)
Scaffold_4	4331150	0.03179	Similar to RDR2: RNA-dependent RNA polymerase 2 (Arabidopsis thaliana)
Scaffold_4	4332623	0.03179	Similar to RDR2: RNA-dependent RNA polymerase 2 (Arabidopsis thaliana)
Scaffold_4	4332672	0.03179	Similar to RDR2: RNA-dependent RNA polymerase 2 (Arabidopsis thaliana)
Scaffold_4	4332813	0.03179	Similar to RDR2: RNA-dependent RNA polymerase 2 (Arabidopsis thaliana)
Scaffold_4	4334326	0.03179	Similar to RDR2: RNA-dependent RNA polymerase 2 (Arabidopsis thaliana)
Scaffold_4	4334669	0.03179	Similar to RDR2: RNA-dependent RNA polymerase 2 (Arabidopsis thaliana)
Scaffold_4	4713099	0.03179	Similar to DBR1: Lariat debranching enzyme (Arabidopsis thaliana)
Scaffold_4	4732835	0.03179	NA
Scaffold_4	4737888	0.03179	Similar to DIR23: Dirigent protein 23 (Arabidopsis thaliana)
Scaffold_4	5003118	0.03179	Similar to RH37: DEAD-box ATP-dependent RNA helicase 37 (Arabidopsis thaliana)
Scaffold_4	5155335	0.008598	Similar to YTHDF2: YTH domain-containing family protein 2 (Bos taurus)
Scaffold_4	5207649	0.008598	Similar to At1g64760: Glucan endo-1,3-beta-glucosidase 8 (Arabidopsis thaliana)
Scaffold_4	5207853	0.03179	Similar to At1g64760: Glucan endo-1,3-beta-glucosidase 8 (Arabidopsis thaliana)
Scaffold_4	5208720	0.03179	Similar to At1g64760: Glucan endo-1,3-beta-glucosidase 8 (Arabidopsis thaliana)
Scaffold_4	5247945	0.03179	Similar to CNOT3: CCR4-NOT transcription complex subunit 3 (Homo sapiens)
Scaffold_4	5247990	0.008598	Similar to CNOT3: CCR4-NOT transcription complex subunit 3 (Homo sapiens)
Scaffold_4	5247991	0.008598	Similar to CNOT3: CCR4-NOT transcription complex subunit 3 (Homo sapiens)
Scaffold_4	5247992	0.008598	Similar to CNOT3: CCR4-NOT transcription complex subunit 3 (Homo sapiens)
Scaffold_4	5363253	0.03179	Similar to RCH2: Receptor-like protein kinase 2 (Arabidopsis thaliana)
Scaffold_4	5363772	0.03179	Similar to RCH2: Receptor-like protein kinase 2 (Arabidopsis thaliana)
Scaffold_4	5390365	0.008598	Protein of unknown function
Scaffold_4	5390617	0.03179	Protein of unknown function
Scaffold_4	5394155	0.03179	Protein of unknown function
Scaffold_4	5443613	0.03179	Similar to THIM: Hydroxyethylthiazole kinase (Arabidopsis thaliana)
Scaffold_4	5444097	0.03179	Similar to THIM: Hydroxyethylthiazole kinase (Arabidopsis thaliana)
Scaffold_4	5501718	0.03179	Similar to aifA: Apoptosis-inducing factor homolog A (Dictyostelium discoideum)
Scaffold_4	5510232	0.008598	Similar to GRXC13: Glutaredoxin-C13 (Arabidopsis thaliana)
Scaffold_4	5697687	0.03179	Similar to At3g18020: Pentatricopeptide repeat-containing protein At3g18020 (Arabidopsis thaliana)
Scaffold_4	5697883	0.03179	Similar to At3g18020: Pentatricopeptide repeat-containing protein At3g18020 (Arabidopsis thaliana)
Scaffold_4	5698165	0.03179	Similar to At3g18020: Pentatricopeptide repeat-containing protein At3g18020 (Arabidopsis thaliana)
Scaffold_4	5698173	0.03179	Similar to At3g18020: Pentatricopeptide repeat-containing protein At3g18020 (Arabidopsis thaliana)
Scaffold_4	5698190	0.03179	Similar to At3g18020: Pentatricopeptide repeat-containing protein At3g18020 (Arabidopsis thaliana)
Scaffold_4	5698227	0.008598	Similar to At3g18020: Pentatricopeptide repeat-containing protein At3g18020 (Arabidopsis thaliana)
Scaffold_4	5698785	0.03179	Similar to At3g18020: Pentatricopeptide repeat-containing protein At3g18020 (Arabidopsis thaliana)
Scaffold_4	5698944	0.03179	Similar to At3g18020: Pentatricopeptide repeat-containing protein At3g18020 (Arabidopsis thaliana)
Scaffold_4	5698951	0.03179	Similar to At3g18020: Pentatricopeptide repeat-containing protein At3g18020 (Arabidopsis thaliana)
Scaffold_4	5698983	0.008598	Similar to At3g18020: Pentatricopeptide repeat-containing protein At3g18020 (Arabidopsis thaliana)
Scaffold_4	5699531	0.03179	NA
Scaffold_4	5705496	0.03179	Similar to AMT1-1: Ammonium transporter 1 member 1 (Solanum lycopersicum)
Scaffold_4	5706203	0.03179	Similar to AMT1-1: Ammonium transporter 1 member 1 (Solanum lycopersicum)
Scaffold_4	5710249	0.03179	Similar to At3g62120: Proline--tRNA ligase, cytoplasmic (Arabidopsis thaliana)
Scaffold_4	5710253	0.03179	Similar to At3g62120: Proline--tRNA ligase, cytoplasmic (Arabidopsis thaliana)
Scaffold_4	5710277	0.03179	Similar to At3g62120: Proline--tRNA ligase, cytoplasmic (Arabidopsis thaliana)
Scaffold_4	5719250	0.008598	Similar to At3g62120: Proline--tRNA ligase, cytoplasmic (Arabidopsis thaliana)
Scaffold_4	5725013	0.008598	Similar to Os04g0510400: DEAD-box ATP-dependent RNA helicase 13 (Oryza sativa subsp. japonica)
Scaffold_4	5750740	0.03179	NA
Scaffold_4	5764298	0.03179	Similar to Fam179b: Crescerin-1 (Mus musculus)
Scaffold_4	5778968	0.03179	Similar to ABCC4: ABC transporter C family member 4 (Arabidopsis thaliana)
Scaffold_4	5834212	0.03179	Similar to NRPC1: DNA-directed RNA polymerase III subunit 1 (Arabidopsis thaliana)
Scaffold_4	5834218	0.03179	Similar to NRPC1: DNA-directed RNA polymerase III subunit 1 (Arabidopsis thaliana)
Scaffold_4	5843973	0.03179	Similar to NRPC1: DNA-directed RNA polymerase III subunit 1 (Arabidopsis thaliana)
Scaffold_4	5859009	0.03179	Similar to NRPC1: DNA-directed RNA polymerase III subunit 1 (Arabidopsis thaliana)
Scaffold_4	5862186	0.03179	Similar to NRPC1: DNA-directed RNA polymerase III subunit 1 (Arabidopsis thaliana)
Scaffold_4	5919560	0.03179	Similar to RPL22B: 60S ribosomal protein L22-2 (Arabidopsis thaliana)
Scaffold_4	5942393	0.008598	Similar to SWEET17: Bidirectional sugar transporter SWEET17 (Arabidopsis thaliana)
Scaffold_4	5978447	0.03179	Similar to CAPH2: Condensin-2 complex subunit H2 (Arabidopsis thaliana)
Scaffold_4	5980544	0.03179	Similar to CAPH2: Condensin-2 complex subunit H2 (Arabidopsis thaliana)
Scaffold_4	6001314	0.03179	Similar to PLDZETA1: Phospholipase D zeta 1 (Arabidopsis thaliana)
Scaffold_4	6001713	0.03179	Similar to PLDZETA1: Phospholipase D zeta 1 (Arabidopsis thaliana)
Scaffold_4	6046218	0.008598	Similar to RAP2-3: Ethylene-responsive transcription factor RAP2-3 (Arabidopsis thaliana)
Scaffold_4	6046262	0.03179	Similar to RAP2-3: Ethylene-responsive transcription factor RAP2-3 (Arabidopsis thaliana)
Scaffold_4	6088114	0.03179	Protein of unknown function
Scaffold_4	6088146	0.008598	Protein of unknown function
Scaffold_4	6088213	0.008598	Protein of unknown function
Scaffold_4	6145489	0.03179	Similar to SNRNP48: U11/U12 small nuclear ribonucleoprotein 48 kDa protein (Arabidopsis thaliana)
Scaffold_4	6147989	0.008598	Similar to SNRNP48: U11/U12 small nuclear ribonucleoprotein 48 kDa protein (Arabidopsis thaliana)
Scaffold_4	6234139	0.008598	Protein of unknown function
Scaffold_4	6328536	0.03179	NA
Scaffold_4	6351890	0.008598	Similar to TON2: Probable serine/threonine-protein phosphatase 2A regulatory subunit B subunit TON2 (Arabidopsis thaliana)
Scaffold_4	6390155	0.03179	NA
Scaffold_4	6407541	0.03179	Protein of unknown function
Scaffold_4	6596060	0.03179	Similar to P4H4: Probable prolyl 4-hydroxylase 4 (Arabidopsis thaliana)
Scaffold_4	6843945	0.008598	Protein of unknown function
Scaffold_4	6844220	0.03179	Protein of unknown function
Scaffold_4	6844240	0.03179	Protein of unknown function
Scaffold_4	6881719	0.03179	NA
Scaffold_4	6898067	0.008598	Similar to dyrk2: Probable serine/threonine-protein kinase dyrk2 (Dictyostelium discoideum)
Scaffold_4	6922165	0.03179	Similar to VAB: VAN3-binding protein (Arabidopsis thaliana)
Scaffold_4	6971317	0.03179	Similar to SCPL18: Serine carboxypeptidase-like 18 (Arabidopsis thaliana)
Scaffold_4	6972861	0.03179	Similar to SCPL18: Serine carboxypeptidase-like 18 (Arabidopsis thaliana)
Scaffold_4	6983414	0.03179	Protein of unknown function
Scaffold_4	7000027	0.03179	Protein of unknown function
Scaffold_4	7182946	0.03179	Similar to FAF1: Protein FANTASTIC FOUR 1 (Arabidopsis thaliana)
Scaffold_4	7182951	0.03179	Similar to FAF1: Protein FANTASTIC FOUR 1 (Arabidopsis thaliana)
Scaffold_4	7183419	0.03179	Similar to FAF1: Protein FANTASTIC FOUR 1 (Arabidopsis thaliana)
Scaffold_4	7366008	0.03179	Similar to MAKR1: Probable membrane-associated kinase regulator 1 (Arabidopsis thaliana)
Scaffold_4	7366363	0.03179	Similar to MAKR1: Probable membrane-associated kinase regulator 1 (Arabidopsis thaliana)
Scaffold_4	7434000	0.03179	Similar to KMS1: Vacuole membrane protein KMS1 (Arabidopsis thaliana)
Scaffold_4	7437537	0.008598	Similar to HSP70-8: Heat shock 70 kDa protein 8 (Arabidopsis thaliana)
Scaffold_4	7438444	0.03179	Similar to HSP70-8: Heat shock 70 kDa protein 8 (Arabidopsis thaliana)
Scaffold_4	7694214	0.03179	Similar to BRWD1: Bromodomain and WD repeat-containing protein 1 (Homo sapiens)
Scaffold_4	8127907	0.03179	Similar to ZOG1: Zeatin O-glucosyltransferase (Phaseolus lunatus)
Scaffold_4	8127974	0.03179	Similar to ZOG1: Zeatin O-glucosyltransferase (Phaseolus lunatus)
Scaffold_4	8282791	0.03179	Similar to GATA15: GATA transcription factor 15 (Arabidopsis thaliana)
Scaffold_4	8898553	0.03179	Protein of unknown function
Scaffold_4	9109112	0.03179	Similar to TTC7B: Tetratricopeptide repeat protein 7B (Homo sapiens)
Scaffold_7	14819489	0.03179	Similar to MMK1: Mitogen-activated protein kinase homolog MMK1 (Medicago sativa)
Scaffold_7	14965241	0.03179	NA
Scaffold_7	15018341	0.03179	Similar to STY17: Serine/threonine-protein kinase STY17 (Arabidopsis thaliana)
Scaffold_7	15234496	0.03179	Similar to At5g02620: Ankyrin repeat-containing protein At5g02620 (Arabidopsis thaliana)
Scaffold_7	15431782	0.03179	Similar to PARG1: Poly(ADP-ribose) glycohydrolase 1 (Arabidopsis thaliana)
Scaffold_7	15967214	0.03179	Similar to CRSH: Probable GTP diphosphokinase CRSH, chloroplastic (Arabidopsis thaliana)
